# Supplementary material for: Identification of FEZ2 as a potential oncogene in pancreatic ductal adenocarcinoma
Source: PeerJ. 2022 Jan 5;10:e12736. doi: 10.7717/peerj.12736 (PMC8742541; doi:10.7717/peerj.12736)
Supplement: Supplemental Information 1 [file peerj-10-12736-s001.csv]

	gene_id	baseMean	log2FoldChange	lfcSE	stat	pvalue	padj	symbol	entrez	change
18658	ENSG00000171055	1790.83294606073	0.938426142661428	0.0612474581889344	15.3218789874773	5.46155574019986e-53	1.36118353713001e-48	FEZ2	9637	NOT
23889	ENSG00000077327	116.790574694002	-4.5662770617486	0.498181908138345	-9.16588295791855	4.91429952353916e-20	6.12395435125832e-16	SPAG6	9576	DOWN
13067	ENSG00000259974	3988.23262745716	-3.85684872736262	0.445300396573088	-8.66122904233613	4.66704733819466e-18	3.87722736032751e-14	LINC00261	140828	DOWN
6137	ENSG00000057593	70.4861027308928	-3.30037264848668	0.403717411407762	-8.17495742127714	2.95970376537202e-16	1.6834361117141e-12	F7	2155	DOWN
13877	ENSG00000139767	42.2740950135435	-4.79366892219601	0.590253727289321	-8.12137001524825	4.609503420251e-16	1.91471089571526e-12	SRRM4	84530	DOWN
2242	ENSG00000104760	1433.36337529491	-4.01922886888812	0.500682342289645	-8.02750272859232	9.94767575881983e-16	3.28390650542741e-12	FGL1	2267	DOWN
15418	ENSG00000175426	3451.96209564513	-3.65921217213483	0.456238664827775	-8.02039032249962	1.05409669957145e-15	3.28390650542741e-12	PCSK1	5122	DOWN
9777	ENSG00000165548	1056.48630393045	-3.6905326503114	0.468219033250031	-7.88206456430113	3.22015549430098e-15	8.91732615382925e-12	TMEM63C	57156	DOWN
5044	ENSG00000186493	175.547873305965	-3.87037648048504	0.498522584546238	-7.76369336207288	8.24912009042677e-15	2.05592820013706e-11	C5orf38	153571	DOWN
5855	ENSG00000164398	167.117300824315	-2.71382173195805	0.350713808984388	-7.73799509011878	1.00996747109897e-14	2.23846956680198e-11	ACSL6	23305	DOWN
13026	ENSG00000163017	3508.72555367544	3.05205972252604	0.395325358488424	7.72037426133241	1.15988622987167e-14	2.23846956680198e-11	ACTG2	72	UP
16306	ENSG00000186231	107.122731288363	-3.11640584433788	0.403704125641374	-7.719529344385	1.1676003839195e-14	2.23846956680198e-11	KLHL32	114792	DOWN
23627	ENSG00000161082	96.3345950118793	-2.86451037229967	0.37263140251535	-7.6872489891178	1.50332396034279e-14	2.51283499905886e-11	CELF5	60680	DOWN
22577	ENSG00000129167	84.0139963570338	-2.55139995529725	0.332145981108275	-7.68156202517929	1.57160353730689e-14	2.51283499905886e-11	TPH1	7166	DOWN
22316	ENSG00000172771	78.5331956970063	-1.63901082412555	0.213462430678	-7.67821681276526	1.61318300304705e-14	2.51283499905886e-11	EFCAB12	90288	DOWN
2125	ENSG00000173826	520.818421477208	-3.87762223501565	0.510092859732855	-7.6017967337289	2.92047207091919e-14	4.28158384844229e-11	KCNH6	81033	DOWN
15163	ENSG00000129990	843.13555414778	-3.65599315410601	0.482574325952146	-7.57602084796477	3.56314576198083e-14	4.93357121254712e-11	SYT5	6861	DOWN
23106	ENSG00000053108	323.362877577535	-3.22510618434386	0.434596237832692	-7.42092522573892	1.1630496841246e-13	1.50733161021197e-10	FSTL4	23105	DOWN
13205	ENSG00000173404	688.018795484009	-3.20094708593799	0.431643036550708	-7.41572738324938	1.20959082791956e-13	1.50733161021197e-10	INSM1	3642	DOWN
3607	ENSG00000147724	155.650089459269	-3.10347423449431	0.419937453716019	-7.39032493299112	1.46470432172162e-13	1.73832503858419e-10	FAM135B	51059	DOWN
17267	ENSG00000171772	93.7655623592083	3.16136205768521	0.4283342908844	7.38059530829953	1.57583322025827e-13	1.78520415220441e-10	SYCE1	93426	UP
1437	ENSG00000245750	71.7055156820297	-2.87291807125263	0.392951566653659	-7.31112512342971	2.64914700715065e-13	2.87063873300937e-10	DRAIC	145837	DOWN
19363	ENSG00000180616	678.628738610121	-2.78543303748968	0.381810591684743	-7.29532678807816	2.97935045239232e-13	2.97017405299895e-10	SSTR2	6752	DOWN
3595	ENSG00000129993	446.848816324185	-1.70785475407243	0.234503995905783	-7.28283860356306	3.26868200382894e-13	3.13328313774725e-10	CBFA2T3	863	DOWN
1740	ENSG00000111218	12.8316720214515	-3.35473576779041	0.463950386984049	-7.23080713349153	4.80131816944793e-13	4.27368759775538e-10	PRMT8	56341	DOWN
3518	ENSG00000119698	98.9978523259017	-2.94495394512964	0.4100064398363	-7.18270168221125	6.83471281540539e-13	5.8738464654603e-10	PPP4R4	57718	DOWN
3085	ENSG00000188175	1406.22978397548	-3.49399776501174	0.488046048465169	-7.15915593620691	8.11753079587924e-13	6.52623290405478e-10	HEPACAM2	253012	DOWN
10752	ENSG00000069188	357.588285708897	-1.9417408507696	0.271862330797348	-7.14236814300327	9.17365032115559e-13	6.73320777135112e-10	SDK2	54549	DOWN
8446	ENSG00000189339	3268.17086591471	-0.651191672246914	0.0911753313783212	-7.14219145028245	9.18545376663878e-13	6.73320777135112e-10	SLC35E2B	728661	NOT
18138	ENSG00000124374	738.495269575407	-2.16008054985015	0.303381267611299	-7.12001952809332	1.07911772978162e-12	7.6842431940992e-10	PAIP2B	400961	DOWN
14111	ENSG00000184530	49.8226673740495	-4.0007568133645	0.568646711845999	-7.03557539333488	1.98440381092556e-12	1.37381378276938e-09	C6orf58	352999	DOWN
870	ENSG00000074370	11643.8361727494	-1.82911849396122	0.260267504300946	-7.02784044775033	2.09754549073964e-12	1.41289530447849e-09	ATP2A3	489	DOWN
16467	ENSG00000249695	32.9772126265483	-3.0888600205476	0.441179729774309	-7.0013643240766	2.53481830179447e-12	1.61266165550315e-09	LOC574538	574538	DOWN
5000	ENSG00000108947	653.143150115055	-2.62273475581473	0.37485614065505	-6.99664343561659	2.62167361636572e-12	1.61266165550315e-09	EFNB3	1949	DOWN
14590	ENSG00000126262	223.833516588103	-2.89390831889257	0.413712066211332	-6.99498166779188	2.65293615839301e-12	1.61266165550315e-09	FFAR2	2867	DOWN
22254	ENSG00000089101	65.8930261066237	-2.95917075417571	0.424920876366306	-6.96405123579933	3.30624274257118e-12	1.9037153356012e-09	CFAP61	26074	DOWN
20462	ENSG00000164742	549.900813906742	-2.40518690892505	0.34548632864817	-6.96174264937237	3.3608905335013e-12	1.9037153356012e-09	ADCY1	107	DOWN
21492	ENSG00000016490	2028.88685167803	-5.74945359688741	0.828300907563598	-6.94126197905434	3.88612565718292e-12	2.15230910564378e-09	CLCA1	1179	DOWN
22149	ENSG00000106804	449.491693478709	-1.79624609281942	0.258990998234594	-6.93555415077549	4.04631862426615e-12	2.19231302331707e-09	C5	727	DOWN
2098	ENSG00000007174	106.979408588922	-2.48203079110885	0.359177223217046	-6.91032345781291	4.83549868981349e-12	2.56415178396216e-09	DNAH9	1770	DOWN
17715	ENSG00000181541	462.178618750609	3.47740835032287	0.503622202896426	6.90479555969462	5.02757787571767e-12	2.61046507076066e-09	MAB21L2	10586	UP
15518	ENSG00000258986	964.913128664309	-3.64798443001422	0.529156640872983	-6.89395945970915	5.42604934151499e-12	2.75986587221588e-09	TMEM179	388021	DOWN
15295	ENSG00000171962	243.695958168208	-1.2841078515402	0.187587996663376	-6.84536257319554	7.62824187481282e-12	3.8023734449192e-09	DRC3	83450	NOT
9280	ENSG00000122735	58.1695670874714	-3.12297486477413	0.456845000738599	-6.83596156185379	8.14567842318965e-12	3.98068124198344e-09	DNAI1	27019	DOWN
23935	ENSG00000179761	324.076716932494	-2.53632006512634	0.372765412124289	-6.80406492295662	1.01707667428157e-11	4.8747311448307e-09	PIPOX	51268	DOWN
21582	ENSG00000114757	46.2450303947949	-2.64352427284949	0.388757898396759	-6.7999242812851	1.04674151388906e-11	4.87791165695834e-09	PEX5L	51555	DOWN
19030	ENSG00000055957	71.3560322697207	-2.88723555892731	0.424684965400635	-6.79853490034332	1.05688412099567e-11	4.87791165695834e-09	ITIH1	3697	DOWN
12592	ENSG00000160401	172.133102239912	-2.17315735096686	0.320045939095137	-6.79014193122091	1.12023281655117e-11	5.07628408852816e-09	CFAP157	286207	DOWN
24429	ENSG00000147036	88.2946441304306	1.3580590516545	0.200811868033692	6.76284257973561	1.3531023666218e-11	6.02203040773482e-09	LANCL3	347404	UP
9330	ENSG00000171587	112.645488043995	-3.22818390367895	0.479642036551508	-6.73040237859193	1.69194534228469e-11	7.39795680101076e-09	DSCAM	1826	DOWN
4074	ENSG00000164794	5.03737426640618	-3.93343742942104	0.584718761311111	-6.72705869844354	1.73126914517187e-11	7.43938291467561e-09	KCNV1	27012	DOWN
2174	ENSG00000105707	1320.5106910159	-2.4940381912826	0.371932435436619	-6.70562164968161	2.00550735599296e-11	8.47173895481567e-09	HPN	3249	DOWN
6282	ENSG00000054356	8938.04725572923	-3.14221969809468	0.468846132084755	-6.70202755885517	2.05547257871889e-11	8.53809051323514e-09	PTPRN	5798	DOWN
13965	ENSG00000130035	424.762869183731	-2.63358360563472	0.394389126259413	-6.67762732358513	2.42841609845803e-11	9.9218712166999e-09	KCNA6	3742	DOWN
1419	ENSG00000187398	93.6849417442915	2.27412412744097	0.340787848208007	6.6731373768143	2.50391796257701e-11	1.00653463518237e-08	LUZP2	338645	UP
22555	ENSG00000173567	37.708706222879	-2.06297230054124	0.309348214896359	-6.66877066425741	2.57954969309882e-11	1.02047804763654e-08	ADGRF3	165082	DOWN
5669	ENSG00000149596	415.483352105443	2.14929093746396	0.323723084250703	6.63928845988464	3.15201009200313e-11	1.22746168004678e-08	JPH2	57158	UP
13073	ENSG00000131409	262.826819426383	-2.53400856132476	0.382463656814502	-6.625488503745	3.46101670654151e-11	1.32706029810975e-08	LRRC4B	94030	DOWN
17185	ENSG00000063127	69.3889518466396	-1.92790022740656	0.292082289431499	-6.60053792086802	4.09668578845929e-11	1.52390596874285e-08	SLC6A16	28968	DOWN
18926	ENSG00000139211	2615.05465017934	1.3799668976655	0.209676124233294	6.58142124055142	4.65972325584591e-11	1.70785709860952e-08	AMIGO2	347902	UP
15292	ENSG00000118257	4503.40739588808	1.24323795548699	0.189072725534773	6.57544842584047	4.85067550161175e-11	1.73713332151017e-08	NRP2	8828	NOT
10305	ENSG00000204544	70.929998779008	3.76830818117982	0.573163149971805	6.57458209126877	4.87900062214469e-11	1.73713332151017e-08	MUC21	394263	UP
10298	ENSG00000187783	47.15011820328	-2.67294830598074	0.407589104146273	-6.5579483818132	5.45530842065757e-11	1.91496692631054e-08	TMEM72	643236	DOWN
439	ENSG00000148677	209.724485502096	2.52372132029656	0.385199950483526	6.55171766540632	5.68790043043802e-11	1.96888253371954e-08	ANKRD1	27063	UP
24434	ENSG00000184911	116.256263885196	-2.42622535352437	0.37061377459081	-6.54650614700746	5.88987260712776e-11	2.01086705462254e-08	DMRTC1B	728656	DOWN
16010	ENSG00000124507	157.607553633948	-2.16054406811387	0.3302227218875	-6.54268748002727	6.04230143196162e-11	2.03503079174026e-08	PACSIN1	29993	DOWN
12206	ENSG00000187902	58.0104879914948	-3.48894585461737	0.534226060074244	-6.53084174540734	6.54010755520032e-11	2.1733213413101e-08	SHISA7	729956	DOWN
19509	ENSG00000139209	629.079081339875	-2.82142339437712	0.432715891737234	-6.52026756643924	7.01820840388531e-11	2.30151063223728e-08	SLC38A4	55089	DOWN
11963	ENSG00000124140	144.561432508109	-2.4300409843324	0.373004196014521	-6.51478189869423	7.27953506084062e-11	2.356205874303e-08	SLC12A5	57468	DOWN
14674	ENSG00000136068	30644.0200064217	1.18979768229153	0.183004430454756	6.50146927773799	7.95392819754633e-11	2.53917164728044e-08	FLNB	2317	NOT
21059	ENSG00000141837	1075.04842866351	-2.7521597470674	0.423429389715053	-6.49968994575334	8.04857200718832e-11	2.53917164728044e-08	CACNA1A	773	DOWN
7257	ENSG00000257008	36.8270834565475	-2.67525599117298	0.412631537819184	-6.48340164523558	8.96773465577409e-11	2.79378563532322e-08	GPR142	350383	DOWN
21365	ENSG00000197977	156.080628303248	-1.8099368029594	0.279469958378523	-6.47631972130601	9.39867889176081e-11	2.89189227184388e-08	ELOVL2	54898	DOWN
23831	ENSG00000172548	70.103212358482	2.3272959902853	0.359607333178599	6.47177011023145	9.6861415367758e-11	2.94399640879346e-08	NIPAL4	348938	UP
15194	ENSG00000177238	26.684772725133	-2.88116108909485	0.445419168211776	-6.46842636041426	9.90287558028503e-11	2.97360684442703e-08	TRIM72	493829	DOWN
6400	ENSG00000161270	150.077470639819	-2.63665246380139	0.409812939622775	-6.43379505349045	1.24456647295219e-10	3.59062735970904e-08	NPHS1	4868	DOWN
13302	ENSG00000170579	106.867218584104	-2.72993442799024	0.424382554997009	-6.4327206569777	1.25339878945025e-10	3.59062735970904e-08	DLGAP1	9229	DOWN
6362	ENSG00000167614	503.055490427145	-2.51846195958419	0.392200721704878	-6.4213598298253	1.35062345196408e-10	3.82518048787509e-08	TTYH1	57348	DOWN
20766	ENSG00000186409	146.413992201092	-0.869837610561234	0.13551312058369	-6.41884421829135	1.37312830802452e-10	3.84522211470733e-08	CCDC30	728621	NOT
22860	ENSG00000240038	5355.88093441602	-2.67107682770014	0.416731310724657	-6.40958996590725	1.45911525677622e-10	4.03340581287139e-08	AMY2B	280	DOWN
16703	ENSG00000004848	545.941189052436	-3.24737605574865	0.506755023774361	-6.40817733105412	1.47269561838983e-10	4.03340581287139e-08	ARX	170302	DOWN
6161	ENSG00000172361	61.694153480562	-1.73714604841784	0.271743000292761	-6.3926064205751	1.63081647465815e-10	4.41791728238099e-08	CFAP53	220136	DOWN
12506	ENSG00000213918	1105.96083888002	-1.04790600104252	0.165252033354253	-6.34125934654077	2.27894527740935e-10	6.10732829557776e-08	DNASE1	1773	NOT
4752	ENSG00000101335	20714.8041684628	1.55090937479648	0.246354091800609	6.29544800113055	3.06513300509816e-10	8.04129577748016e-08	MYL9	10398	UP
20210	ENSG00000196937	6473.75401174833	0.827860149858423	0.131642804913187	6.28868513098273	3.2016609964922e-10	8.31197885578907e-08	FAM3C	10447	NOT
6503	ENSG00000132872	1063.00419058772	-3.06888892134393	0.488453381242008	-6.28286964365065	3.3237975551365e-10	8.54010375945019e-08	SYT4	6860	DOWN
20908	ENSG00000173698	575.428059054309	-2.32293900643936	0.370233458109604	-6.2742546778462	3.51313065229116e-10	8.76626785257409e-08	ADGRG2	10149	DOWN
21552	ENSG00000144118	3834.77479047314	0.636104473356382	0.101384762924413	6.27416245802763	3.51521328494894e-10	8.76626785257409e-08	RALB	5899	NOT
6004	ENSG00000155666	213.169649342998	-0.670678412170922	0.106896893417881	-6.27406831692578	3.5173405499234e-10	8.76626785257409e-08	KDM8	79831	NOT
13672	ENSG00000132938	213.976038775391	-2.19576481745904	0.35048366481344	-6.26495622450144	3.72930157462598e-10	9.2025131826142e-08	MTUS2	23281	DOWN
4593	ENSG00000186510	42.3909117125018	-2.1681633522106	0.346513597141534	-6.25708015528468	3.92251837431539e-10	9.5031148051139e-08	CLCNKA	1187	DOWN
9833	ENSG00000128591	2846.8536032252	2.06124900641082	0.329436832260865	6.25688691900307	3.92737962896414e-10	9.5031148051139e-08	FLNC	2318	UP
23061	ENSG00000137098	78.3293385525139	-1.63251143357439	0.261500688748439	-6.24285710828415	4.29649380632155e-10	1.02962995322069e-07	SPAG8	26206	DOWN
4341	ENSG00000233932	21.9081310833608	-3.75099725909333	0.601005483875152	-6.24120305010816	4.34218136030181e-10	1.03066843850288e-07	CTXN2	399697	DOWN
23043	ENSG00000003989	2689.06701261847	-1.88108689778219	0.302037960620969	-6.22798172095589	4.72482176216985e-10	1.11091257338263e-07	SLC7A2	6542	DOWN
12349	ENSG00000174672	295.21214830599	-2.319961969809	0.372607691165929	-6.22628578210395	4.77622510506958e-10	1.11250334853878e-07	BRSK2	9024	DOWN
1736	ENSG00000060709	631.516443474935	-2.74340938572362	0.441398945081329	-6.21526040398247	5.12396031097568e-10	1.18244872991155e-07	RIMBP2	23504	DOWN
2887	ENSG00000148408	160.514288511071	-2.73728271329078	0.441266177161602	-6.20324614702642	5.53102264749861e-10	1.25317888585098e-07	CACNA1B	774	DOWN
12684	ENSG00000065534	8591.38361288535	1.91707140387573	0.310656720937174	6.17102825939966	6.78472931800888e-10	1.50978400707799e-07	MYLK	4638	UP
3151	ENSG00000055732	259.876544350567	-1.95064546536797	0.317298644996044	-6.14766402608586	7.86323688054276e-10	1.72512108067e-07	MCOLN3	55283	DOWN
23869	ENSG00000177807	31.2861277474205	-2.06601628965602	0.336156827951185	-6.14598936528528	7.94666081898287e-10	1.72512108067e-07	KCNJ10	3766	DOWN
1069	ENSG00000174871	368.42392145484	-2.39335522917822	0.389739205587415	-6.14091473186782	8.2047620183656e-10	1.76282141192867e-07	CNIH2	254263	DOWN
22637	ENSG00000170561	293.405583788238	-2.99652979630431	0.488752522048471	-6.13097561879616	8.73417913256593e-10	1.84476225865204e-07	IRX2	153572	DOWN
8549	ENSG00000161149	35.5719569170493	-1.90445940577599	0.3113981974944	-6.11583310725568	9.60538112394207e-10	1.99250234169586e-07	TUBA3FP	113691	DOWN
10797	ENSG00000135519	217.725568666813	-2.30685169279478	0.377262887767133	-6.11470613091075	9.67350573146085e-10	1.99250234169586e-07	KCNH3	23416	DOWN
16987	ENSG00000213759	23.691820221278	-3.89412959419206	0.637956178389492	-6.10407066520261	1.03400534340329e-09	2.11233730931476e-07	UGT2B11	10720	DOWN
21195	ENSG00000198846	661.602499314047	-1.70449889664457	0.279965337956043	-6.08824974223126	1.14151710945387e-09	2.31282798798088e-07	TOX	9760	DOWN
6652	ENSG00000168152	183.936907787524	-0.535039712386503	0.0879002520857868	-6.08689622259931	1.15120535317769e-09	2.31282798798088e-07	THAP9	79725	NOT
20321	ENSG00000185477	1356.59738225291	-1.17077908826966	0.192411037159197	-6.08478133871799	1.16650399839859e-09	2.31282798798088e-07	GPRIN3	285513	NOT
14030	ENSG00000100219	12606.697098267	-1.19304138122743	0.196081935333129	-6.08440231478001	1.16926664721579e-09	2.31282798798088e-07	XBP1	7494	NOT
22335	ENSG00000176485	4927.09400717264	1.12870465312465	0.185555074287632	6.08285522483219	1.18060945972757e-09	2.31687634368427e-07	PLAAT3	11145	NOT
166	ENSG00000271824	748.287391889225	-2.9859360161103	0.492087014210498	-6.06790248448422	1.29591546024534e-09	2.52328914185114e-07	SMIM32	389332	DOWN
20784	ENSG00000139219	16.3985822121355	-2.6615290477124	0.439258690531436	-6.05913805482678	1.36852899775732e-09	2.64401924117098e-07	COL2A1	1280	DOWN
11463	ENSG00000007402	1229.47515486892	-2.34931828323991	0.388216843406307	-6.05156196373766	1.43448087176295e-09	2.75012052053446e-07	CACNA2D2	9254	DOWN
23724	ENSG00000150628	10.9565222647511	-2.55675809492767	0.423949190641924	-6.03081253924875	1.63137338503904e-09	3.08020597540363e-07	SPATA4	132851	DOWN
2355	ENSG00000003987	154.088073089355	-1.66458447580349	0.276152984755726	-6.02776202935454	1.66245586665222e-09	3.11529229808822e-07	MTMR7	9108	DOWN
23766	ENSG00000258325	9.57195246837825	-1.51665382359247	0.251929658320842	-6.0201479798022	1.74257686255187e-09	3.24106292129704e-07	ITFG2-AS1	283440	DOWN
5892	ENSG00000185736	106.176476658198	-2.09421616344929	0.348262474589595	-6.01332706292055	1.81753812087584e-09	3.35544463604359e-07	ADARB2	105	DOWN
19799	ENSG00000131620	7691.50039788579	1.24743149474362	0.208184160805649	5.99196158783742	2.07324903016435e-09	3.77164858239315e-07	ANO1	55107	NOT
14031	ENSG00000167711	614.410560705399	-1.7580364794305	0.293591592735687	-5.98803413629496	2.12392493059921e-09	3.8358392061829e-07	SERPINF2	5345	DOWN
3670	ENSG00000086619	3032.43237661748	-2.06636050509264	0.345208765607481	-5.98582860854174	2.15290982296935e-09	3.86021377826367e-07	ERO1B	56605	DOWN
14156	ENSG00000126259	497.183817569864	-2.43591954641694	0.407225721914904	-5.98174284021764	2.20762617970189e-09	3.93004766262215e-07	KIRREL2	84063	DOWN
10293	ENSG00000178971	1174.11845569639	-0.682142705367279	0.114074979444785	-5.97977495755284	2.23446098544312e-09	3.9496078822836e-07	CTC1	80169	NOT
21983	ENSG00000115128	2388.12867026991	0.513195705426256	0.0858767143017607	5.97595878695296	2.28740827325928e-09	4.01472368974937e-07	SF3B6	51639	NOT
23656	ENSG00000185519	345.484342930308	-2.52020164633257	0.421933026813569	-5.97298975471318	2.32944534441439e-09	4.05126911411493e-07	FAM131C	348487	DOWN
14355	ENSG00000143797	3500.02996564846	1.04621068915108	0.175180090085663	5.97220088561142	2.34074049044076e-09	4.05126911411493e-07	MBOAT2	129642	NOT
14357	ENSG00000183508	1926.03535935356	-1.45906851413872	0.24450314701123	-5.96748357628176	2.4094053148132e-09	4.14135232145445e-07	TENT5C	54855	DOWN
11207	ENSG00000079557	8.89851811096028	-3.51026700104132	0.588525397917058	-5.96451234469244	2.45365719763591e-09	4.16232839729536e-07	AFM	173	DOWN
5202	ENSG00000005981	64.6928710303143	-2.45557729703447	0.411704130388039	-5.96442230181184	2.4550105300422e-09	4.16232839729536e-07	ASB4	51666	DOWN
2764	ENSG00000143933	24423.1495182667	0.493411970567563	0.0828541634733694	5.95518619563582	2.59775901309574e-09	4.3745910732017e-07	CALM2	805	NOT
19685	ENSG00000198467	16214.9602826081	1.47217690983885	0.247316357232056	5.95260631490504	2.6390558908532e-09	4.41430805152579e-07	TPM2	7169	UP
17030	ENSG00000155849	1399.64512833517	-1.31794246176013	0.221835806267801	-5.94107184017495	2.83164478293027e-09	4.70487219499807e-07	ELMO1	9844	NOT
22381	ENSG00000196547	2757.51104264311	-0.670279832944857	0.113133215328016	-5.92469533373964	3.1287690787713e-09	5.16412660597465e-07	MAN2A2	4122	NOT
12717	ENSG00000152822	21.2064965954309	-2.6331557135998	0.445076652681731	-5.91618476892504	3.29495054422911e-09	5.39325648065725e-07	GRM1	2911	DOWN
10944	ENSG00000147394	2332.88404250318	1.43173727555412	0.242035927518455	5.91539152981722	3.31087044713943e-09	5.39325648065725e-07	ZNF185	7739	UP
14598	ENSG00000183255	21710.2430654994	0.601359122627211	0.101798423935613	5.90735199405018	3.47650422348714e-09	5.62629316636169e-07	PTTG1IP	754	NOT
11540	ENSG00000164588	28.6543455433648	-2.61998075854233	0.444558557483648	-5.89344353952448	3.7822937403057e-09	6.04269915959224e-07	HCN1	348980	DOWN
22236	ENSG00000198523	561.769791686183	2.12635051937506	0.361168442598934	5.88742057327613	3.92269583091779e-09	6.22709224165376e-07	PLN	5350	UP
7199	ENSG00000167964	643.805588600429	-2.01926160955281	0.344060930253806	-5.86890702197207	4.3867734215043e-09	6.87619836378313e-07	RAB26	25837	DOWN
24329	ENSG00000184381	860.498844343932	-0.967614720804427	0.165083723261407	-5.86135750810651	4.59098339163583e-09	7.14150957090976e-07	PLA2G6	8398	NOT
13843	ENSG00000065609	254.871915319239	-2.23166529499699	0.380794457175054	-5.86055089024333	4.61334125473046e-09	7.14150957090976e-07	SNAP91	9892	DOWN
24489	ENSG00000163431	2712.99142324752	1.78133326641807	0.304151449295292	5.85673114675389	4.72066401250999e-09	7.2048582030259e-07	LMOD1	25802	UP
12773	ENSG00000075213	543.010532713255	1.39811133400511	0.238727498750328	5.85651565623495	4.72679047406536e-09	7.2048582030259e-07	SEMA3A	10371	UP
1026	ENSG00000164938	1939.52997273809	-0.854523519840427	0.145922301720128	-5.85601727609371	4.74098922800726e-09	7.2048582030259e-07	TP53INP1	94241	NOT
21638	ENSG00000149591	34983.507157944	1.4439023144867	0.246960609827322	5.8466907556484	5.01448469313308e-09	7.57430315193672e-07	TAGLN	6876	UP
4044	ENSG00000196834	16.5070153601659	-3.49440205456212	0.597840798664001	-5.8450377799091	5.06453311050842e-09	7.60381678995189e-07	POTEI	653269	DOWN
3620	ENSG00000188659	91.4969862837394	-1.99848312390199	0.342284574049988	-5.8386596283189	5.26224499267537e-09	7.85334921870948e-07	SAXO2	283726	DOWN
16191	ENSG00000197558	117.485792054318	-1.82282092888296	0.312447352232244	-5.83400984473072	5.41109265297002e-09	8.0274203684507e-07	SSPO	23145	DOWN
23335	ENSG00000133985	1483.7436655533	1.19797434195045	0.205434160230438	5.83142716190274	5.49553000021269e-09	8.10444344350892e-07	TTC9	23508	NOT
447	ENSG00000005421	62.3833583308387	-2.47650385162841	0.424998465583056	-5.82708892426445	5.64025622773175e-09	8.26894740963284e-07	PON1	5444	DOWN
13469	ENSG00000180287	37.0131503455663	-2.37284435127422	0.407552546860125	-5.82218015702548	5.80848867114412e-09	8.46578731876754e-07	PLD5	200150	DOWN
8651	ENSG00000158423	111.489504755007	-1.40663972656296	0.241818427584606	-5.81692528817234	5.99399155008087e-09	8.68536345364335e-07	RIBC1	158787	DOWN
2499	ENSG00000157734	199.40274315294	-1.25222282684888	0.215617527057306	-5.80761148659342	6.33703544379898e-09	9.09239335975898e-07	SNX22	79856	NOT
24648	ENSG00000134343	62.2517300698788	-2.2349539606457	0.384850802115901	-5.80732571780539	6.34785717850204e-09	9.09239335975898e-07	ANO3	63982	DOWN
4514	ENSG00000137266	1870.91061588567	-1.08439917710986	0.186942096622383	-5.80072223807521	6.60298978770480e-09	9.40378939879809e-07	SLC22A23	63027	NOT
17407	ENSG00000119185	2680.8446032264	0.522071216921851	0.0900506137915244	5.79753091001128	6.72983797188364e-09	9.52998589620773e-07	ITGB1BP1	9270	NOT
11940	ENSG00000235034	19.044303449154	-3.0544082940706	0.527828089834322	-5.78674828584688	7.17619875744798e-09	1.0104655459428e-06	C19orf81	342918	DOWN
15716	ENSG00000167037	497.327682114901	-1.86065384547474	0.321597885430844	-5.78565323270714	7.22310821859659e-09	1.01135688838249e-06	SGSM1	129049	DOWN
19112	ENSG00000253686	9.12713729295483	-2.28557468730793	0.395294800519674	-5.78194978609179	7.38397506530839e-09	1.02810508688649e-06	LINC01484	101928136	DOWN
2909	ENSG00000178809	86.4523312414561	-1.00681316440763	0.174202846834382	-5.77954483926905	7.49029899153766e-09	1.03138520312759e-06	TRIM73	375593	NOT
1663	ENSG00000058668	8369.20131394405	0.839524817657029	0.14539910405237	5.77393391196309	7.74418212102464e-09	1.06048489561702e-06	ATP2B4	493	NOT
8926	ENSG00000176697	72.6602541573006	1.49437237004268	0.259226076551771	5.76474554535887	8.17811322933931e-09	1.11378751920669e-06	BDNF	627	UP
12318	ENSG00000187122	213.471729880556	-2.25713648597033	0.391971476986165	-5.75842023844506	8.49047686352386e-09	1.1482030502784e-06	SLIT1	6585	DOWN
7169	ENSG00000198650	36.6865029150819	-1.7882350979478	0.310577419517563	-5.75777563200044	8.522953268126e-09	1.1482030502784e-06	TAT	6898	DOWN
14923	ENSG00000100095	1055.96946590387	-2.6536212784954	0.461074299356003	-5.7553007881849	8.64876591778914e-09	1.15888813424225e-06	SEZ6L	23544	DOWN
15153	ENSG00000263069	78.1447760024356	-1.31454457574964	0.228776926179212	-5.74596659594898	9.13973502923461e-09	1.21164689432774e-06	RNF213-AS1	100294362	NOT
4878	ENSG00000163888	204.63714501619	-2.26399888565139	0.39425471496644	-5.74247764124801	9.33012015864985e-09	1.23034171806365e-06	CAMK2N2	94032	DOWN
5682	ENSG00000236901	215.492827321397	-1.33045730164275	0.23217393032502	-5.7304336442091	1.00174209418336e-08	1.30033428194437e-06	MIR600HG	81571	DOWN
793	ENSG00000197976	2297.15054023076	-0.525030755121557	0.0917360798877764	-5.723274373222	1.04490308238469e-08	1.34369108916836e-06	AKAP17A	8227	NOT
24164	ENSG00000185818	325.861887088791	-2.06081184433006	0.36008612000896	-5.72310825054512	1.04592573646295e-08	1.34369108916836e-06	NAT8L	339983	DOWN
9197	ENSG00000213171	32.5784729164493	-1.85660377892149	0.3245002844549	-5.72142419548335	1.05634787648109e-08	1.35012092951478e-06	LINGO4	339398	DOWN
18111	ENSG00000182379	101.285534869401	-1.84385415637814	0.322625733367218	-5.71514905873744	1.09607903390582e-08	1.39375396745075e-06	NXPH4	11247	DOWN
20702	ENSG00000162630	125.893300833496	-1.72732487144039	0.302282611835262	-5.71427136001374	1.10175069555921e-08	1.39385444596052e-06	B3GALT2	8707	DOWN
21048	ENSG00000115590	1350.20929514362	1.98459211433981	0.347501080679668	5.71103868355805	1.12288716345416e-08	1.4134200391297e-06	IL1R2	7850	UP
24554	ENSG00000171552	11457.7685568631	0.684081190645597	0.119828925638261	5.70881518800142	1.13765340543354e-08	1.42481084540804e-06	BCL2L1	598	NOT
18267	ENSG00000147488	256.478264231592	-2.1684224011672	0.380600413674056	-5.69737268605343	1.21667773746278e-08	1.51616296253925e-06	ST18	9705	DOWN
24320	ENSG00000214999	33.7981253910758	-1.95822164258178	0.343987763411298	-5.69270727296301	1.25040660573813e-08	1.55044198183141e-06	LOC107985075	107985075	DOWN
12343	ENSG00000180875	163.788478202179	2.13673895027751	0.375712813001834	5.68716018281517	1.29169288385187e-08	1.58585525833696e-06	GREM2	64388	UP
11508	ENSG00000148798	449.14931093217	-2.42148743937883	0.425937057292234	-5.6850828025453	1.30749294522948e-08	1.59392188376028e-06	INA	9118	DOWN
17776	ENSG00000204677	21.2230261576677	-2.05052500241965	0.360714653827181	-5.68461796786903	1.31105399097563e-08	1.59392188376028e-06	FAM153CP	653316	DOWN
7925	ENSG00000213639	12162.9861137355	0.452337562496507	0.0796421534400208	5.6796249593774	1.34990400192411e-08	1.63318725436672e-06	PPP1CB	5500	NOT
22189	ENSG00000175592	1246.2026084062	1.6402918444935	0.288976392250372	5.67621400391884	1.37708483776162e-08	1.65412139787242e-06	FOSL1	8061	UP
3635	ENSG00000243069	40.6070690886682	-2.37130322277284	0.417792449254008	-5.67579243475303	1.38048088415304e-08	1.65412139787242e-06	ARHGEF26-AS1	100507524	DOWN
20696	ENSG00000215883	140.974145765216	-0.690617401864029	0.121722234615315	-5.67371609670675	1.39732637129589e-08	1.66629498334007e-06	CYB5RL	606495	NOT
23264	ENSG00000163050	2516.8345503414	-0.775332170538855	0.136953574836824	-5.66127734498819	1.50250364066216e-08	1.78011973929003e-06	COQ8A	56997	NOT
498	ENSG00000073756	1516.61557334236	1.73115203501522	0.30581632239189	5.66075748173056	1.50706281342614e-08	1.78011973929003e-06	PTGS2	5743	UP
7640	ENSG00000050438	354.621276953856	-1.53686559268599	0.271632146481393	-5.6578928988851	1.53242709459443e-08	1.80154153200835e-06	SLC4A8	9498	DOWN
14698	ENSG00000139304	12.881681046247	-2.05578745287606	0.363826982108966	-5.65045352315391	1.60025070664689e-08	1.87244358505918e-06	PTPRQ	374462	DOWN
17227	ENSG00000134330	1798.32969639499	0.483249165760036	0.0855787292331117	5.64683736356603	1.63426296958613e-08	1.90330542013996e-06	IAH1	285148	NOT
13011	ENSG00000005379	867.564246726547	-1.3033179080508	0.230875512257928	-5.64511106138776	1.65074651231903e-08	1.91226684362952e-06	TSPOAP1	9256	NOT
3691	ENSG00000113494	801.924023714745	-2.27233808415108	0.40258067960403	-5.64442905304373	1.65730304627844e-08	1.91226684362952e-06	PRLR	5618	DOWN
23890	ENSG00000042781	20.7860605770957	-1.48086966280336	0.262729030648513	-5.6364904142798	1.73550691539342e-08	1.99327367983181e-06	USH2A	7399	DOWN
15367	ENSG00000138311	420.184108515832	1.46505091024976	0.260000949451964	5.63479061648745	1.75271157721929e-08	2.00379957059799e-06	ZNF365	22891	UP
18236	ENSG00000100934	2914.95468228265	0.747480684662406	0.132699020119356	5.63290282015711	1.77201321051766e-08	2.01661576464528e-06	SEC23A	10484	NOT
12902	ENSG00000176840	489.375228042651	-2.87297955728455	0.510813837343488	-5.62431819041085	1.86242085767426e-08	2.10986886526434e-06	MIR7-3HG	284424	DOWN
23950	ENSG00000115310	12482.9717159588	0.492755319979162	0.0876753063972506	5.6202292324651	1.90704254612856e-08	2.1421071982892e-06	RTN4	57142	NOT
8877	ENSG00000148672	6886.20069883009	0.428879978164084	0.0763113118595539	5.62013635610682	1.90806804164909e-08	2.1421071982892e-06	GLUD1	2746	NOT
15810	ENSG00000021300	2267.81402013649	-1.30548371428279	0.23240531918627	-5.61727123481396	1.93996767009064e-08	2.15638360774743e-06	PLEKHB1	58473	NOT
12625	ENSG00000163631	1653.29031032616	-2.72113392666983	0.484838115183975	-5.6124587598425	1.99471758853096e-08	2.19644775590172e-06	ALB	213	DOWN
16732	ENSG00000176896	121.273141909043	-0.552499899585681	0.0984505243915813	-5.61195486768709	2.00053621389756e-08	2.19644775590172e-06	TCEANC	170082	NOT
4366	ENSG00000006071	6200.29752289806	-2.7500152275223	0.490144942244639	-5.61061635141739	2.01607268617901e-08	2.20379734901928e-06	ABCC8	6833	DOWN
20727	ENSG00000138115	147.031391164266	-1.90788742804418	0.340417441310861	-5.60455251851194	2.08793676425141e-08	2.27238637447327e-06	CYP2C8	1558	DOWN
9128	ENSG00000236810	91.6883576316478	-0.896617239751525	0.16006089457473	-5.60172578151442	2.12228114391945e-08	2.29972230216976e-06	ELOA-AS1	100506963	NOT
23032	ENSG00000234390	79.6788930987645	-1.05547808005382	0.188546339841111	-5.59797703282532	2.16867473737637e-08	2.3398216657849e-06	USP27X-AS1	158572	NOT
264	ENSG00000175894	49.133331312275	-2.41838956071488	0.432571985031835	-5.59072164725809	2.26127829893193e-08	2.42544204939375e-06	TSPEAR	54084	DOWN
6971	ENSG00000133134	872.610084307135	-1.80943218184472	0.323937084821944	-5.5857518840095	2.32691254659663e-08	2.47589154435925e-06	BEX2	84707	DOWN
24831	ENSG00000230487	312.65670988956	-1.17311160098272	0.210039918080459	-5.58518405312527	2.33452839916713e-08	2.47589154435925e-06	PSMG3-AS1	114796	NOT
14409	ENSG00000264247	318.096523827054	-0.749639774644026	0.134568428664131	-5.57069575743543	2.53724056917647e-08	2.6794765553214e-06	LINC00909	400657	NOT
13523	ENSG00000178538	458.346570817986	-1.5782145060803	0.283408472484508	-5.56869204454206	2.56658642225654e-08	2.69903094522784e-06	CA8	767	DOWN
20170	ENSG00000161714	3307.78295701214	1.20286323567387	0.216457099894843	5.55705142616359	2.74369944071119e-08	2.87316055297668e-06	PLCD3	113026	NOT
7888	ENSG00000178965	47.4400640986085	-2.38594592159296	0.430341988884153	-5.54430193479273	2.95129190560356e-08	3.07273462749692e-06	ERICH3	127254	DOWN
8732	ENSG00000139914	35.7945950101961	-1.48108793730451	0.267441742142142	-5.53798343310722	3.05974196512652e-08	3.16423024883188e-06	FITM1	161247	DOWN
23169	ENSG00000127252	29.482944985005	-1.92920769948078	0.348475797871765	-5.53613109221061	3.09226154141244e-08	3.1846460494472e-06	PLAAT1	57110	DOWN
3855	ENSG00000167601	3661.98641578287	1.12856906592701	0.204116838307774	5.52903462195175	3.21997798209641e-08	3.28903710891866e-06	AXL	558	NOT
14543	ENSG00000141314	59.8276384453321	-1.58021247059475	0.285802712382156	-5.52903244837577	3.22001787335454e-08	3.28903710891866e-06	RHBDL3	162494	DOWN
11881	ENSG00000144063	10073.8824087203	1.38007381956161	0.249696812247868	5.52699815082798	3.25756393485231e-08	3.31380677340098e-06	MALL	7851	UP
17104	ENSG00000136155	1175.82218058678	2.04716554859451	0.370568298641449	5.52439470969233	3.3062343471866e-08	3.3496454729647e-06	SCEL	8796	UP
23902	ENSG00000140093	76.474966142522	-2.66653290497904	0.482767928053581	-5.52342595691877	3.32452430260467e-08	3.35453923861604e-06	SERPINA10	51156	DOWN
23181	ENSG00000130226	738.947328525354	-2.48124033104872	0.450479888323569	-5.50799357610057	3.62946648167041e-08	3.64746746462385e-06	DPP6	1804	DOWN
3191	ENSG00000197380	497.484774800547	1.19948550345149	0.21789911247394	5.50477461717496	3.69640851912333e-08	3.69982287237393e-06	DACT3	147906	NOT
6676	ENSG00000240891	91.0171030411584	-1.42891907899656	0.259690424650727	-5.50239417151557	3.74668128194468e-08	3.73514150359629e-06	PLCXD2	257068	DOWN
23814	ENSG00000211445	8350.98097985725	-1.71864851410613	0.312755738587649	-5.49517819198856	3.90316094161845e-08	3.85063957149072e-06	GPX3	2878	DOWN
21985	ENSG00000224843	32.2508097875398	-1.14628960420112	0.208608989182914	-5.49491950797971	3.90888661712937e-08	3.85063957149072e-06	LINC00240	100133205	NOT
21268	ENSG00000142687	4146.38572832834	-0.567157671692041	0.103235554120481	-5.49382116000598	3.93328813611257e-08	3.85942284316274e-06	KIAA0319L	79932	NOT
15677	ENSG00000181143	3621.42559580772	2.71982039347941	0.49522085946819	5.49213616809313	3.971010242725e-08	3.88115640311511e-06	MUC16	94025	UP
21343	ENSG00000140986	15.319545846854	-2.42890693084805	0.442669931799121	-5.48694807658691	4.08937270306891e-08	3.96573680461426e-06	RPL3L	6123	DOWN
12737	ENSG00000148925	1545.51803207624	0.460296357921649	0.0839620104993053	5.48219790336556	4.20073929345046e-08	4.05400539459639e-06	BTBD10	84280	NOT
6892	ENSG00000156687	43.1728757550307	-2.55462000048552	0.466028190561967	-5.48168555512703	4.21292539903088e-08	4.05400539459639e-06	UNC5D	137970	DOWN
7574	ENSG00000172379	1220.20039390127	-1.29014059592641	0.235415954301574	-5.48025982246601	4.24701685766553e-08	4.07109235167685e-06	ARNT2	9915	NOT
45	ENSG00000159618	546.494379510155	-1.72937680918883	0.315651683384555	-5.47875047155049	4.28339919866423e-08	4.08737376478203e-06	ADGRG5	221188	DOWN
12668	ENSG00000063015	271.720051538183	-2.79904265937044	0.51094226106309	-5.47819758253432	4.2968018552056e-08	4.08737376478203e-06	SEZ6	124925	DOWN
13347	ENSG00000125820	1146.67866079963	-2.81517057776499	0.514239713514399	-5.4744324558787	4.38916009452416e-08	4.1593550203736e-06	NKX2-2	4821	DOWN
3530	ENSG00000173805	111.497071419271	-1.85030675781057	0.33832083446615	-5.4690890105253	4.52354548255174e-08	4.27046682051656e-06	HAP1	9001	DOWN
6997	ENSG00000099769	259.335122445302	-2.07710880316735	0.380239497300437	-5.46263294032859	4.69123970922563e-08	4.41206668954832e-06	IGFALS	3483	DOWN
21100	ENSG00000175352	136.408349068689	1.12147049575095	0.205614537606036	5.45423737449791	4.91834652512417e-08	4.60826881374698e-06	NRIP3	56675	NOT
2151	ENSG00000189350	144.716472247386	-1.80296969133893	0.331246569515901	-5.44298373859047	5.23954316931715e-08	4.89082900407832e-06	TOGARAM2	165186	DOWN
5863	ENSG00000133392	9182.39573318277	1.72822825209788	0.317645166700112	5.44075098025811	5.30564344368005e-08	4.93405043085216e-06	MYH11	4629	UP
6728	ENSG00000231028	19.3844999526635	-1.48790474223833	0.273755212788249	-5.43516496757721	5.47457587369614e-08	5.07222507435424e-06	LINC00271	100131814	DOWN
5536	ENSG00000181322	32.786260288698	-1.23981058322234	0.228142500090881	-5.4343692329507	5.49906070743072e-08	5.07604037078873e-06	NME9	347736	NOT
19179	ENSG00000196876	272.554444317179	-1.08815130864375	0.200355901387483	-5.43109187754493	5.60102863500352e-08	5.13214840699238e-06	SCN8A	6334	NOT
16564	ENSG00000006534	4218.7101137922	1.1710703488845	0.215675200283482	5.42978676892502	5.64214236227242e-08	5.15088330018005e-06	ALDH3B1	221	NOT
4153	ENSG00000246223	55.2738397727505	-1.90424488481454	0.350950308411931	-5.42596726422993	5.76415236021451e-08	5.24306457203016e-06	LINC01550	388011	DOWN
17767	ENSG00000167912	102.217578563679	-1.36574668643591	0.251807135998874	-5.42378070827197	5.83514625293735e-08	5.288340002253e-06	LOC100505501	100505501	DOWN
764	ENSG00000259417	145.052653919654	-1.84049777670839	0.339866074075639	-5.41536186485851	6.11648773470155e-08	5.52323274681039e-06	CTXND1	100996492	DOWN
5458	ENSG00000204934	136.218563505964	-1.65083083565136	0.305073456998095	-5.41125685562895	6.25839278025493e-08	5.63097195892757e-06	ATP6V0E2-AS1	401431	DOWN
5822	ENSG00000107796	26594.0015743633	1.1919637516693	0.220465712051293	5.40657202690993	6.42423997821583e-08	5.74686261919506e-06	ACTA2	59	NOT
17772	ENSG00000108823	147.788611837364	1.47232760248494	0.272334571892072	5.40631911789896	6.43331328794857e-08	5.74686261919506e-06	SGCA	6442	UP
4535	ENSG00000168491	73.1480362226174	-1.51638521592949	0.280713742547911	-5.401891628696	6.5941786310948e-08	5.86952550081342e-06	CCDC110	256309	DOWN
13689	ENSG00000108963	1342.04841712483	-0.723045585748011	0.134070136014476	-5.39303984647217	6.92755825790722e-08	6.12253668304332e-06	DPH1	1801	NOT
23161	ENSG00000234224	16.5192187528159	-2.18435080662392	0.405090790462302	-5.39224997964302	6.95808764172458e-08	6.12778863232162e-06	TMEM229A	730130	DOWN
2822	ENSG00000173894	211.950753885287	-1.06109225390138	0.196825766212741	-5.39102310799337	7.00576641988919e-08	6.14805339728515e-06	CBX2	84733	NOT
12005	ENSG00000183837	85.764257186894	-2.00228455334081	0.3719026327204	-5.38389453899388	7.28912210723449e-08	6.3519856740771e-06	PNMA3	29944	DOWN
13478	ENSG00000163618	1374.32133179293	-1.79362382406217	0.333590673948807	-5.37672052647795	7.58547764446365e-08	6.52987638707921e-06	CADPS	8618	DOWN
8455	ENSG00000154227	3.89967340753643	-1.89818973500262	0.353058173270492	-5.37642201402412	7.59805862959102e-08	6.52987638707921e-06	CERS3	204219	DOWN
15282	ENSG00000065613	5751.48633621322	0.725763067785943	0.135010385870748	5.3756091659552	7.63241911704016e-08	6.53686534893443e-06	SLK	9748	NOT
21573	ENSG00000111254	66.4922980736278	-1.36355157792289	0.254378376569475	-5.36032817062375	8.30709075520217e-08	7.0903295510926e-06	AKAP3	10566	DOWN
20072	ENSG00000101222	65.0708504299614	-2.03090821250557	0.37892893777491	-5.35960178821697	8.34055906580207e-08	7.09459909887321e-06	SPEF1	25876	DOWN
12416	ENSG00000196132	232.628850599355	-2.68707800411799	0.5014276930795	-5.35885440952692	8.37513105710007e-08	7.09977521551378e-06	MYT1	4661	DOWN
2573	ENSG00000196090	152.143825307315	-1.94774890628936	0.363535869169171	-5.35779017003403	8.42459986222318e-08	7.11750177512503e-06	PTPRT	11122	DOWN
13572	ENSG00000105141	74.1801976575784	4.53295764568649	0.847734459252964	5.34714331381668	8.935326516016e-08	7.49815295483726e-06	CASP14	23581	UP
2709	ENSG00000105649	339.596372516844	-1.68125450966663	0.314480318107052	-5.34613587198902	8.9851769580473e-08	7.51468340018164e-06	RAB3A	5864	DOWN
16792	ENSG00000151414	3159.13187636166	0.681094306983137	0.127496999108023	5.34204186567618	9.19054213553876e-08	7.66073182755961e-06	NEK7	140609	NOT
3818	ENSG00000171401	637.997979448566	2.75585102900328	0.516082766750639	5.33994003782508	9.29773285322471e-08	7.72424653003065e-06	KRT13	3860	UP
11965	ENSG00000154118	210.94545529614	-2.05443293201106	0.384890229899079	-5.33771130680493	9.41271739248627e-08	7.7749811703741e-06	JPH3	57338	DOWN
8339	ENSG00000119801	4483.48881580062	0.340472197146132	0.0638250602072832	5.33445947470145	9.58295861873692e-08	7.88237880048779e-06	YPEL5	51646	NOT
23196	ENSG00000136457	67.6278834947542	-1.60885043749921	0.30190128486309	-5.32906124672112	9.87217038345874e-08	8.0670197530145e-06	CHAD	1101	DOWN
16224	ENSG00000171815	16.6775449290584	-2.18946117582833	0.411072170700032	-5.32622087284528	1.0027718428538e-07	8.16734726779257e-06	PCDHB1	29930	DOWN
17376	ENSG00000149599	121.413912654052	-1.71395763627238	0.322134091265408	-5.32063411711441	1.03406183959145e-07	8.3947632664944e-06	DUSP15	128853	DOWN
10294	ENSG00000269502	17.7139051685951	-2.54982563068263	0.479546750668502	-5.31715755998368	1.05400794776044e-07	8.52890911754335e-06	DMRTC1	63947	DOWN
24579	ENSG00000010626	741.968151484807	-1.42083306925597	0.267253296973491	-5.31642859170006	1.0582372437302e-07	8.53541968462387e-06	LRRC23	10233	DOWN
19212	ENSG00000035403	10325.5109473017	0.717300856530376	0.134969148511115	5.31455421067062	1.06918749449916e-07	8.57311073292431e-06	VCL	7414	NOT
23472	ENSG00000168772	482.921357362945	-1.83274922174751	0.344861398531162	-5.31445163057849	1.0697899281545e-07	8.57311073292431e-06	CXXC4	80319	DOWN
18527	ENSG00000173848	7891.72457380525	0.855803914103654	0.161201443179737	5.30890975429695	1.10282918171623e-07	8.80955503074156e-06	NET1	10276	NOT
2336	ENSG00000131044	25.3112001031091	-1.57409414944942	0.296653940879709	-5.30616294791681	1.11956884082766e-07	8.9147010287373e-06	TTLL9	164395	DOWN
16841	ENSG00000150093	46181.6304443902	0.69645163912528	0.131346148396478	5.30241387073634	1.14281388952158e-07	9.06280331999694e-06	ITGB1	3688	NOT
13894	ENSG00000130643	693.462482398829	-2.67516730235318	0.504663924968882	-5.30088871028009	1.15240324179052e-07	9.08903354276745e-06	CALY	50632	DOWN
9773	ENSG00000204624	66.5402432827532	-1.8472802580148	0.348581382238064	-5.29942318248425	1.16169098542816e-07	9.1333831008915e-06	DISP3	57540	DOWN
11300	ENSG00000166333	6287.37198251868	0.489045047531803	0.092294369643388	5.29875277789319	1.16596376347845e-07	9.13814933244449e-06	ILK	3611	NOT
21324	ENSG00000171564	732.986451638032	-2.67541133394306	0.505277937882036	-5.29493004416051	1.19061980861774e-07	9.30213714425704e-06	FGB	2244	DOWN
13931	ENSG00000113739	1297.75716144545	-1.5663425764583	0.296208304344103	-5.28797658096274	1.23676807746508e-07	9.6024831136019e-06	STC2	8614	DOWN
19839	ENSG00000128923	1679.3436485374	0.655095016599277	0.12396447101706	5.28453847481125	1.26022062265639e-07	9.75418589393331e-06	MINDY2	54629	NOT
6147	ENSG00000166432	697.086630472985	-1.24129888592773	0.235004593062967	-5.28201968203717	1.27767468169472e-07	9.84274531425954e-06	ZMAT1	84460	NOT
7326	ENSG00000187889	53.3726286059238	-1.91068270693091	0.361751861153318	-5.28174948662149	1.27956084011559e-07	9.84274531425954e-06	FYB2	199920	DOWN
6884	ENSG00000224383	247.077112509814	-1.45163489554767	0.27522368243699	-5.27438221411054	1.33204036203862e-07	1.0214905213258e-05	PRR29	92340	DOWN
23235	ENSG00000167619	194.183783181166	-2.4368869833404	0.462124354954537	-5.27322777346401	1.34045028378369e-07	1.02478657738469e-05	TMEM145	284339	DOWN
20836	ENSG00000116151	243.206684724103	-0.697732236868082	0.132547688566916	-5.26400908542312	1.40947479680028e-07	1.07256851400394e-05	MORN1	79906	NOT
13566	ENSG00000109771	152.104296855065	-1.27245985027664	0.241740737591946	-5.26373776696474	1.41155748743447e-07	1.07256851400394e-05	LRP2BP	55805	NOT
12062	ENSG00000130176	2365.68786451008	1.6294320571837	0.309629428540058	5.26252321966513	1.42091712023531e-07	1.07529221632794e-05	CNN1	1264	UP
15459	ENSG00000139438	700.345213760121	-1.93149428165086	0.367053895069184	-5.26215443453283	1.42377094004823e-07	1.07529221632794e-05	FAM222A	84915	DOWN
16220	ENSG00000140600	13.5996521259372	-2.47898004016246	0.471292315083759	-5.25996278917023	1.44084556342005e-07	1.08490012015462e-05	SH3GL3	6457	DOWN
8103	ENSG00000155961	173.458631441288	-1.93756611489118	0.368443465441521	-5.25878810896896	1.45007858828152e-07	1.08856351372712e-05	RAB39B	116442	DOWN
9412	ENSG00000130477	933.77903428577	-2.20296791279495	0.41900190498747	-5.257656078821	1.45903051279655e-07	1.09199451863148e-05	UNC13A	23025	DOWN
8960	ENSG00000106536	155.162783014755	-2.19485322979587	0.418012871642401	-5.25068336095045	1.51535974151765e-07	1.12738241306998e-05	POU6F2	11281	DOWN
15493	ENSG00000173302	6.06331730191368	-2.85887072986277	0.544581548859979	-5.24966506090318	1.52376010889353e-07	1.13025813077242e-05	GPR148	344561	DOWN
2571	ENSG00000140481	47.5882068964653	-2.33828837822493	0.445465175093862	-5.24909355199819	1.52849442789566e-07	1.13040553787666e-05	CCDC33	80125	DOWN
8873	ENSG00000130783	12.3124067826254	-1.20827931972568	0.230251649413286	-5.24764674999959	1.54054325832104e-07	1.13594555109868e-05	CCDC62	84660	NOT
22137	ENSG00000005020	3016.92492470722	0.617101332452505	0.117661508059691	5.24471717751095	1.565222381933e-07	1.15073856710667e-05	SKAP2	8935	NOT
12228	ENSG00000204347	15.4282043210061	-2.17285532253809	0.414617475305982	-5.24062648573738	1.60032349676444e-07	1.16964406187273e-05	BTBD17	388419	DOWN
4575	ENSG00000281912	46.8933560034286	-1.0674859299583	0.203787179711763	-5.2382388895521	1.62116132951248e-07	1.18140946828771e-05	LINC01144	400752	NOT
18128	ENSG00000233834	110.301624093222	-1.17613854745526	0.224697689264763	-5.23431527624392	1.65597587911662e-07	1.2011476263256e-05	LOC100506098	100506098	NOT
11465	ENSG00000126950	72.8737882973753	1.54467392975257	0.295117255333216	5.2341023841811	1.65788542092046e-07	1.2011476263256e-05	TMEM35A	59353	UP
11528	ENSG00000130948	36.8297640078466	-1.62215230457731	0.310132367554213	-5.23051598054741	1.69037562632049e-07	1.21801492587335e-05	HSD17B3	3293	DOWN
15180	ENSG00000118997	150.75053317622	-1.13358270637663	0.216727394028828	-5.23045419088021	1.69094075493391e-07	1.21801492587335e-05	DNAH7	56171	NOT
9355	ENSG00000162961	1409.55423393165	0.465730297069622	0.0890876490667506	5.22777626246108	1.71560939146396e-07	1.23222284909096e-05	DPY30	84661	NOT
11334	ENSG00000149150	1336.93215327196	-1.29981256499757	0.248791621926419	-5.22450295927569	1.74623535260425e-07	1.25046896249408e-05	SLC43A1	8501	NOT
4247	ENSG00000174473	24.4922918304526	-1.7443253707227	0.333931977411109	-5.22359488973179	1.75482473903975e-07	1.25046896249408e-05	GALNTL6	442117	DOWN
23983	ENSG00000188878	505.541531914893	-0.743758976204324	0.142515280186766	-5.21880162765445	1.80084514967235e-07	1.27506999049102e-05	FBF1	85302	NOT
8533	ENSG00000167216	83.8859308676632	-0.990570689811065	0.189878971015069	-5.21685305389849	1.81988520749125e-07	1.28353715711607e-05	KATNAL2	83473	NOT
2487	ENSG00000196639	866.859539186458	0.951595129082324	0.182419334221542	5.21652561195428	1.82310377410059e-07	1.28353715711607e-05	HRH1	3269	NOT
16937	ENSG00000160963	52.3132323494651	-1.53639963763776	0.294776800867673	-5.21207786065721	1.86737138276897e-07	1.30731733069526e-05	COL26A1	136227	DOWN
8143	ENSG00000159176	16498.0066684771	0.888597281140178	0.17057753622646	5.20934526783452	1.89508172868527e-07	1.32300061411829e-05	CSRP1	1465	NOT
23833	ENSG00000108551	2022.69242949626	-1.77231407252778	0.340571010824997	-5.20394871023971	1.95097873441159e-07	1.35821907814916e-05	RASD1	51655	DOWN
3318	ENSG00000104112	2354.45081767693	-2.39737525676792	0.460869640069381	-5.20185112737523	1.97313257696164e-07	1.36981568845724e-05	SCG3	29106	DOWN
11477	ENSG00000125895	346.979969132055	-1.75228997282159	0.337001734755085	-5.19964674394053	1.99667638069433e-07	1.38231015100125e-05	TMEM74B	55321	DOWN
6488	ENSG00000166825	11307.5875524002	-1.96705960975566	0.378382334666051	-5.19860318397721	2.00791654197971e-07	1.38624110736178e-05	ANPEP	290	DOWN
22081	ENSG00000134548	39.4105187251619	-2.44821343994396	0.471058836397157	-5.19725616160576	2.02251573609164e-07	1.38981399577902e-05	SPX	80763	DOWN
10877	ENSG00000205838	20.7717636713897	-1.63205423008536	0.31406531523967	-5.19654400181027	2.03027561444067e-07	1.39012525106332e-05	TTC23L	153657	DOWN
16628	ENSG00000214198	24.1191113556333	-1.33631411263054	0.257201431787344	-5.19559359893228	2.04067628712807e-07	1.39210256469275e-05	TTC41P	253724	DOWN
15095	ENSG00000185518	495.551522948606	-1.83154544188894	0.352562983953874	-5.19494537216806	2.04779963299779e-07	1.39210256469275e-05	SV2B	9899	DOWN
3834	ENSG00000078699	1556.09561015411	-0.758468422240735	0.146006643624967	-5.1947528099402	2.04992031955318e-07	1.39210256469275e-05	CBFA2T2	9139	NOT
1617	ENSG00000168913	43.7452229883789	-1.54441709741558	0.297376488405233	-5.19347412331742	2.06405642495502e-07	1.39789343149875e-05	ENHO	375704	DOWN
18155	ENSG00000073737	2766.77412282262	2.18751565489155	0.421424551897144	5.19076462214629	2.09432242575111e-07	1.41454736631422e-05	DHRS9	10170	UP
369	ENSG00000164404	25.4582370138444	-1.28290363064361	0.247283117554407	-5.18799521508518	2.12570064050965e-07	1.43186046117356e-05	GDF9	2661	NOT
18651	ENSG00000179240	78.4786507022987	-0.949390779017765	0.183077032460937	-5.18574485426146	2.15153201852934e-07	1.44535397568212e-05	GVQW3	100506127	NOT
21882	ENSG00000142230	3835.63299874985	0.413339927327412	0.0798221255219753	5.17826260105813	2.23961834045242e-07	1.50048408330902e-05	SAE1	10055	NOT
6836	ENSG00000104321	151.279395704808	-2.10457567444652	0.406668342057805	-5.1751647639869	2.27709942852043e-07	1.51922377468127e-05	TRPA1	8989	DOWN
15126	ENSG00000164049	9.66526282506919	-2.29948297369535	0.444349252995272	-5.17494506448472	2.27978049083496e-07	1.51922377468127e-05	FBXW12	285231	DOWN
19391	ENSG00000180626	288.204943663513	-0.853904863702018	0.165030446254644	-5.1742262296524	2.28857399141004e-07	1.521016789011e-05	ZNF594	84622	NOT
12178	ENSG00000156042	249.326319151036	-1.50619797285251	0.291139433449148	-5.17345917386899	2.29799351984975e-07	1.52321522593658e-05	CFAP70	118491	DOWN
11782	ENSG00000141519	329.223035269399	-1.12009872259085	0.216637095288826	-5.1703920840404	2.33603344266091e-07	1.53213056556415e-05	CCDC40	55036	NOT
7724	ENSG00000115593	20.5256491768655	4.55970016123381	0.883015335201652	5.16378366202726	2.4200738240819e-07	1.5777584338948e-05	SMYD1	150572	UP
11440	ENSG00000013293	230.845741205263	-2.44424546606212	0.473388522832792	-5.16329684428252	2.42637896369248e-07	1.5777584338948e-05	SLC7A14	57709	DOWN
14390	ENSG00000174586	168.275917596347	-1.01036638151542	0.195695684457248	-5.16294666547002	2.43092420100149e-07	1.5777584338948e-05	ZNF497	162968	NOT
12764	ENSG00000128567	8727.32437931594	1.07702999740564	0.208627895132642	5.16244482417311	2.4374523245265e-07	1.57788634504348e-05	PODXL	5420	NOT
10864	ENSG00000070019	864.284930747786	-2.87839544423209	0.557802308868775	-5.160242972227	2.46629548404724e-07	1.58608878518825e-05	GUCY2C	2984	DOWN
6454	ENSG00000084733	6269.56144695472	0.41753679835837	0.0809176471806006	5.16002148982987	2.46921497674052e-07	1.58608878518825e-05	RAB10	10890	NOT
19972	ENSG00000247596	3325.20143355748	0.620223149501197	0.120227797995346	5.15873333657166	2.48626118916012e-07	1.59293284363593e-05	TWF2	11344	NOT
19199	ENSG00000253417	8.51801427776146	-2.01792300016449	0.391248035872594	-5.15765656347374	2.50059737272191e-07	1.598009956932e-05	LINC02159	285629	DOWN
2586	ENSG00000121481	955.515894573448	0.41509142446514	0.0805018880504156	5.15629427480238	2.51884937289542e-07	1.60555710794559e-05	RNF2	6045	NOT
3566	ENSG00000243710	48.7129815075387	-1.23657853768827	0.239934967869899	-5.15380708642176	2.55250532888034e-07	1.62104031556332e-05	CFAP57	149465	NOT
11523	ENSG00000261448	11.7143179914372	-1.99302000041713	0.3867283632102	-5.15353977110248	2.55614831286918e-07	1.62104031556332e-05	LOC102723692	102723692	DOWN
7344	ENSG00000141665	48.1135441886695	-1.62064668945426	0.314734337192427	-5.14925287120293	2.61526100518504e-07	1.6501303805627e-05	FBXO15	201456	DOWN
15492	ENSG00000160282	57.0652354679269	-2.0919328522547	0.407054867283421	-5.13919134836961	2.75923312547637e-07	1.73657492894564e-05	FTCD	10841	DOWN
507	ENSG00000118113	24.0133287309207	2.44032165594367	0.475366960197918	5.13355336039266	2.84322370924133e-07	1.78492857696276e-05	MMP8	4317	UP
24778	ENSG00000104055	40.3349619050855	2.31515276105276	0.451137298898552	5.13181412112274	2.869628200466e-07	1.79697848342246e-05	TGM5	9333	UP
1527	ENSG00000271614	117.253263500117	-1.39286655638474	0.271463459110933	-5.13095412895164	2.88277162458337e-07	1.79760144048044e-05	ATP2B1-AS1	338758	DOWN
22467	ENSG00000234753	13.8980945299157	-1.39120734842241	0.271147938590024	-5.13080555086174	2.88504825338914e-07	1.79760144048044e-05	FOXP4-AS1	101060264	DOWN
20109	ENSG00000036530	126.760322878047	-2.00317221748446	0.390690804916185	-5.1272571360214	2.93993858885312e-07	1.82410425972991e-05	CYP46A1	10858	DOWN
5275	ENSG00000196154	12030.0928836587	1.61635428798075	0.315256351781018	5.12711093321126	2.94222169245847e-07	1.82410425972991e-05	S100A4	6275	UP
5547	ENSG00000228801	81.4243534018784	-0.708297935234547	0.138163062485539	-5.12653615584617	2.95121402535342e-07	1.82513913533209e-05	LOC102724330	102724330	NOT
928	ENSG00000146215	47.8624395222903	-1.59067733836452	0.310383301226746	-5.12488053344878	2.97726463515047e-07	1.83573649367981e-05	CRIP3	401262	DOWN
5588	ENSG00000198049	18.0070506558202	-2.04676907281799	0.399716103197825	-5.12055695640818	3.04634588649782e-07	1.86545647491855e-05	AVPR1B	553	DOWN
5524	ENSG00000115963	2248.89866017763	0.812668153053208	0.158771295574705	5.11848284736603	3.08003243112223e-07	1.88146196766812e-05	RND3	390	NOT
18271	ENSG00000144218	273.738545697828	-1.66004163015646	0.324437208591395	-5.1166807819727	3.1095923496418e-07	1.89487457530862e-05	AFF3	3899	DOWN
560	ENSG00000145321	3691.67439861616	-2.33673093678186	0.456731626152485	-5.11620129410902	3.1175035806485e-07	1.89506199367079e-05	GC	2638	DOWN
12520	ENSG00000165966	97.9896875398624	2.14540367691037	0.419499188544861	5.11420220943035	3.1506970590576e-07	1.9105796302407e-05	PDZRN4	29951	UP
2520	ENSG00000187690	2.98780254737688	-2.31658189097545	0.453325840782607	-5.11019157208462	3.21832307678949e-07	1.94685111754428e-05	EZHIP	340602	DOWN
24699	ENSG00000227908	10.9761143150039	-1.28666648510776	0.251879818531184	-5.10825556652711	3.25146676633042e-07	1.95268207752417e-05	FLJ31104	441072	NOT
2422	ENSG00000185352	136.176566945264	-2.18096127777621	0.42711302809628	-5.10628600466051	3.28552296388252e-07	1.96736787331593e-05	HS6ST3	266722	DOWN
3567	ENSG00000092841	45177.0302289577	0.485150115230502	0.0950545515188837	5.10391251632092	3.32702123213704e-07	1.98371651120937e-05	MYL6	4637	NOT
16292	ENSG00000133477	1036.53803335286	-1.01980717808827	0.200051169871229	-5.09773163908368	3.43747658548516e-07	2.04361300923116e-05	FAM83F	113828	NOT
11279	ENSG00000224097	9.25557373797213	-1.31310272946294	0.257784632494677	-5.09379755013151	3.50961533403427e-07	2.07767560499135e-05	LOC401127	401127	NOT
4467	ENSG00000183654	5.83491743527049	-3.18767068894116	0.626024755975287	-5.0919243344859	3.54447561870118e-07	2.09334042286468e-05	MARCHF11	441061	DOWN
22934	ENSG00000139182	3993.34828824846	-0.886518221077298	0.174396721147929	-5.08334225117298	3.70850590693806e-07	2.18503765292239e-05	CLSTN3	9746	NOT
12525	ENSG00000126231	9.47967830653979	-1.97591659361546	0.388806758226645	-5.08200166742898	3.73478133436111e-07	2.19532913198778e-05	PROZ	8858	DOWN
3062	ENSG00000054938	488.304955355929	2.32586897825017	0.457726392740534	5.08135212462744	3.74757689327737e-07	2.19766726849769e-05	CHRDL2	25884	UP
23271	ENSG00000257950	58.4978163022506	-1.10325722353547	0.217309839160886	-5.0768857397141	3.83671435422699e-07	2.24465802465726e-05	P2RX5-TAX1BP3	100533970	NOT
6940	ENSG00000232237	40.5738737714173	-1.67738464716972	0.330545011343374	-5.07460282142101	3.88306217399823e-07	2.26645336212079e-05	ASCL5	647219	DOWN
18970	ENSG00000185002	312.571397679021	-2.44291070079768	0.481714647812333	-5.07128174717534	3.95145255965202e-07	2.30098252673381e-05	RFX6	222546	DOWN
14274	ENSG00000069849	4513.25096799592	0.75912576812418	0.149803423755045	5.06747942801017	4.03118053983668e-07	2.34193735651165e-05	ATP1B3	483	NOT
10203	ENSG00000276023	668.896275045972	0.637267931196095	0.125928481248254	5.06055441056097	4.18039139386892e-07	2.42297429556733e-05	DUSP14	11072	NOT
2084	ENSG00000260886	12.0663740737432	-1.94994675887879	0.385380528913556	-5.05979574104581	4.19705838145469e-07	2.42699039538272e-05	TAT-AS1	100132529	DOWN
706	ENSG00000116299	9395.01603643235	-2.06430914078167	0.408120679475917	-5.05808513166382	4.23487383330693e-07	2.4431889015627e-05	KIAA1324	57535	DOWN
19255	ENSG00000170876	5200.17210774037	0.531653121910796	0.105194032373461	5.05402359730175	4.32598124305242e-07	2.48662263466281e-05	TMEM43	79188	NOT
15814	ENSG00000105290	5967.08162789531	-2.25878314098623	0.446969565082774	-5.05355021335273	4.33672231611719e-07	2.48662263466281e-05	APLP1	333	DOWN
13159	ENSG00000166831	203.439765294493	1.3201727041626	0.261244347403856	5.05340198661503	4.34009086417495e-07	2.48662263466281e-05	RBPMS2	348093	NOT
2601	ENSG00000186474	37.7648490714795	-3.27428975385958	0.648425804835409	-5.04959816442021	4.42740383023873e-07	2.53082994635413e-05	KLK12	43849	DOWN
1945	ENSG00000152611	65.3665583121634	-3.18081735312759	0.630033477399239	-5.04864815479	4.44947339990705e-07	2.5376252985328e-05	CAPSL	133690	DOWN
22611	ENSG00000122861	9659.14298836567	1.42844155372101	0.283096740979555	5.04577180499642	4.5169425529939e-07	2.57022281388737e-05	PLAU	5328	UP
5773	ENSG00000100346	77.3076049128382	-1.68451241023818	0.333917205758463	-5.04470084556428	4.54231479114941e-07	2.57877247243318e-05	CACNA1I	8911	DOWN
21635	ENSG00000230513	106.030155323513	-0.883945801935651	0.175393254867739	-5.03979359184718	4.66034195010543e-07	2.63976596414722e-05	THAP7-AS1	439931	NOT
13193	ENSG00000071054	8802.20326965664	0.579781591649771	0.115060316030597	5.03893620017169	4.68126487272694e-07	2.64560463544158e-05	MAP4K4	9448	NOT
19256	ENSG00000232645	15.8498895132689	-1.53367582514327	0.304534517846665	-5.03613132589288	4.75034712108088e-07	2.67857242757237e-05	LINC01431	100505683	DOWN
8201	ENSG00000214081	22.580398145489	-3.62270289605704	0.719460569040625	-5.03530429873006	4.77090327404401e-07	2.68409079681713e-05	CYP4F30P	100132708	DOWN
14369	ENSG00000237940	36.6745345420896	-1.34124998373952	0.266447780395833	-5.03381931629142	4.80802874136746e-07	2.69888514236715e-05	LINC01238	102723927	DOWN
8848	ENSG00000179914	474.310739164692	-3.06259265359715	0.608728424914773	-5.0311313358267	4.87593972768903e-07	2.73085496254368e-05	ITLN1	55600	DOWN
7070	ENSG00000111145	3390.38857216032	0.687020941835873	0.136583765055774	5.03003370536262	4.90393621370965e-07	2.74037673215887e-05	ELK3	2004	NOT
19262	ENSG00000279943	17.5445345982727	-1.04166559720867	0.207161877499156	-5.02826876152885	4.94927873511099e-07	2.75803239169042e-05	FLJ38576	651430	NOT
6347	ENSG00000182798	5.11002791205599	-2.15367719063072	0.428366258193576	-5.02765367121303	4.96517559371174e-07	2.75803239169042e-05	MAGEB17	645864	DOWN
19433	ENSG00000136883	3095.55608152294	-1.52585439292628	0.303500629206156	-5.0275164071895	4.96872986345544e-07	2.75803239169042e-05	KIF12	113220	DOWN
22474	ENSG00000112293	39.3234411527822	-1.21288324190497	0.241355504647673	-5.02529761513214	5.02652406690016e-07	2.76749222806335e-05	GPLD1	2822	NOT
16895	ENSG00000115457	10194.9090499827	-1.50349192894434	0.29918683439608	-5.02526099445251	5.0274833645021e-07	2.76749222806335e-05	IGFBP2	3485	DOWN
22245	ENSG00000203877	30.8189923251423	-2.50529260218723	0.498542597655141	-5.02523277643814	5.02822267038567e-07	2.76749222806335e-05	RIPPLY2	134701	DOWN
10907	ENSG00000142627	8794.7655522665	1.30676555089321	0.260049274154124	5.02506901872267	5.03251515730075e-07	2.76749222806335e-05	EPHA2	1969	NOT
21470	ENSG00000176406	175.124590264321	-1.99722149903657	0.397549603877521	-5.02382967950807	5.06511601393572e-07	2.77445904209494e-05	RIMS2	9699	DOWN
10412	ENSG00000206113	23.0646065170785	-1.71585975187921	0.341581257281689	-5.02328425609197	5.07952784424699e-07	2.77625158908263e-05	CFAP99	402160	DOWN
23290	ENSG00000143126	788.770208278419	-0.822787501334965	0.163842478555662	-5.02182040083971	5.11840333734148e-07	2.79137782005605e-05	CELSR2	1952	NOT
4060	ENSG00000068697	14910.9108816925	0.379038559752427	0.0755398022855479	5.01773301338047	5.22847680726458e-07	2.84518182243352e-05	LAPTM4A	9741	NOT
9473	ENSG00000117707	934.987741436248	-1.34995264910866	0.269088301134126	-5.01676454687556	5.25489020049669e-07	2.853325238932e-05	PROX1	5629	DOWN
21786	ENSG00000128536	277.315398374499	-1.76960604082462	0.352880396547569	-5.01474737088737	5.31031920380336e-07	2.87715403296503e-05	CDHR3	222256	DOWN
6432	ENSG00000198520	91.7209647867546	-1.25706467554635	0.250717668625499	-5.01386552626271	5.33472769568006e-07	2.88410885812221e-05	ARMH1	339541	NOT
8670	ENSG00000152705	27.8410240880485	-0.97107764762237	0.193796076094702	-5.01082203102934	5.41980200773118e-07	2.91744547383767e-05	CATSPER3	347732	NOT
19151	ENSG00000100228	773.89053337405	-1.11663995739661	0.2229357383802	-5.00879744768541	5.477117761742e-07	2.9419440943081e-05	RAB36	9609	NOT
2348	ENSG00000171435	245.556031618371	-1.62451050981869	0.324424026615692	-5.00736806322629	5.51793497185752e-07	2.95749447964742e-05	KSR2	283455	DOWN
12275	ENSG00000123496	89.4250388294098	-2.14760115047283	0.42895110940692	-5.0066338642699	5.53901445667769e-07	2.96242183055318e-05	IL13RA2	3598	DOWN
19683	ENSG00000086544	3500.54344947128	0.713057913012205	0.142511121722936	5.00352466805011	5.62914589206158e-07	2.99776074931305e-05	ITPKC	80271	NOT
12324	ENSG00000165309	76.9165298431214	-2.02633643725283	0.405142784562193	-5.0015365309851	5.68751869671628e-07	3.02238866691386e-05	ARMC3	219681	DOWN
13531	ENSG00000118729	97.8029925263043	2.03673472967052	0.407363929452874	4.99979154365982	5.73923299103862e-07	3.04338093267352e-05	CASQ2	845	UP
12462	ENSG00000007516	2296.21496915561	-1.76103699310325	0.352353287550003	-4.99792979185228	5.7949074586943e-07	3.06637958796259e-05	BAIAP3	8938	DOWN
11579	ENSG00000156206	8.00136213789393	-1.88277842957029	0.376825455442573	-4.99642049754575	5.84042369276651e-07	3.08391694268686e-05	CFAP161	161502	DOWN
12123	ENSG00000196924	57300.7600249442	1.19734623853726	0.23976022536941	4.99393190297702	5.91622654831133e-07	3.11076190429459e-05	FLNA	2316	NOT
757	ENSG00000129596	398.735261540916	-1.61142801247335	0.322942699189368	-4.9898264197279	6.0433572587878e-07	3.15763160250122e-05	CDO1	1036	DOWN
16852	ENSG00000163162	3549.59842583474	0.506883457919777	0.101615029094328	4.98827252658899	6.09215884728389e-07	3.17187892539193e-05	RNF149	284996	NOT
15119	ENSG00000145198	1154.18527009907	-2.52157273586332	0.505512846448083	-4.98814768720678	6.09609599672083e-07	3.17187892539193e-05	VWA5B2	90113	DOWN
24278	ENSG00000075624	242801.441602372	0.540978189989832	0.10849358786163	4.98626878004791	6.15564950078058e-07	3.19619276058238e-05	ACTB	60	NOT
7451	ENSG00000104375	1198.64074123183	0.532672391057584	0.107000612666389	4.9782181408472	6.41723081125795e-07	3.31561972326345e-05	STK3	6788	NOT
14739	ENSG00000109472	23443.8827384538	-1.89533824022364	0.380770772397449	-4.97763583136912	6.43656109305761e-07	3.31561972326345e-05	CPE	1363	DOWN
14616	ENSG00000169509	43.5801501995867	2.61658917156441	0.525676402955306	4.97756634472116	6.43887150848417e-07	3.31561972326345e-05	CRCT1	54544	UP
23165	ENSG00000181045	776.039369305547	-1.07443056251875	0.215912819548395	-4.97622403693323	6.48366010544858e-07	3.33179919191948e-05	SLC26A11	284129	NOT
7694	ENSG00000016082	495.98632774786	-1.54576587648997	0.310699536996745	-4.97511483741338	6.52089703296463e-07	3.33717282859502e-05	ISL1	3670	DOWN
11000	ENSG00000109255	406.10406297001	1.78149704828985	0.358342684589002	4.97148993102265	6.64403155769689e-07	3.38999640438463e-05	NMU	10874	UP
17483	ENSG00000268471	190.299400242239	-0.822471587300836	0.16544471687291	-4.97127743240442	6.65131902958746e-07	3.38999640438463e-05	MIR4453HG	54553	NOT
7416	ENSG00000002016	335.443414541786	-0.64447488964562	0.129653912932259	-4.97073227541031	6.67005000326306e-07	3.39260522921072e-05	RAD52	5893	NOT
18120	ENSG00000127419	1337.28021546939	-0.873719041817374	0.175923701635233	-4.96646576723912	6.81840824196171e-07	3.4539672482604e-05	TMEM175	84286	NOT
10324	ENSG00000136802	9003.17342024148	0.946816492748592	0.190692960230435	4.9651360574845	6.86529228479845e-07	3.46737085058437e-05	LRRC8A	56262	NOT
2281	ENSG00000121653	1292.16994813732	-1.50274099067625	0.302679399145439	-4.96479441587028	6.87738824476289e-07	3.46737085058437e-05	MAPK8IP1	9479	DOWN
4845	ENSG00000172965	1614.6680348561	0.831269990158024	0.167845974610494	4.95257626575248	7.32373379263178e-07	3.66524934364984e-05	MIR4435-2HG	541471	NOT
13272	ENSG00000281453	400.01547741507	1.42812035693177	0.288472812833098	4.95062374476877	7.39760019423996e-07	3.69479738759604e-05	TGFB2-OT1	103611157	UP
14784	ENSG00000136238	20441.9905847432	0.479357464029755	0.0968540332312044	4.949277258134	7.44895711983197e-07	3.71300716595144e-05	RAC1	5879	NOT
20186	ENSG00000160298	435.16163929713	-1.45688577358075	0.294495335831289	-4.94705890491716	7.53431822538504e-07	3.74806014234075e-05	C21orf58	54058	DOWN
14532	ENSG00000147231	413.824427725192	-1.6929030013213	0.342594295542186	-4.94142203577011	7.75548282514215e-07	3.84274151990095e-05	RADX	55086	DOWN
4939	ENSG00000180787	355.791007340555	-0.747871453313255	0.151459088685616	-4.93777864242677	7.90174591275978e-07	3.90744470999429e-05	ZFP3	124961	NOT
22157	ENSG00000007372	763.522100719169	-1.64842373025166	0.333971869696015	-4.93581609658343	7.98162918286203e-07	3.9391315668212e-05	PAX6	5080	DOWN
19024	ENSG00000224424	72.1995951411554	-0.769509262777905	0.155959933129477	-4.9340189325361	8.05546263401233e-07	3.96771334441678e-05	PRKAR2A-AS1	100506637	NOT
7115	ENSG00000224046	26.3099580851283	-1.45351258798032	0.294798032977599	-4.93053692827987	8.20039125542992e-07	4.03113118854201e-05	LOC101927420	101927420	DOWN
7462	ENSG00000112232	24.5620858431147	-2.37770053374505	0.482558636649931	-4.92727795787009	8.33830957681044e-07	4.0908600311584e-05	KHDRBS2	202559	DOWN
697	ENSG00000267365	41.6184382512286	-1.37074664130515	0.278384931178494	-4.92392542765273	8.48251726268987e-07	4.15343374730883e-05	KCNJ2-AS1	400617	DOWN
4848	ENSG00000162520	216.059630023804	1.43229428714463	0.291038718856939	4.9213186917878	8.59630169535276e-07	4.20089465006425e-05	SYNC	81493	UP
19853	ENSG00000102904	94.4528730521629	-0.967356524745593	0.196590665917003	-4.92066355354832	8.62512888093796e-07	4.20673360273223e-05	TSNAXIP1	55815	NOT
22002	ENSG00000151952	145.669903654854	-2.240090172868	0.455605741756021	-4.91672946050705	8.80020344462941e-07	4.28373965723631e-05	TMEM132D	121256	DOWN
4088	ENSG00000228221	32.646908862557	1.56776612793646	0.319014863550595	4.91439837782925	8.90555027458641e-07	4.32656977570209e-05	LINC00578	100505566	UP
2877	ENSG00000167460	35177.9588208682	0.681956479198971	0.138916970872934	4.90909407910105	9.14980789127251e-07	4.4365887563071e-05	TPM4	7171	NOT
16606	ENSG00000278338	3.66583195417217	-1.86099924544202	0.379210909724955	-4.90755723982683	9.22177463136386e-07	4.45462035749504e-05	VWA8-AS1	100507240	DOWN
19996	ENSG00000169857	646.442992152882	0.457391152027004	0.093201780156568	4.90753665068029	9.22274246466091e-07	4.45462035749504e-05	AVEN	57099	NOT
19195	ENSG00000147166	37.2692973108206	1.04784194199929	0.21359544161656	4.90573176126268	9.30796595808282e-07	4.469796446499e-05	ITGB1BP2	26548	NOT
24249	ENSG00000165476	3660.49834131251	0.62626132316632	0.127696963844509	4.90427731648259	9.37719329321332e-07	4.49438054705299e-05	REEP3	221035	NOT
15965	ENSG00000169126	15.414315375495	-1.78512410004167	0.364103792010247	-4.90278909259871	9.44854140401221e-07	4.51530520432669e-05	ARMC4	55130	DOWN
8723	ENSG00000116176	60.7850023587329	-1.96985148292469	0.401796356730251	-4.90261160891304	9.45708508870736e-07	4.51530520432669e-05	TPSG1	25823	DOWN
12681	ENSG00000188693	7.85759586966403	-1.4631193900191	0.298636592912115	-4.89933057349633	9.61637324308435e-07	4.58257878274171e-05	CYP51A1-AS1	613126	DOWN
8294	ENSG00000092068	3616.41284255519	-1.23239168740941	0.251748133534417	-4.89533594592042	9.81379323611814e-07	4.65067794234882e-05	SLC7A8	23428	NOT
8654	ENSG00000249592	59.6222880435213	-1.06465195356939	0.217493855751371	-4.8950897941064	9.82608516712862e-07	4.65067794234882e-05	LOC100129917	100129917	NOT
16075	ENSG00000131094	229.638437426726	-1.8266485550439	0.373171301287336	-4.89493310107846	9.83391756858254e-07	4.65067794234882e-05	C1QL1	10882	DOWN
20646	ENSG00000214022	4466.80601529733	-0.57676212756016	0.117927143854998	-4.89083436354011	1.00409434374854e-06	4.7395915396297e-05	REPIN1	29803	NOT
3630	ENSG00000163681	3343.56874440948	0.682284819762899	0.139571478675289	4.88842581764306	1.0164548540085e-06	4.78886660235424e-05	SLMAP	7871	NOT
23782	ENSG00000261777	17.9498434409748	-0.885420569559127	0.181141839627672	-4.88799590077625	1.01867651088354e-06	4.79027824165103e-05	LOC100506083	100506083	NOT
7934	ENSG00000164344	110.516214450999	-1.44678980428421	0.296189344832992	-4.88467876891381	1.0359761204219e-06	4.86245439722693e-05	KLKB1	3818	DOWN
13743	ENSG00000181031	1337.17869024895	-1.1701034397293	0.239759651542135	-4.88031840304737	1.0591470172755e-06	4.95255555563928e-05	RPH3AL	9501	NOT
24713	ENSG00000254402	102.201951429365	-1.66620541112027	0.341531968067884	-4.87862211126628	1.06829516576582e-06	4.98597760606397e-05	LRRC24	441381	DOWN
24237	ENSG00000058404	854.848128349393	-2.3277827613845	0.47719451367148	-4.878058516379	1.07135144374147e-06	4.98699083656233e-05	CAMK2B	816	DOWN
5964	ENSG00000198612	2225.58093412486	0.399559543395218	0.0819147355614367	4.8777492920739	1.07303188714245e-06	4.98699083656233e-05	COPS8	10920	NOT
12608	ENSG00000163704	337.038005163388	-1.34602355372564	0.275967190672334	-4.87747674079061	1.07451513831961e-06	4.98699083656233e-05	PRRT3	285368	DOWN
9351	ENSG00000023839	50.9699078565933	-1.0851213096793	0.222560826978443	-4.87561681186782	1.08468986156497e-06	5.02011914074231e-05	ABCC2	1244	NOT
14900	ENSG00000267348	23.9105848729557	-1.23084338242169	0.252458093025052	-4.87543642460912	1.08568158602901e-06	5.02011914074231e-05	GEMIN7-AS1	105372419	NOT
21733	ENSG00000177453	84.0654022147518	-1.70274292796285	0.349349538005838	-4.87403801270921	1.09339936650927e-06	5.04644303916863e-05	NIM1K	167359	DOWN
21833	ENSG00000137309	12908.1783698772	1.04186856144785	0.213854331071791	4.87186093555475	1.10551975011633e-06	5.08355511663271e-05	HMGA1	3159	NOT
3577	ENSG00000155330	354.543389796342	0.41503109356747	0.0851972579600369	4.87141374622816	1.10802533195761e-06	5.08569343432406e-05	C16orf87	388272	NOT
16573	ENSG00000271447	2012.31099895439	1.190016723208	0.244330253466463	4.87052547248856	1.11301850788971e-06	5.09689567166154e-05	MMP28	79148	NOT
13071	ENSG00000115241	5613.00816149346	0.387457354961789	0.0796453991507333	4.86478012657711	1.14584115211293e-06	5.21703024821794e-05	PPM1G	5496	NOT
22491	ENSG00000238105	380.594855134096	-0.988186914673035	0.203258546017422	-4.86172381941734	1.16367905415277e-06	5.28276376441702e-05	GOLGA2P5	55592	NOT
17220	ENSG00000272323	81.5256437123607	-1.03080428557613	0.212294364478942	-4.8555423885422	1.20057667799788e-06	5.43048503552469e-05	LOC101929704	101929704	NOT
14949	ENSG00000162959	885.479320877998	0.400484732343788	0.0825292991958999	4.85263701795355	1.21830555303875e-06	5.50069371347551e-05	MEMO1	51072	NOT
6840	ENSG00000118971	4572.71229105786	-1.36182060685991	0.280775867432908	-4.85020532323819	1.23333737621024e-06	5.55849320565785e-05	CCND2	894	DOWN
4327	ENSG00000166562	3191.2501801413	-1.2520501435479	0.258214425337405	-4.84887760206218	1.24161999114168e-06	5.57565676382416e-05	SEC11C	90701	NOT
15353	ENSG00000109452	2697.8352273535	0.962092551003015	0.198469827934646	4.84755068825788	1.24995101578998e-06	5.59291367442255e-05	INPP4B	8821	NOT
2213	ENSG00000110906	3101.75810092268	0.445842152261954	0.0919831174819885	4.84699980242848	1.25342552467251e-06	5.59840938197363e-05	KCTD10	83892	NOT
16728	ENSG00000186976	94.0829277979666	-0.984052453871928	0.203190779649892	-4.84299757876563	1.27894847782761e-06	5.68185969926872e-05	EFCAB6	64800	NOT
1746	ENSG00000180914	321.558117210549	1.39199105632281	0.287537856432115	4.84107057621976	1.29141493217803e-06	5.72703458268203e-05	OXTR	5021	UP
18917	ENSG00000139874	854.952486846906	-1.72910674588543	0.357231913537481	-4.84029192342586	1.2964853957661e-06	5.7393082626427e-05	SSTR1	6751	DOWN
3496	ENSG00000261879	49.2475831410664	-0.869193609143324	0.179656418639627	-4.8380882560441	1.31093932566932e-06	5.79300369036461e-05	LOC100130950	100130950	NOT
5445	ENSG00000184611	6.14813077451137	-1.78229862928957	0.368720260835018	-4.83374204946944	1.33990184493642e-06	5.89513001738625e-05	KCNH7	90134	DOWN
8559	ENSG00000235621	80.865151332279	-1.92085678241663	0.3973966914372	-4.83360033892023	1.34085646861467e-06	5.89513001738625e-05	LINC00494	284749	DOWN
14306	ENSG00000189052	690.555861030229	3.0801254252801	0.637237795050496	4.83355734578804	1.34114621829555e-06	5.89513001738625e-05	CGB5	93659	UP
14023	ENSG00000204950	289.193977304765	-2.00017332244775	0.414083268199693	-4.83036499191066	1.36282996247178e-06	5.96938684616593e-05	LRRC10B	390205	DOWN
16430	ENSG00000136854	2921.3571289161	-1.14972456027767	0.238273650072843	-4.82522746399439	1.39843572674228e-06	6.11459888028031e-05	STXBP1	6812	NOT
8630	ENSG00000178607	2141.58887885669	-0.864030188294856	0.179296386017866	-4.81900504234793	1.44275907950173e-06	6.29735280883042e-05	ERN1	2081	NOT
14286	ENSG00000167748	6714.81575163053	-2.53850793206637	0.52684183044576	-4.81834923760429	1.44750840559368e-06	6.30703706164535e-05	KLK1	3816	DOWN
23179	ENSG00000254427	12.1615696819003	-1.64830299235988	0.342117167622223	-4.81794878583815	1.45041585862316e-06	6.3086761683185e-05	LINC02696	101928812	DOWN
22301	ENSG00000070501	1050.0343702069	0.670606445608081	0.1392640108625	4.81536070557519	1.46934230685417e-06	6.36783626972102e-05	POLB	5423	NOT
5644	ENSG00000148468	1645.07925581064	-0.652323561407726	0.135468058606133	-4.81533114240844	1.46955986588981e-06	6.36783626972102e-05	FAM171A1	221061	NOT
14805	ENSG00000162552	2287.29344690638	-1.97304117689508	0.409766058828758	-4.81504296020676	1.47168225789805e-06	6.36783626972102e-05	WNT4	54361	DOWN
11010	ENSG00000138119	11057.4793561603	0.954756222405101	0.198300694464351	4.81468925252169	1.47429125802416e-06	6.36806950151406e-05	MYOF	26509	NOT
7961	ENSG00000183671	70.978965087316	1.45708536584771	0.302792894007305	4.81215178653618	1.49313880070185e-06	6.43832151036199e-05	GPR1	2825	UP
7296	ENSG00000066185	82.7575691285289	-0.835847020787166	0.173731888554852	-4.81113184079194	1.50077974448946e-06	6.45019918138154e-05	ZMYND12	84217	NOT
14054	ENSG00000162650	213.728627037543	-0.520232123384935	0.108131789426555	-4.81109326076849	1.50106950415331e-06	6.45019918138154e-05	ATXN7L2	127002	NOT
2898	ENSG00000115216	5237.71092500333	0.339375881306884	0.0705519471531304	4.81029787271896	1.507055356246e-06	6.46477463747317e-05	NRBP1	29959	NOT
14334	ENSG00000138386	2528.18115931949	0.513796361636549	0.106850057858087	4.80857354629558	1.52011102621928e-06	6.50410049391318e-05	NAB1	4664	NOT
16492	ENSG00000273820	413.044947434343	-1.24283538427479	0.258489907593912	-4.80806154423362	1.5240085211145e-06	6.50410049391318e-05	USP27X	389856	NOT
4105	ENSG00000154265	1359.6867784299	-0.946838506772186	0.196932188589644	-4.80794182786012	1.5249212186169e-06	6.50410049391318e-05	ABCA5	23461	NOT
345	ENSG00000133027	1583.62876689169	-1.46412584505213	0.30460539715864	-4.80663132928538	1.5349466631978e-06	6.52823817182232e-05	PEMT	10400	DOWN
2208	ENSG00000118160	348.123088537012	-2.11721447504787	0.440731889326559	-4.80386041110614	1.55635351554219e-06	6.58556853444108e-05	SLC8A2	6543	DOWN
18640	ENSG00000087250	38.181072605665	-2.10980329558728	0.439330903057543	-4.80231024247101	1.56845430637719e-06	6.62552316573539e-05	MT3	4504	DOWN
602	ENSG00000136367	200.796124622184	-0.871347460530231	0.18154551915807	-4.79960874039286	1.58975900912406e-06	6.67423773682954e-05	ZFHX2	85446	NOT
23608	ENSG00000274349	170.013182670781	-0.671208762728127	0.139851955291712	-4.79942351415878	1.59122989432152e-06	6.67423773682954e-05	ZNF658	26149	NOT
15244	ENSG00000182674	45.0343399666087	-1.67121300406113	0.348230785553779	-4.79915353090754	1.59337617999983e-06	6.67423773682954e-05	KCNB2	9312	DOWN
13912	ENSG00000275549	21.9457258487185	-1.40197121317374	0.292223750799577	-4.79759502551622	1.60582033278686e-06	6.71507720705486e-05	STPG3-AS1	100129722	DOWN
3078	ENSG00000172935	666.11944990566	1.24569818855241	0.259740830064946	4.79592749526878	1.61923845367805e-06	6.75984589296785e-05	MRGPRF	116535	NOT
3256	ENSG00000157423	206.39113017223	-1.34610205452112	0.280699596723087	-4.79552543087213	1.62248983584041e-06	6.76209267201515e-05	HYDIN	54768	DOWN
21650	ENSG00000021488	58.1339091136956	-1.55055954184067	0.323541696596211	-4.7924566080761	1.64751412495636e-06	6.8549239626523e-05	SLC7A9	11136	DOWN
16411	ENSG00000067560	24250.9419060531	0.393092034643749	0.0820307223099862	4.79200991499614	1.65118740875216e-06	6.85506300744021e-05	RHOA	387	NOT
4249	ENSG00000130962	838.867275446415	0.751032088837743	0.156741416905847	4.79153566213376	1.65509593954828e-06	6.85506300744021e-05	PRRG1	5638	NOT
15995	ENSG00000156097	13.1123510002852	-1.28295234704148	0.267758658166248	-4.79145046448848	1.6557990332139e-06	6.85506300744021e-05	GPR61	83873	NOT
16848	ENSG00000112282	1276.30760267634	-0.451855154658827	0.0943121197429863	-4.79106138097834	1.65901359615848e-06	6.85698107082219e-05	MED23	9439	NOT
21757	ENSG00000135473	1620.53245034036	-0.638688893411531	0.133342646407378	-4.78983214012611	1.66920890084927e-06	6.88226126753284e-05	PAN2	9924	NOT
17446	ENSG00000229314	110.238697998744	-2.41113292304446	0.50344619921315	-4.78925638293206	1.67400490521057e-06	6.88469047071997e-05	ORM1	5004	DOWN
14019	ENSG00000205639	16.3967393026505	1.09660645031795	0.229032229995856	4.7880005811313	1.68451160922083e-06	6.916488111468e-05	MFSD2B	388931	NOT
6936	ENSG00000250486	32.6637767035292	-1.31535960592983	0.274855567969726	-4.78563929283293	1.70443927688475e-06	6.97532678124772e-05	FAM218A	152756	NOT
183	ENSG00000251301	14.101433581481	-1.77983810106528	0.371999974960569	-4.78451134641591	1.71403815384349e-06	7.00311031282643e-05	LINC02384	100507195	DOWN
182	ENSG00000009724	32.4645847989929	-1.03342321365346	0.216012352094544	-4.78409314853045	1.71761022226913e-06	7.0062192421626e-05	MASP2	10747	NOT
13249	ENSG00000138622	57.6088862705685	-1.79839226489574	0.376013301692184	-4.78278895135461	1.72879612473988e-06	7.02080721088789e-05	HCN4	10021	DOWN
8613	ENSG00000149735	78.4636181821376	-2.92717756217886	0.612809994472065	-4.77664788202519	1.78241484930818e-06	7.18820797561615e-05	GPHA2	170589	DOWN
6683	ENSG00000162241	417.874458335665	-0.815743233022424	0.170833031069384	-4.77509078845008	1.79626198560314e-06	7.22068346244952e-05	SLC25A45	283130	NOT
9755	ENSG00000166922	8422.79289166544	-1.96403870687486	0.411532268579802	-4.7725023207846	1.8195101128786e-06	7.30235918571229e-05	SCG5	6447	DOWN
16019	ENSG00000184205	2254.23687942962	-0.987956179471158	0.20714652366793	-4.76935920515335	1.8481285892971e-06	7.39040657424492e-05	TSPYL2	64061	NOT
22540	ENSG00000236780	66.7382983379537	-2.11676984639811	0.443835778893284	-4.76926364899272	1.84900537938687e-06	7.39040657424492e-05	LINC01829	644838	DOWN
8713	ENSG00000079689	2700.0419386629	-2.27697503745566	0.477537014062171	-4.76816449909623	1.85911957961287e-06	7.40256836533684e-05	SCGN	10590	DOWN
24387	ENSG00000142227	2289.52632816475	0.997954126389784	0.209296238945306	4.76814170870301	1.85932985463261e-06	7.40256836533684e-05	EMP3	2014	NOT
38	ENSG00000070081	3973.85355379695	-1.04682025938202	0.21965811574097	-4.76567986505209	1.88217905191629e-06	7.4815866843556e-05	NUCB2	4925	NOT
627	ENSG00000112167	799.050931927434	-0.458371087892538	0.0962119694676113	-4.76417945115283	1.8962369576161e-06	7.51352927290373e-05	SAYSD1	55776	NOT
3723	ENSG00000277232	21.3207039408525	-1.16974955596645	0.245555292590891	-4.76369107594566	1.9008344385107e-06	7.51976138269877e-05	GTSE1-DT	150384	NOT
5991	ENSG00000010379	9.44577438702153	-1.77851503133679	0.37343819036317	-4.76254190715518	1.91169480361109e-06	7.5507400301742e-05	SLC6A13	6540	DOWN
13831	ENSG00000136153	10218.3786045623	0.828366180392101	0.173966625122975	4.76163850282512	1.92027436952594e-06	7.56409281667374e-05	LMO7	4008	NOT
11415	ENSG00000174145	42.7728232139622	-1.9388965264788	0.407221205957893	-4.76128575356972	1.9236344358714e-06	7.56409281667374e-05	NWD2	57495	DOWN
12046	ENSG00000269404	888.561148749716	-1.94928723390801	0.409408462023388	-4.76122849116063	1.92418041398353e-06	7.56409281667374e-05	SPIB	6689	DOWN
346	ENSG00000126562	552.427892891041	-2.11841694035645	0.445071541205748	-4.75972230131234	1.93859501188956e-06	7.60875645375175e-05	WNK4	65266	DOWN
16221	ENSG00000106261	5738.17707791107	-0.693523517546731	0.14575072360837	-4.75828524467721	1.9524446573083e-06	7.6510657537885e-05	ZKSCAN1	7586	NOT
14776	ENSG00000154832	1841.95204661455	-0.485547730608745	0.102075175164039	-4.75676607782889	1.96718898042727e-06	7.69674269375021e-05	CXXC1	30827	NOT
18090	ENSG00000149922	317.957497694543	1.12004443571929	0.235498928562596	4.75604896614882	1.97418603804748e-06	7.71017780699e-05	TBX6	6911	NOT
22251	ENSG00000101198	92.8127925577555	1.61225923518695	0.339010426927703	4.75578066963344	1.97681002233544e-06	7.71017780699e-05	NKAIN4	128414	UP
19104	ENSG00000076351	1169.17463960368	-0.82047359752268	0.172549697123188	-4.75499876964098	1.98447625739881e-06	7.72798465049226e-05	SLC46A1	113235	NOT
214	ENSG00000139988	122.371821244621	-1.62935952327382	0.342699019221347	-4.75449135213727	1.98946656726135e-06	7.73533155317545e-05	RDH12	145226	DOWN
18144	ENSG00000149926	50.8344086943989	-1.80151311017508	0.379412860563103	-4.74816037469414	2.05275237799502e-06	7.94650783851738e-05	TLCD3B	83723	DOWN
7018	ENSG00000170142	2387.16346835593	0.384864863989599	0.0810897164387506	4.74616117668013	2.07313537725356e-06	8.01065938097528e-05	UBE2E1	7324	NOT
3423	ENSG00000186522	2364.3145758609	0.564299771688547	0.118919758577654	4.74521457525548	2.0828542160339e-06	8.03086263460812e-05	SEPTIN10	151011	NOT
4827	ENSG00000140367	1835.90953330987	0.418108889590152	0.0881326369618324	4.74408691267484	2.0944891483758e-06	8.04415761748727e-05	UBE2Q2	92912	NOT
7790	ENSG00000079101	42.8476346697372	-1.43603746956605	0.302741420278791	-4.7434456383392	2.10113346869609e-06	8.05013943698023e-05	CLUL1	27098	DOWN
19965	ENSG00000125675	234.511049357851	-1.6795952934043	0.354099103123865	-4.74329157737734	2.10273272618631e-06	8.05013943698023e-05	GRIA3	2892	DOWN
10521	ENSG00000184743	4548.61404593919	0.530320401349681	0.111859930924359	4.74093267327593	2.12736623418908e-06	8.11950209107113e-05	ATL3	25923	NOT
23313	ENSG00000130005	1091.12138290425	-1.31464383092591	0.277341563896286	-4.74016159877694	2.13547832692876e-06	8.13800096973172e-05	GAMT	2593	NOT
5483	ENSG00000247796	115.752596857493	-0.698246568079601	0.147412892239651	-4.73667233218958	2.17256004173859e-06	8.26066842914666e-05	LOC257396	257396	NOT
13568	ENSG00000213199	113.595514502461	-1.25887132851721	0.265876827585266	-4.73479144440858	2.19280463977223e-06	8.31830594171129e-05	ASIC3	9311	NOT
11003	ENSG00000184619	96.7869340467956	-0.791003305299062	0.167087518890477	-4.73406577912952	2.20066353559977e-06	8.32857744569893e-05	KRBA2	124751	NOT
8570	ENSG00000196366	31.8084707299946	-1.27958846755267	0.270301827606877	-4.73392458675376	2.2021957776815e-06	8.32857744569893e-05	C9orf163	158055	NOT
21321	ENSG00000077684	2235.97582789868	-0.566338719943595	0.119730777030486	-4.73010143247792	2.24407687052872e-06	8.46314643454611e-05	JADE1	79960	NOT
636	ENSG00000127947	4496.05300228462	0.511984626608743	0.108240690863933	4.73005689932587	2.24456919040042e-06	8.46314643454611e-05	PTPN12	5782	NOT
19926	ENSG00000234028	97.2712105210003	-0.699582885696933	0.147926428907024	-4.72926231550308	2.25337087356368e-06	8.48349883411292e-05	EIF2AK3-DT	101928403	NOT
15371	ENSG00000255408	120.834028385189	-1.31417701513423	0.277984996153463	-4.72751059704221	2.27289205258437e-06	8.51197887554708e-05	PCDHA3	56145	NOT
22620	ENSG00000179743	163.033193514631	-0.705988254335736	0.149343257493471	-4.72728575889408	2.27540938054657e-06	8.51197887554708e-05	FLJ37453	729614	NOT
3606	ENSG00000198794	2239.38819413842	-1.40598451436696	0.297420683154711	-4.72725870794804	2.27571242811958e-06	8.51197887554708e-05	SCAMP5	192683	DOWN
1210	ENSG00000163395	145.069097693502	-1.77446564563745	0.375385138654584	-4.72705353226635	2.2780122417004e-06	8.51197887554708e-05	IGFN1	91156	DOWN
24863	ENSG00000173013	212.807467907836	-1.05082787455521	0.222378092030822	-4.72541096543613	2.29650438818533e-06	8.5682303692729e-05	CCDC96	257236	NOT
1239	ENSG00000119866	256.523656539217	-1.21946581411684	0.258128987208923	-4.72424979194544	2.30966384268013e-06	8.60444722737172e-05	BCL11A	53335	NOT
14307	ENSG00000267470	40.0919454106121	-1.6648229547995	0.352550401083563	-4.7222268069549	2.3327632500212e-06	8.66735918375804e-05	ZNF571-AS1	100507433	DOWN
18053	ENSG00000206077	262.805991598006	-1.3576102868114	0.287512036871744	-4.72192504210534	2.33622789981831e-06	8.66735918375804e-05	ZDHHC11B	653082	DOWN
21842	ENSG00000083937	2814.19786284745	0.527398487367712	0.11170877538556	4.72119120048904	2.34467397688787e-06	8.68295832481076e-05	CHMP2B	25978	NOT
7	ENSG00000134108	3730.13362971756	0.338797678606815	0.0717763922453903	4.72018261169393	2.35633007861226e-06	8.71317723282692e-05	ARL8B	55207	NOT
18595	ENSG00000169598	299.809470669996	-0.375648403651338	0.0796052849771727	-4.71888774418756	2.37137624030868e-06	8.74287130728008e-05	DFFB	1677	NOT
8341	ENSG00000148344	1943.89552610235	1.47334434096005	0.312321587994652	4.71739513883772	2.38883453712338e-06	8.79422794220472e-05	PTGES	9536	UP
2494	ENSG00000198003	72.8255312008682	-1.70078142900025	0.360571803334197	-4.71690080387088	2.39464369146942e-06	8.80261131600181e-05	CCDC151	115948	DOWN
4293	ENSG00000188037	87.595609698875	1.77144222455203	0.375863378219696	4.71299500617111	2.44102181468805e-06	8.95988021906777e-05	CLCN1	1180	UP
24375	ENSG00000183833	338.387785695633	-1.18673943598233	0.25184623865703	-4.71215866598056	2.45106415095692e-06	8.98351056386755e-05	MAATS1	89876	NOT
17531	ENSG00000167861	5889.02932599303	-0.968270908836159	0.205563771221975	-4.71031886153999	2.47329533819986e-06	9.03840758269137e-05	HID1	283987	NOT
15303	ENSG00000178409	258.710221844454	-0.717451929422277	0.152363637607796	-4.70881334081229	2.49163110480633e-06	9.08397614754937e-05	BEND3	57673	NOT
8544	ENSG00000111203	1214.82396861678	-0.526881400254672	0.111895373557534	-4.70869691483503	2.49305448177337e-06	9.08397614754937e-05	ITFG2	55846	NOT
21429	ENSG00000280119	32.9448482111163	-1.60349895942571	0.34061825784569	-4.70761306093035	2.5063427514396e-06	9.11906283125973e-05	LOC285097	285097	DOWN
6349	ENSG00000133454	22.6117480829369	-1.62187323088872	0.344688047186597	-4.70533644588703	2.53447625547312e-06	9.19457812447695e-05	MYO18B	84700	DOWN
17128	ENSG00000268655	8.65105473701147	1.5482552272228	0.329070033893871	4.7049414038172	2.53938879084635e-06	9.19900971428251e-05	LOC101059948	101059948	UP
3983	ENSG00000132639	1316.14059350297	-1.86627534529375	0.39681971127227	-4.70308125397844	2.56264374062611e-06	9.23797616002706e-05	SNAP25	6616	DOWN
5090	ENSG00000123933	3927.95266284144	-0.670527353524531	0.14257754482304	-4.70289591784426	2.56497191459243e-06	9.23797616002706e-05	MXD4	10608	NOT
4272	ENSG00000125798	1583.52874425953	-1.27910988894691	0.272050184231595	-4.70174241035621	2.57950786479724e-06	9.26249695062237e-05	FOXA2	3170	NOT
8375	ENSG00000198732	2206.09310655716	-2.1258786748881	0.452163379091455	-4.70157198302897	2.58166220116674e-06	9.26249695062237e-05	SMOC1	64093	DOWN
2437	ENSG00000147689	2123.58862803669	2.11115361627404	0.449041005096332	4.70147178612595	2.58292957536514e-06	9.26249695062237e-05	FAM83A	84985	UP
12742	ENSG00000074803	5.93247076193684	-2.06431646785855	0.439129773833342	-4.70092576469661	2.58984661201664e-06	9.26908069654317e-05	SLC12A1	6557	DOWN
7160	ENSG00000133321	3304.76428521815	1.14356842213359	0.243274126458421	4.70074002024644	2.59220368554772e-06	9.26908069654317e-05	PLAAT4	5920	NOT
20133	ENSG00000215217	104.469957913017	-1.67094545579281	0.355597690002163	-4.69897725090015	2.61467573753377e-06	9.29853621813048e-05	C5orf49	134121	DOWN
11436	ENSG00000163577	572.54033146039	0.706090970505834	0.150265683430512	4.69895024855994	2.61502141721924e-06	9.29853621813048e-05	EIF5A2	56648	NOT
1326	ENSG00000092850	96.4380913928933	-1.77225220532781	0.377161329490266	-4.69892342283078	2.61536487939231e-06	9.29853621813048e-05	TEKT2	27285	DOWN
21200	ENSG00000128253	7.78612211674004	-1.96995416220375	0.419399481112424	-4.69708297439616	2.63903265416168e-06	9.369317783429e-05	RFPL2	10739	DOWN
11900	ENSG00000203722	34.4919143381049	1.40818401293941	0.299837886934335	4.69648458150922	2.64677204399747e-06	9.38342811558305e-05	RAET1G	353091	UP
15186	ENSG00000184925	121.614903397395	-1.29545617805593	0.276034482113904	-4.69309547175111	2.69101826013815e-06	9.52366406542337e-05	LCN12	286256	NOT
24069	ENSG00000186094	29.1837055583954	-1.90305478384092	0.40552034980442	-4.69287123262434	2.69397069619367e-06	9.52366406542337e-05	AGBL4	84871	DOWN
12736	ENSG00000183775	103.281965292594	-1.25433726318568	0.267344618604235	-4.6918365880502	2.70763361482575e-06	9.5584068813459e-05	KCTD16	57528	NOT
20320	ENSG00000157388	1011.56024465153	-1.06944226613988	0.228019895761943	-4.69012698460485	2.73035549043914e-06	9.61139122714897e-05	CACNA1D	776	NOT
19294	ENSG00000180815	96.9262327629221	-2.23246473440015	0.476050480059924	-4.68955463319589	2.73800325935692e-06	9.62471865062801e-05	MAP3K15	389840	DOWN
6321	ENSG00000135423	236.695452721845	-1.5435279185523	0.329203368775947	-4.68867595216745	2.74978422843186e-06	9.65251722890242e-05	GLS2	27165	DOWN
18521	ENSG00000116990	514.803195618218	-1.31823697994724	0.281244322705533	-4.68715943228996	2.77023157713697e-06	9.69287025546992e-05	MYCL	4610	NOT
23277	ENSG00000145331	221.979068365775	-0.503031641312471	0.107325807636624	-4.68695882555665	2.77294727446538e-06	9.69287025546992e-05	TRMT10A	93587	NOT
6787	ENSG00000230844	160.150829622255	-0.878680461355208	0.187647188744418	-4.68261990619002	2.83231408106741e-06	9.88652154656064e-05	ZNF674-AS1	401588	NOT
17760	ENSG00000182224	704.930874935045	-0.699807608214278	0.149458077460326	-4.68230034873855	2.83673427984407e-06	9.88810188203551e-05	CYB5D1	124637	NOT
24642	ENSG00000120647	319.747996357102	-0.741034431762294	0.158278540677374	-4.68183765525596	2.84314610427748e-06	9.89282634858758e-05	CCDC77	84318	NOT
856	ENSG00000234492	4.30345044817633	-1.61861423154966	0.345737325448398	-4.68162999019682	2.84602836413646e-06	9.89282634858758e-05	RPL34-AS1	285456	DOWN
381	ENSG00000187486	528.115911321307	-1.62968247290793	0.348149472828291	-4.680985036883	2.8549977948025e-06	9.9101824568054e-05	KCNJ11	3767	DOWN
15047	ENSG00000166359	8.09814079472836	-0.96018998540774	0.205228893569092	-4.67862964473122	2.88798543314474e-06	9.99684179864812e-05	WDR88	126248	NOT
8005	ENSG00000232774	31.3370104121378	1.25293207366423	0.267944493523945	4.67608815984966	2.92398943817051e-06	0.000101074325613764	FLJ22447	400221	NOT
19672	ENSG00000136943	350.932286484209	1.17919267359025	0.252514293838301	4.66980564017242	3.01484838141319e-06	0.000104070728822661	CTSV	1515	NOT
6193	ENSG00000180011	1479.498169804	-0.539468038958994	0.115571565724333	-4.66782668883937	3.04402499502579e-06	0.000104932551799485	ZADH2	284273	NOT
5243	ENSG00000104368	21424.0066730575	1.39085432054358	0.298044785593881	4.66659504803004	3.06232020261964e-06	0.000105417412168355	PLAT	5327	UP
6696	ENSG00000235029	9.73631475923082	-1.36001229372519	0.291862606373032	-4.65976889134932	3.16564612059551e-06	0.000108686132412853	MNX1-AS2	105375606	DOWN
15961	ENSG00000055163	1808.57305655234	-0.976543305051423	0.209570067309166	-4.65974610587298	3.16599655465759e-06	0.000108686132412853	CYFIP2	26999	NOT
9595	ENSG00000233806	11.6980179846688	-1.47902114194435	0.317739728820308	-4.65481967721066	3.24264370892827e-06	0.000110878730949967	LINC01237	101927289	DOWN
22135	ENSG00000215912	36.2500723899577	-1.00350497752825	0.215616519097004	-4.65411918219859	3.25368573735221e-06	0.000111084396756204	TTC34	100287898	NOT
21107	ENSG00000100218	45.9136550391833	-1.10645004819919	0.238028989698949	-4.64838358385921	3.34546348343512e-06	0.000113750322507031	RSPH14	27156	NOT
16408	ENSG00000115423	102.676262276498	-1.02729778045754	0.221033599872685	-4.64769963050531	3.35657196205231e-06	0.000113972538161076	DNAH6	1768	NOT
1131	ENSG00000164061	302.048766180392	-1.73926981317692	0.374291143656101	-4.64683667422001	3.37063820712684e-06	0.000114294443586697	BSN	8927	DOWN
18848	ENSG00000237686	55.0862768198592	-1.30233936330175	0.280287996764402	-4.64643287738233	3.37723952014128e-06	0.000114362690978914	LOC101929705	101929705	NOT
6801	ENSG00000135097	354.888666675452	-1.69283005217239	0.364391938886247	-4.6456298054959	3.3904050902773e-06	0.00011465273550201	MSI1	4440	DOWN
17837	ENSG00000115514	1078.2802836971	0.386153305417404	0.0831293086963734	4.64521251858131	3.39726551408291e-06	0.000114729062882776	TXNDC9	10190	NOT
18765	ENSG00000197980	25.0122496027215	-0.795091795802427	0.171210372017489	-4.6439464293741	3.41816227400663e-06	0.000115256032317553	LEKR1	389170	NOT
7966	ENSG00000266524	36.1220165029907	-1.54563354999378	0.33284472194653	-4.64370755514662	3.42211868214056e-06	0.000115256032317553	GDF10	2662	DOWN
7030	ENSG00000115902	1472.75723100643	-0.737506506845898	0.158843135871626	-4.64298631979879	3.43409096819997e-06	0.000115503170310996	SLC1A4	6509	NOT
769	ENSG00000157184	1142.72408911142	-0.452715439967741	0.0975292271151878	-4.64184381809011	3.45313839137968e-06	0.00011598676764047	CPT2	1376	NOT
6797	ENSG00000204396	488.816439798921	-1.05570264128379	0.227445332721016	-4.64156651910159	3.4577766864691e-06	0.00011598676764047	VWA7	80737	NOT
8441	ENSG00000140950	1084.47088528631	0.529023406102768	0.113988710948879	4.64101577865919	3.46700647422619e-06	0.000116140056931639	MEAK7	57707	NOT
5787	ENSG00000121104	899.526450637634	-0.940708198364385	0.202716597905957	-4.64050900657277	3.4755202686596e-06	0.000116268982088327	FAM117A	81558	NOT
14932	ENSG00000139055	1240.0962303245	-1.97772557820553	0.426337998263916	-4.63886772058554	3.50323176969445e-06	0.000116988466698116	ERP27	121506	DOWN
8476	ENSG00000206530	506.308913933563	-0.695847903260123	0.150026589206834	-4.6381638544138	3.5151806578841e-06	0.000117121569232044	CFAP44	55779	NOT
13334	ENSG00000150722	119.597093240268	0.973763210492382	0.209958139262174	4.63789217181262	3.51980320807289e-06	0.000117121569232044	PPP1R1C	151242	NOT
6281	ENSG00000173531	489.253564237982	-0.865707489555663	0.186673876181161	-4.63753958114376	3.5258110617705e-06	0.000117165052123342	MST1	4485	NOT
1632	ENSG00000076864	5025.94407265641	-1.02143418697668	0.22027738840405	-4.63703603160158	3.5344081807633e-06	0.000117294347655345	RAP1GAP	5909	NOT
19168	ENSG00000149654	321.664602896168	-1.97605480806549	0.426319303160203	-4.63515208768983	3.56675143826945e-06	0.000118053314868512	CDH22	64405	DOWN
2749	ENSG00000171817	187.109294184197	-1.13450890704337	0.244873457434076	-4.63304156739324	3.60332153235827e-06	0.000118947791458232	ZNF540	163255	NOT
22309	ENSG00000134207	36.8307112504229	-2.00201348291534	0.432811284349236	-4.62560371069233	3.73508850189012e-06	0.000122647708475109	SYT6	148281	DOWN
21237	ENSG00000114473	393.037816855676	-0.694433131150266	0.150146886713974	-4.62502517600078	3.74552903738517e-06	0.00012282871078783	IQCG	84223	NOT
10589	ENSG00000267013	31.3851058988909	1.85384994874816	0.400879365336664	4.62445840082407	3.75578448055767e-06	0.000123003175570222	LINC01929	101927229	UP
17639	ENSG00000090661	649.149702371298	-1.03793305230808	0.224475902403948	-4.62380612436651	3.76762033200341e-06	0.000123228873404883	CERS4	79603	NOT
12143	ENSG00000167644	7498.33166480705	1.49382751742941	0.323229105782129	4.62157488514144	3.80837811505846e-06	0.000124295147422158	C19orf33	64073	UP
20285	ENSG00000248472	6.76323330170723	-2.48213500542775	0.537087076161544	-4.62147594979772	3.81019510614808e-06	0.000124295147422158	DDX11L9	100288486	DOWN
11705	ENSG00000228544	67.7312664697743	-0.824431430752701	0.178509313689085	-4.61842249972814	3.86668342159596e-06	0.000125855901080419	CCDC183-AS1	100131193	NOT
15026	ENSG00000157578	72.5322788888449	-0.620942003607613	0.134454075322382	-4.61824605999316	3.86997194143202e-06	0.000125855901080419	LCA5L	150082	NOT
2474	ENSG00000137124	2404.98909411579	0.973637830013835	0.210832028612375	4.61807362202976	3.87318846562136e-06	0.000125855901080419	ALDH1B1	219	NOT
7126	ENSG00000161649	27.0814932487422	-2.34322054874078	0.507652562977026	-4.61579576196649	3.91591914102885e-06	0.000127078714520654	CD300LG	146894	DOWN
20582	ENSG00000163235	2097.8455881337	1.05915561459268	0.22952880706872	4.61447793032606	3.94084645899445e-06	0.000127721347591052	TGFA	7039	NOT
21041	ENSG00000178015	40.204960869878	-1.41741723625467	0.307228359172436	-4.61356249817787	3.95825166945074e-06	0.000128118839425611	GPR150	285601	DOWN
22701	ENSG00000108830	186.576861275444	-1.58194309325718	0.342997880183151	-4.61210749294565	3.98606755117358e-06	0.000128851830840336	RND2	8153	DOWN
17342	ENSG00000162391	16.4402315122626	-2.14213407969238	0.464593726465789	-4.6107684147778	4.01183268461774e-06	0.000129225983098276	FAM151A	338094	DOWN
7509	ENSG00000116254	197.278848445044	-1.94935511532117	0.422789614060838	-4.61069773355564	4.01319708374056e-06	0.000129225983098276	CHD5	26038	DOWN
16299	ENSG00000135744	3165.56908550665	-1.48655572704343	0.322499047163794	-4.60948874149206	4.03660390804083e-06	0.000129680904691982	AGT	183	DOWN
16026	ENSG00000146755	41.7116501231665	-2.01497952050682	0.437142819746874	-4.60943066998925	4.03773149464263e-06	0.000129680904691982	TRIM50	135892	DOWN
993	ENSG00000110880	5234.96433544679	0.610786786681758	0.132536368840619	4.60844666278927	4.05688412653495e-06	0.00013012834373955	CORO1C	23603	NOT
19681	ENSG00000139352	35.6059328053268	-2.31970901455274	0.503404801529581	-4.60803911187254	4.06484213428575e-06	0.000130216016083295	ASCL1	429	DOWN
22640	ENSG00000241769	145.020976199392	-1.05225104456871	0.228398485049306	-4.60708416845037	4.08354739219537e-06	0.000130647306361598	LINC00893	100131434	NOT
4832	ENSG00000235706	239.40545377168	-1.00803074458427	0.218847441902739	-4.60608877042422	4.10313286277482e-06	0.00013110561581915	DICER1-AS1	400242	NOT
19054	ENSG00000122359	17820.4762454954	0.63603635900809	0.138148813879916	4.60399435322664	4.14463705056775e-06	0.000132262214098976	ANXA11	311	NOT
10851	ENSG00000136960	4644.33069182748	-1.40625725714315	0.30564729840742	-4.60091505624446	4.20638951243365e-06	0.000134061183910977	ENPP2	5168	DOWN
22004	ENSG00000212694	472.494067089774	-0.949749837503211	0.206454122072607	-4.60029486439218	4.21893310670208e-06	0.000134289233484465	LINC01089	338799	NOT
8126	ENSG00000131149	3111.63055631356	-0.608316714940526	0.132256312461657	-4.59952877573906	4.23447700145759e-06	0.000134612079473632	GSE1	23199	NOT
23281	ENSG00000182366	18.0556476120015	-1.32711085003995	0.288594336045346	-4.59853394292335	4.25474401739435e-06	0.000134806910339358	FAM87A	157693	DOWN
21863	ENSG00000157927	108.216611623461	-1.19811722913141	0.260635033430009	-4.59691551578444	4.28791381779593e-06	0.000135618878275289	RADIL	55698	NOT
18392	ENSG00000126458	4000.40678644357	0.758490553083643	0.165033009949266	4.59599296720588	4.30693225479884e-06	0.000135917190884616	RRAS	6237	NOT
23057	ENSG00000269437	31.251786782778	-3.68946342241047	0.802767704286728	-4.59592906230405	4.30825265011622e-06	0.000135917190884616	NXF2B	728343	DOWN
21290	ENSG00000152582	340.219785948967	-0.883159473323914	0.192186482135247	-4.59532566240747	4.32073916134644e-06	0.00013613878902432	SPEF2	79925	NOT
20584	ENSG00000267395	15.4108617836361	-0.969006667950136	0.210922504430088	-4.59413598642965	4.34545948436018e-06	0.0001365723666188	DM1-AS	109729182	NOT
21332	ENSG00000099308	1178.81992152772	-0.687027091170605	0.149701322947689	-4.58931876915128	4.4469489393764e-06	0.000139586030750728	MAST3	23031	NOT
9269	ENSG00000151065	818.887813608508	-0.720979158522389	0.157154731084046	-4.587702537169	4.48150572338106e-06	0.000140334788812935	DCP1B	196513	NOT
13194	ENSG00000120254	1360.22797418272	0.554853336423872	0.120944302830764	4.58767650428536	4.48206443426138e-06	0.000140334788812935	MTHFD1L	25902	NOT
8229	ENSG00000144485	583.284454426527	-1.20090765751858	0.261786117288174	-4.58736188900581	4.48882190302612e-06	0.000140370022947453	HES6	55502	NOT
19306	ENSG00000134020	25.7631993295853	-1.56843773924211	0.342022568139518	-4.58577265171084	4.52310580327861e-06	0.000141128156380389	PEBP4	157310	DOWN
11365	ENSG00000085741	694.968933123401	1.69176916306215	0.368921703587198	4.58571330071472	4.52439100220403e-06	0.000141128156380389	WNT11	7481	UP
3229	ENSG00000120915	962.518784746944	-1.02171591655815	0.222911603163371	-4.58350261744491	4.57251157776973e-06	0.000142322114466085	EPHX2	2053	NOT
6024	ENSG00000100678	53.257219319328	-1.5816968868977	0.345090183702309	-4.58343053960105	4.57408874081508e-06	0.000142322114466085	SLC8A3	6547	DOWN
22516	ENSG00000196923	6574.76710982496	0.883773417214348	0.192905144673715	4.58138853014619	4.61898787256595e-06	0.000143539943576011	PDLIM7	9260	NOT
21055	ENSG00000154153	1313.13274477643	-0.893119163599307	0.194983621892114	-4.58048299099437	4.63903345700669e-06	0.000143983350994991	RETREG1	54463	NOT
6596	ENSG00000177875	287.667136851432	-1.45695493290386	0.318297504909781	-4.57733695812924	4.70932569731476e-06	0.000145620997958034	CCDC184	387856	DOWN
21315	ENSG00000187764	2245.19020995421	-0.510806996723691	0.111605745435241	-4.57688799740228	4.71943969317088e-06	0.000145752906410034	SEMA4D	10507	NOT
9973	ENSG00000136944	106.139037855523	-1.83653585960437	0.40131929274428	-4.57624612822841	4.73393559145445e-06	0.000145871124995673	LMX1B	4010	DOWN
6297	ENSG00000257093	2397.75463782725	-0.574310021366055	0.125499320384303	-4.57620025038708	4.73497332269389e-06	0.000145871124995673	DENND11	57189	NOT
22425	ENSG00000240024	237.185016786606	-0.726493839027412	0.158766183032095	-4.57587267737329	4.74238917660718e-06	0.000145919216603186	LINC00888	100505687	NOT
13687	ENSG00000070182	493.996785037763	-1.61340892966187	0.352632547290649	-4.57532619169169	4.75478571397217e-06	0.000146120251972045	SPTB	6710	DOWN
6824	ENSG00000172403	2277.48312083297	1.41544828852382	0.309438397358977	4.57424902857731	4.77931113491401e-06	0.000146693068245643	SYNPO2	171024	UP
10218	ENSG00000236882	13.6871000538213	-1.35434197297533	0.296111063377756	-4.57376349781149	4.79040553106098e-06	0.000146852739299671	LINC01554	202299	DOWN
18498	ENSG00000120498	76.2816564061018	-1.79748548012309	0.393075124701548	-4.57288026426977	4.81065073073182e-06	0.00014729219675925	TEX11	56159	DOWN
4037	ENSG00000197816	129.937495017827	-0.753158140734201	0.164730532958166	-4.57206157965547	4.82948952445312e-06	0.000147687567383982	CCDC180	100499483	NOT
1446	ENSG00000130222	951.452409670635	-1.27621154050122	0.279297764763745	-4.56935823163767	4.89219957640195e-06	0.000149421924071894	GADD45G	10912	NOT
1660	ENSG00000259954	8.44735228452761	-1.91818884640532	0.419996323395982	-4.56715628102488	4.94385419687993e-06	0.000150503088649726	IL21R-AS1	283888	DOWN
16117	ENSG00000204969	34.5989108721267	-1.49944376749712	0.328315820359796	-4.56707741300405	4.9457139832334e-06	0.000150503088649726	PCDHA2	56146	DOWN
17518	ENSG00000081181	368.664621112824	-1.27009666270962	0.278121256405425	-4.56670115447112	4.95459576044294e-06	0.000150589500167707	ARG2	384	NOT
3716	ENSG00000197748	106.85092135652	-1.23456083329614	0.270386420851813	-4.56591284949458	4.97325366071011e-06	0.000150846384342745	CFAP43	80217	NOT
17480	ENSG00000126233	4.13311387767647	2.81254656011768	0.61599859148904	4.56583277782986	4.97515258715792e-06	0.000150846384342745	SLURP1	57152	UP
17810	ENSG00000092096	2236.64562929453	-1.32181334626459	0.289684255892759	-4.5629450664862	5.04410159716389e-06	0.000152565708866645	SLC22A17	51310	NOT
12134	ENSG00000076043	2096.5727597363	0.492746813623359	0.10800123869194	4.56241816845136	5.05678050017472e-06	0.000152763806552551	REXO2	25996	NOT
24594	ENSG00000220201	104.519968753062	-1.1508578223064	0.252444041609501	-4.55886308493918	5.14312859348276e-06	0.000155184254159045	ZGLP1	100125288	NOT
12947	ENSG00000267100	1140.00875734827	-0.741294952852433	0.162632824879136	-4.55808938572727	5.162106866674e-06	0.000155568548292764	ILF3-DT	147727	NOT
2235	ENSG00000223802	126.257770937189	-1.55021145225544	0.340246155998907	-4.55614685110628	5.21005180175949e-06	0.000156823817699579	CERS1	10715	DOWN
11541	ENSG00000140682	2315.52075142218	0.810453718149062	0.177906742932462	4.55549747463327	5.22617435499448e-06	0.000157068693365033	TGFB1I1	7041	NOT
20605	ENSG00000141026	710.124888997894	-0.541874590940772	0.118954444239513	-4.55531186249515	5.23079145740792e-06	0.000157068693365033	MED9	55090	NOT
22641	ENSG00000157657	1210.43392342392	-0.656920147616249	0.14429264779265	-4.55269313901738	5.29634992856447e-06	0.000158602978637936	ZNF618	114991	NOT
3412	ENSG00000198934	254.158012273261	-1.22971013389761	0.270116987402812	-4.55250943571277	5.30097826126072e-06	0.000158602978637936	MAGEE1	57692	NOT
16845	ENSG00000177728	2901.21191111441	-0.443955862031151	0.097537700666578	-4.55163346067349	5.3231014189403e-06	0.000158966601461023	TMEM94	9772	NOT
11243	ENSG00000126010	21.4758402410554	-1.76805459859307	0.388469590956353	-4.55133333407228	5.33070156778335e-06	0.000158966601461023	GRPR	2925	DOWN
9608	ENSG00000057019	4210.33486430564	1.23565196946812	0.271740082688024	4.54718331298492	5.43686408566999e-06	0.000161774381655475	DCBLD2	131566	NOT
6665	ENSG00000249348	64.1389547446153	-0.687121145977603	0.151112483185264	-4.54708394365537	5.43943071970822e-06	0.000161774381655475	UGDH-AS1	100885776	NOT
11014	ENSG00000181754	536.752640810359	-1.00437907110948	0.220938550459608	-4.54596569507727	5.46839432220722e-06	0.000162441944806163	AMIGO1	57463	NOT
3255	ENSG00000136689	2559.20973566339	1.38461156200946	0.304627157775404	4.54526632530349	5.48658358525107e-06	0.000162707163538169	IL1RN	3557	UP
5230	ENSG00000174307	4100.94352625492	0.749359894871684	0.164874448801356	4.54503351076871	5.49265148312175e-06	0.000162707163538169	PHLDA3	23612	NOT
1756	ENSG00000153789	17.1534109191164	-1.95485754536615	0.430123940569101	-4.54487035243762	5.49690774381648e-06	0.000162707163538169	FAM92B	339145	DOWN
15045	ENSG00000197616	5.68117852320017	-2.26850755519388	0.499248026509372	-4.54384881810102	5.52362804948402e-06	0.000163209025822623	MYH6	4624	DOWN
2313	ENSG00000107954	1487.73450915566	-1.84249897193918	0.405504355760778	-4.54372177700144	5.52695974779496e-06	0.000163209025822623	NEURL1	9148	DOWN
6626	ENSG00000081985	31.8711562002971	-1.37901940241598	0.303630308162554	-4.54177124398824	5.57835532202113e-06	0.000164531774781932	IL12RB2	3595	DOWN
3698	ENSG00000149346	471.671580505923	-0.434612300204629	0.095701290161888	-4.54134212265519	5.58972369533843e-06	0.000164672202906524	SLX4IP	128710	NOT
6992	ENSG00000245213	26.7002298264732	-0.777287155167596	0.171170136936714	-4.54102081752134	5.59825029528845e-06	0.000164728680176475	LOC101930370	101930370	NOT
19652	ENSG00000253837	31.0115480429901	-1.12052639975903	0.246812068162945	-4.53999842106284	5.62546494985272e-06	0.000165334272341013	LOC100507156	100507156	NOT
12771	ENSG00000238042	13.202400508881	1.77782915304953	0.391620677705702	4.53967130506205	5.63419899454672e-06	0.000165395926432377	LINC02257	105372950	UP
4455	ENSG00000253522	87.6417068061472	-1.55960093774903	0.343691871910549	-4.53778824933905	5.68472983984627e-06	0.000166471604738991	MIR3142HG	107075116	DOWN
6487	ENSG00000159753	276.292852480951	-1.30705362832812	0.288050558848716	-4.53758407396316	5.69023477736285e-06	0.000166471604738991	CARMIL2	146206	NOT
20257	ENSG00000170835	73421.2799392093	-2.981988750271	0.657178891972155	-4.53756014792597	5.69088020052243e-06	0.000166471604738991	CEL	1056	DOWN
5531	ENSG00000177335	142.766070733354	1.37190768805388	0.302408305155275	4.53660717866019	5.71664433109611e-06	0.000166833637779752	C8orf31	286122	UP
9827	ENSG00000068078	2518.13098448239	-1.20954409501623	0.266783841499626	-4.53379817989437	5.79323858628425e-06	0.000168871210860775	FGFR3	2261	NOT
5153	ENSG00000186847	234.755410920072	2.14348742615393	0.472924652804273	4.53240788663441	5.83151079179068e-06	0.000169788251710046	KRT14	3861	UP
6462	ENSG00000269896	102.983844596549	-0.800024256813257	0.176611146099381	-4.52986277753429	5.90220080417903e-06	0.000171645916735769	LOC100129534	100129534	NOT
20832	ENSG00000137843	174.476094435886	-1.46386288461708	0.323227058576855	-4.5288995638619	5.92916724216472e-06	0.000172229178527356	PAK6	56924	DOWN
21559	ENSG00000087494	306.73817035169	1.28540562545674	0.284020475393773	4.52574985544484	6.01817313985176e-06	0.000174408057168053	PTHLH	5744	NOT
12166	ENSG00000130675	392.204186102184	-0.978302838096004	0.216213460475957	-4.52470829495276	6.04788632988153e-06	0.000175065587688313	MNX1	3110	NOT
8336	ENSG00000100024	21.5491191857738	-1.4180500281522	0.313443286888177	-4.52410400053678	6.06518968206482e-06	0.000175225206649231	UPB1	51733	DOWN
4824	ENSG00000197576	126.248530256236	0.753323876759036	0.166516302470399	4.52402476864361	6.06746191623345e-06	0.000175225206649231	HOXA4	3201	NOT
10171	ENSG00000100417	1327.84026043976	-0.752060531620962	0.166307759918478	-4.52210126568725	6.12287527272228e-06	0.000176620856969974	PMM1	5372	NOT
10518	ENSG00000259826	38.9816564201743	-0.754773705495741	0.166957152114433	-4.52076293789688	6.16171592541182e-06	0.000177372477937216	LOC112267983	112267983	NOT
11891	ENSG00000164266	36214.6201157015	-1.68965897144347	0.373830407191314	-4.51985429472772	6.18822062513831e-06	0.000177683205806823	SPINK1	6690	DOWN
14868	ENSG00000116030	5035.80502393569	0.394730950084635	0.0873640980118432	4.518228414962	6.23591927175612e-06	0.000178456260213737	SUMO1	7341	NOT
10952	ENSG00000105613	177.080019389183	-1.67464321188472	0.370643522179431	-4.51820445164563	6.23662491057115e-06	0.000178456260213737	MAST1	22983	DOWN
5950	ENSG00000189403	14775.5406517677	0.276025492136253	0.0610966954045949	4.51784651049218	6.24717416833422e-06	0.000178535134741283	HMGB1	3146	NOT
18319	ENSG00000257698	198.926066282835	-1.18509825059545	0.262327711149284	-4.51762509345054	6.25370832681219e-06	0.000178535134741283	GIHCG	100506844	NOT
2861	ENSG00000124194	63.8385654683731	-1.91750198618951	0.424620143528011	-4.51580551562556	6.3076534784764e-06	0.000179436843665637	GDAP1L1	78997	DOWN
9065	ENSG00000160460	524.836385567612	-1.83278040350728	0.405878450039373	-4.5155893428919	6.31409187877718e-06	0.000179436843665637	SPTBN4	57731	DOWN
20308	ENSG00000122786	18815.0243563962	0.975869316751636	0.216214753271238	4.51342612836148	6.37886743157813e-06	0.000181071199313464	CALD1	800	NOT
12441	ENSG00000231784	19.5815489391717	-0.847265428780104	0.187886199196702	-4.50946068632258	6.49926368452118e-06	0.000184188154205236	DBIL5P	100131454	NOT
20043	ENSG00000167971	57.7140755525213	-1.86241942787393	0.413015220864445	-4.50932395173201	6.50345366531346e-06	0.000184188154205236	CASKIN1	57524	DOWN
14844	ENSG00000107984	1326.48154592184	1.96222883219587	0.435253265547111	4.50824608915767	6.53657338755318e-06	0.000184916025582279	DKK1	22943	UP
23284	ENSG00000144233	1516.19354673846	0.289158424043208	0.0641742245396237	4.50583433017831	6.61126550087298e-06	0.0001865732010022	AMMECR1L	83607	NOT
15184	ENSG00000112164	97.434280146369	-1.7330907822434	0.38463728828203	-4.50577943179713	6.61297517018298e-06	0.0001865732010022	GLP1R	2740	DOWN
3735	ENSG00000100191	14.2546009607762	-1.20319913568465	0.267043445929133	-4.50563065308837	6.61761062817255e-06	0.0001865732010022	SLC5A4	6527	NOT
1990	ENSG00000013523	1680.57926313571	-0.749973312106786	0.16650252345947	-4.50427595044434	6.65996198819831e-06	0.000187555065120753	ANGEL1	23357	NOT
379	ENSG00000120457	558.62484866575	-1.80090580492885	0.400008000100999	-4.50217446769598	6.72617303222756e-06	0.000188617094917832	KCNJ5	3762	DOWN
24616	ENSG00000134775	635.229204745782	1.17002185173749	0.259881625764648	4.50213380147576	6.72746048513964e-06	0.000188617094917832	FHOD3	80206	NOT
13927	ENSG00000166923	10388.4142124292	1.70972242024154	0.379759535905026	4.50211846864359	6.72794596886221e-06	0.000188617094917832	GREM1	26585	UP
21785	ENSG00000229980	71.0894059714088	-0.883051709131892	0.196164016637703	-4.5015988368693	6.74441890685489e-06	0.000188866463388252	TOB1-AS1	400604	NOT
11924	ENSG00000099840	159.598471161128	-1.00373863092277	0.223000635837811	-4.50105726000168	6.761628587805e-06	0.00018902987716766	IZUMO4	113177	NOT
5066	ENSG00000051108	6773.4278346407	-0.516597748742525	0.114775575045706	-4.50093801348245	6.76542352178921e-06	0.00018902987716766	HERPUD1	9709	NOT
14199	ENSG00000070476	1120.69254941185	-0.373043127921146	0.0829173831139615	-4.49897372434482	6.82822956553298e-06	0.000190571069946001	ZXDC	79364	NOT
7133	ENSG00000261335	11.1409468178242	-1.21484796875559	0.270239584570705	-4.49544788445948	6.94236609138527e-06	0.00019353980995033	LOC105274304	105274304	NOT
20116	ENSG00000119689	4646.73712139532	0.328456744165625	0.0730798956126074	4.49448841452588	6.97373999053498e-06	0.000194197231043691	DLST	1743	NOT
9981	ENSG00000250305	264.516723241572	-0.991898920638583	0.220707249653682	-4.49418368537961	6.98373273296723e-06	0.000194258449669355	TRMT9B	57604	NOT
22914	ENSG00000204539	47.7306582924445	2.9430824622866	0.655028377960353	4.49306100515959	7.02066620357321e-06	0.000195068075575981	CDSN	1041	UP
12933	ENSG00000188107	35.6089292445739	-1.04461170994478	0.232547457059843	-4.49203669286292	7.05452652674174e-06	0.000195790606487733	EYS	346007	NOT
14379	ENSG00000077264	1047.23864204613	-1.86690287221989	0.415728662306957	-4.49067635091624	7.09973638109643e-06	0.000196826173332666	PAK3	5063	DOWN
18536	ENSG00000154553	2791.14559075129	1.13209241176972	0.252372867924595	4.485792870999	7.26432865204246e-06	0.000200942134289516	PDLIM3	27295	NOT
12519	ENSG00000149577	2921.64451767878	-0.543649959678004	0.121256595024981	-4.48346714309438	7.3439915080765e-06	0.000202695792199104	SIDT2	51092	NOT
10449	ENSG00000250326	7.03286904287215	-0.950148264415572	0.211989041644219	-4.48206311536708	7.39248716403273e-06	0.000203808581403969	LOC105377623	105377623	NOT
10365	ENSG00000134001	2748.49077227804	0.358082382647187	0.0798996675408399	4.48165047075017	7.40679819499432e-06	0.000203977493274965	EIF2S1	1965	NOT
8236	ENSG00000088367	5912.05514392576	0.65711898834564	0.146762982610197	4.47741642108045	7.55517906355091e-06	0.000207834136645562	EPB41L1	2036	NOT
3417	ENSG00000173838	51.4007226174041	-1.8830430030559	0.420675329430829	-4.47623825624299	7.59697030579645e-06	0.000208610525541111	MARCHF10	162333	DOWN
8493	ENSG00000145087	117.166103541087	-2.12686648403268	0.475176483501278	-4.47595063703729	7.60720609830309e-06	0.000208610525541111	STXBP5L	9515	DOWN
16889	ENSG00000130294	2925.03074316574	-1.96830339503306	0.439754521708952	-4.47591394258764	7.60851292849458e-06	0.000208610525541111	KIF1A	547	DOWN
15706	ENSG00000108474	398.308685594218	-0.796465544659171	0.177973268320353	-4.47519760791002	7.63406739381056e-06	0.000208891544450222	PIGL	9487	NOT
15222	ENSG00000216775	211.535287465031	-0.862596277409359	0.192752190395643	-4.47515680957398	7.63552529768294e-06	0.000208891544450222	LOC730101	730101	NOT
7022	ENSG00000157426	404.531888167741	-0.390793154489974	0.0873321303333568	-4.47479241601312	7.64855849358578e-06	0.0002090186659382	AASDH	132949	NOT
9836	ENSG00000044446	1733.13543260337	-0.484321316704764	0.108244322970762	-4.47433457397654	7.66496419765429e-06	0.000209216942460698	PHKA2	5256	NOT
4616	ENSG00000182400	1282.45470861371	0.315543529308548	0.0705263623926695	4.47412171283833	7.67260303370695e-06	0.000209216942460698	TRAPPC6B	122553	NOT
10696	ENSG00000067082	9705.83499816999	0.693018779683975	0.15495363934091	4.472426608576	7.73369466402828e-06	0.000210074223608357	KLF6	1316	NOT
3438	ENSG00000197256	4591.0120079511	0.747319478965616	0.167099050920869	4.47231432403236	7.73775778487629e-06	0.000210074223608357	KANK2	25959	NOT
19884	ENSG00000142623	2997.28128430278	2.14156887933847	0.479007759357401	4.47084381725137	7.79115818904356e-06	0.000211064169071231	PADI1	29943	UP
23494	ENSG00000163209	635.999796395162	2.52063844044955	0.563961553254972	4.46952177130052	7.83946796688825e-06	0.000212142301996478	SPRR3	6707	UP
16128	ENSG00000168763	1756.67205803985	-0.495017198060199	0.110761784336351	-4.46920570146268	7.85106003517968e-06	0.000212225563185231	CNNM3	26505	NOT
8378	ENSG00000134962	88.1693815999801	-1.97806480777858	0.442813577827696	-4.46703738734107	7.9310273363481e-06	0.000213833324956865	KLB	152831	DOWN
9199	ENSG00000101638	17.1219939146495	-1.40860911975452	0.315344075330513	-4.46689578130857	7.93627675581189e-06	0.000213833324956865	ST8SIA5	29906	DOWN
20010	ENSG00000056736	687.155366902228	-1.02706249510146	0.229965110718012	-4.46616659324842	7.9633608220012e-06	0.000214331362599067	IL17RB	55540	NOT
13801	ENSG00000105974	4995.13001793794	1.05832788915962	0.23704630474808	4.46464622295781	8.02011604867798e-06	0.000215161843144458	CAV1	857	NOT
18671	ENSG00000179477	32.5346018001462	-1.50067408100664	0.33621224588811	-4.46347240280491	8.0641989082672e-06	0.000216111859559939	ALOX12B	242	DOWN
23037	ENSG00000229196	7.85902201051479	-1.56865510422503	0.351556135871382	-4.46203307001566	8.11856928773019e-06	0.00021670329630886	LOC100128325	100128325	DOWN
16420	ENSG00000115946	910.576531834078	0.295751074855314	0.0662846013215283	4.46183682120539	8.1260096201026e-06	0.00021670329630886	PNO1	56902	NOT
784	ENSG00000076067	2567.5155731702	0.527091690487528	0.118136742392329	4.46170835434982	8.13088368156131e-06	0.00021670329630886	RBMS2	5939	NOT
22563	ENSG00000183963	3886.21669952568	1.04229222553011	0.233610428020422	4.46166823271687	8.13240647795469e-06	0.00021670329630886	SMTN	6525	NOT
6105	ENSG00000161653	293.707209531041	0.961582056538481	0.215537515723357	4.46132105267777	8.14559491267418e-06	0.00021670329630886	NAGS	162417	NOT
23895	ENSG00000178222	140.667855740248	-1.40696317213879	0.315372041460345	-4.46128060567381	8.14713271441647e-06	0.00021670329630886	RNF212	285498	DOWN
20504	ENSG00000174326	137.799137125349	-1.51529178011498	0.339729409133186	-4.46029027625609	8.18487189986269e-06	0.000217475013177269	SLC16A11	162515	DOWN
16875	ENSG00000215790	116.428281880167	-0.571448412136216	0.128142160910689	-4.45948786937108	8.21557227823542e-06	0.000218058261864176	SLC35E2A	9906	NOT
12971	ENSG00000198780	136.339844344415	-1.21778095401786	0.273095974228552	-4.45916845701543	8.22782371346909e-06	0.000218151117458287	FAM169A	26049	NOT
17739	ENSG00000169047	2594.54414011269	0.697564629688626	0.156482756325319	4.45777315066224	8.281547388574e-06	0.00021911637310927	IRS1	3667	NOT
13335	ENSG00000182010	438.683962224871	1.05298659532148	0.236213953398573	4.4577662757489	8.28181292255876e-06	0.00021911637310927	RTKN2	219790	NOT
4733	ENSG00000112379	4249.41633361295	-1.3288617498745	0.298239159942271	-4.45569170102182	8.36231332082219e-06	0.00022099506528936	ARFGEF3	57221	DOWN
973	ENSG00000176678	1450.60734919244	1.3363653539357	0.299937434087516	4.45548038377156	8.37055497464816e-06	0.00022099506528936	FOXL1	2300	UP
13248	ENSG00000176092	1052.03542751095	1.29816574138749	0.291440583923289	4.45430668547241	8.41647226708391e-06	0.000221972209854532	CRYBG2	55057	NOT
17526	ENSG00000214548	5477.39406298065	-1.39959886957952	0.31435710509434	-4.45225778866839	8.49720649811588e-06	0.00022386456400903	MEG3	55384	DOWN
15865	ENSG00000143882	198.242400077442	-1.20417297831179	0.270482040870124	-4.45195168757985	8.50933139706029e-06	0.000223947271815136	ATP6V1C2	245973	NOT
18768	ENSG00000119711	994.949057802272	-0.564294219384807	0.126773637729113	-4.4511952918049	8.53936376882958e-06	0.000224293457847653	ALDH6A1	4329	NOT
7749	ENSG00000072110	18075.0144999439	0.60452962983241	0.13581373464629	4.4511671180152	8.54048435170013e-06	0.000224293457847653	ACTN1	87	NOT
9423	ENSG00000070610	2993.5921943464	-0.577242819291717	0.129692340358923	-4.45086284736784	8.55259535500626e-06	0.000224375088455601	GBA2	57704	NOT
9736	ENSG00000076555	1903.09022782387	-0.917733389359555	0.206222884436077	-4.45020149858308	8.57897591356671e-06	0.00022460989943571	ACACB	32	NOT
15872	ENSG00000145335	364.132162389511	-1.20687690288513	0.271196919190691	-4.45018662633301	8.57957004625431e-06	0.00022460989943571	SNCA	6622	NOT
21477	ENSG00000112137	377.509877113482	-1.04200863252514	0.23424256765494	-4.44841705312979	8.65054425944824e-06	0.000226230340585759	PHACTR1	221692	NOT
11113	ENSG00000130054	171.301245097157	-1.32165972368476	0.29714560404648	-4.44785218319441	8.67331801697127e-06	0.000226588160311295	FAM155B	27112	NOT
23455	ENSG00000188517	16.9982579380454	-1.17063748132404	0.263259537156994	-4.44670492839898	8.7197481614111e-06	0.000227324564254026	COL25A1	84570	NOT
3997	ENSG00000182272	282.667518760336	-1.39610918167908	0.314047892925665	-4.44552952950249	8.76756360405885e-06	0.000228332275552726	B4GALNT4	338707	DOWN
3434	ENSG00000065029	1358.92472032741	-0.414871324987364	0.0933340813864329	-4.44501428443555	8.78860276727596e-06	0.000228641280552003	ZNF76	7629	NOT
2797	ENSG00000102003	2066.92719311182	-2.02384669703992	0.45537774056953	-4.44432504432197	8.81682217027352e-06	0.000229136244994501	SYP	6855	DOWN
3689	ENSG00000104059	150.43745916848	-1.20388877058209	0.271009642215757	-4.44223593204719	8.90288616051749e-06	0.000230925169703172	FAM189A1	23359	NOT
22508	ENSG00000110777	638.973671211312	-1.62353769961716	0.3654801823707	-4.44220446943532	8.90418842373503e-06	0.000230925169703172	POU2AF1	5450	DOWN
4391	ENSG00000129646	126.635286023871	-0.819177013577108	0.184444917281695	-4.44130977231545	8.9412969454124e-06	0.00023164651119596	QRICH2	84074	NOT
11840	ENSG00000273265	11.447662481715	-0.90077662208691	0.202846489916673	-4.44068133718725	8.96745026905552e-06	0.000232082827679824	CNNM3-DT	100506036	NOT
19895	ENSG00000204815	123.34863060799	-1.17392234841966	0.264427232101816	-4.43949111855336	9.01718355621618e-06	0.000232685462674001	TTC25	83538	NOT
19459	ENSG00000126217	2365.06303977679	-0.736847698132744	0.166018570964634	-4.43834502279693	9.06532216737104e-06	0.000233390882890835	MCF2L	23263	NOT
14064	ENSG00000231920	12.8317292745787	-1.33555037284233	0.300926050351356	-4.43813478854013	9.07417909245351e-06	0.000233390882890835	NEBL-AS1	100128511	DOWN
17123	ENSG00000173258	94.7541582018821	-1.399709525271	0.315425356512302	-4.43753013628251	9.09969849994733e-06	0.000233805964653801	ZNF483	158399	DOWN
2906	ENSG00000157315	251.232618515931	-1.63307914578917	0.368176806706847	-4.43558398041481	9.1823025709265e-06	0.000235685403681979	TMED6	146456	DOWN
19607	ENSG00000149294	1651.04799992362	-1.72750904250942	0.389575445775735	-4.43433758785684	9.23558119815239e-06	0.000236472193636517	NCAM1	4684	DOWN
6427	ENSG00000198522	1693.48483765463	0.387323704351534	0.0873491455847966	4.43420140813546	9.24142023841303e-06	0.000236472193636517	GPN1	11321	NOT
20658	ENSG00000203865	64.2375791529253	-0.622771484704545	0.140474304215413	-4.433348064494	9.2780898215782e-06	0.00023716700781866	ATP1A1-AS1	84852	NOT
3466	ENSG00000260874	3.12182412924598	-1.123112884901	0.253366543254179	-4.43275923678006	9.30347373125255e-06	0.000237572208815581	LOC105371050	105371050	NOT
10825	ENSG00000162438	43520.2762160127	-3.38929352215024	0.764963240490545	-4.43066194916346	9.39442629839157e-06	0.000239404178563204	CTRC	11330	DOWN
10755	ENSG00000170099	1148.13480720228	-1.9543263489676	0.44114041657981	-4.43016843507475	9.41595153699351e-06	0.000239707620180275	SERPINA6	866	DOWN
23140	ENSG00000137824	2105.15903506683	0.384177963520191	0.0867527648679148	4.42842327970895	9.49244721620772e-06	0.000241286285731296	RMDN3	55177	NOT
2370	ENSG00000132359	3884.3831765622	-1.07068505199141	0.241799313782397	-4.42799044895123	9.51151123731145e-06	0.000241286285731296	RAP1GAP2	23108	NOT
12207	ENSG00000111664	105.344931710087	-1.13452758888882	0.256217495947278	-4.42798640543373	9.51168950627318e-06	0.000241286285731296	GNB3	2784	NOT
11726	ENSG00000080618	8.95430020415925	-1.691203409467	0.381944872508697	-4.42787305497468	9.51668815447031e-06	0.000241286285731296	CPB2	1361	DOWN
21283	ENSG00000222041	1039.04437305517	0.861508197626207	0.194679628593324	4.42526115264918	9.63256815120658e-06	0.000243976113854189	CYTOR	112597	NOT
4266	ENSG00000101883	8.71902333013531	-1.71761591491218	0.388510461830484	-4.42102873322781	9.8232109025969e-06	0.00024830008653694	RHOXF1	158800	DOWN
1832	ENSG00000117010	108.826409564862	-0.428789448190643	0.0970008034618436	-4.42047315988792	9.84850181972407e-06	0.000248687143721361	ZNF684	127396	NOT
4914	ENSG00000184677	1246.13411952242	-0.466927434339493	0.105680966742886	-4.41827368475435	9.94923859947703e-06	0.000250976592727496	ZBTB40	9923	NOT
8268	ENSG00000158815	33.6257983915231	-1.64261615902552	0.371916240989789	-4.41662927828584	1.002519519041e-05	0.000252438077288698	FGF17	8822	DOWN
3935	ENSG00000214309	100.610503530934	-0.823620018485541	0.1864976541292	-4.41624867793223	1.00428542209577e-05	0.000252571196517587	MBLAC1	255374	NOT
13500	ENSG00000159409	1166.24196020901	-2.25605596114438	0.510975935667432	-4.41519023434546	1.00921200356158e-05	0.000253554342386747	CELF3	11189	DOWN
11969	ENSG00000256806	184.664425325857	-0.843964816693257	0.191195023800426	-4.41415681181225	1.01404438751939e-05	0.00025444106129025	C17orf100	388327	NOT
186	ENSG00000105048	370.357518525998	1.86565037337244	0.422666673902535	4.41399923052048	1.01478319192115e-05	0.00025444106129025	TNNT1	7138	UP
1156	ENSG00000255568	21.7391068785367	-1.01844970913181	0.230921665756697	-4.41036879668479	1.03194716372116e-05	0.000257966089883877	BRWD1-AS2	103091865	NOT
9550	ENSG00000073921	8645.23127618831	0.396478182106218	0.0899069528353027	4.40987231357415	1.03431587687239e-05	0.000258299144281468	PICALM	8301	NOT
7125	ENSG00000153157	22.2475579155821	-1.33645545289212	0.303086719359342	-4.40948206413362	1.03618139460875e-05	0.000258505994973311	SYCP2L	221711	DOWN
11056	ENSG00000079332	4767.25995498923	0.305415754943554	0.0692689591006614	4.40912869066972	1.03787340506802e-05	0.000258509664983676	SAR1A	56681	NOT
15851	ENSG00000204653	36.3941546400973	-1.74498357735073	0.395773518237341	-4.40904582277857	1.03827057195626e-05	0.000258509664983676	ASPDH	554235	DOWN
9202	ENSG00000004776	2926.39256640746	1.35447360786118	0.307237940976636	4.40854929425589	1.04065336178007e-05	0.000258844348659128	HSPB6	126393	UP
17351	ENSG00000204421	23.5194449580602	1.73411197850375	0.393417147277718	4.40782002132616	1.04416253796353e-05	0.000258888112372823	LY6G6C	80740	UP
19062	ENSG00000106004	196.861810681101	0.956218399731394	0.216946033163642	4.40763256090568	1.04506639964632e-05	0.000258888112372823	HOXA5	3202	NOT
19281	ENSG00000143199	6.1253296583198	-1.03366465964267	0.234527524469695	-4.4074343170592	1.0460230676862e-05	0.000258888112372823	ADCY10	55811	NOT
11411	ENSG00000233539	19.4721528633788	1.66560593295813	0.378031404105991	4.40599885318293	1.05297519859828e-05	0.00026035020708993	LOC730338	730338	UP
18522	ENSG00000176490	363.371275702151	-1.62328136565677	0.368492112577261	-4.40519975937455	1.05686440468318e-05	0.000261052840019018	DIRAS1	148252	DOWN
10960	ENSG00000156853	517.212282516389	-0.40326836724776	0.0915907567892622	-4.40293738565372	1.06794995648326e-05	0.000263529868964677	ZNF689	115509	NOT
3293	ENSG00000259803	39.2286631983329	-1.75954159363006	0.399675232271177	-4.40242840075769	1.07045921938413e-05	0.000263887785605447	SLC22A31	146429	DOWN
12467	ENSG00000116783	27.0108980917271	-1.29348295930679	0.293833571155011	-4.40209385953526	1.07211155117688e-05	0.000264033954446457	TNNI3K	51086	NOT
20265	ENSG00000148834	5114.63098976597	0.620496957178158	0.140976158157312	4.4014318824447	1.07538830069866e-05	0.000264355197005997	GSTO1	9446	NOT
22864	ENSG00000107819	4251.87572932146	0.561623858885765	0.127601132964571	4.40140182016801	1.07553733404518e-05	0.000264355197005997	SFXN3	81855	NOT
22809	ENSG00000170011	152.498404326217	-1.21470276552035	0.276191575406964	-4.39804423335689	1.09230720505621e-05	0.00026792278401477	MYRIP	25924	NOT
19493	ENSG00000165164	22.7473256345136	-1.98935610795832	0.452687998978856	-4.39454130095293	1.11006898372347e-05	0.000271503918364476	CFAP47	286464	DOWN
5156	ENSG00000184945	59.1050684786954	-2.55357736627019	0.581223858940466	-4.39344897321523	1.11566384948285e-05	0.000272604805104521	AQP12A	375318	DOWN
5059	ENSG00000141644	2217.29463505964	-0.333395766760214	0.0759022281818476	-4.39243714903151	1.1208703885475e-05	0.000273608743327809	MBD1	4152	NOT
1060	ENSG00000114812	719.441284305159	-1.17888660650524	0.268408422031505	-4.39213716761415	1.12241845421008e-05	0.000273718543388236	VIPR1	7433	NOT
23912	ENSG00000196611	11359.5763011407	-1.91020183498558	0.434989836861591	-4.39137118413502	1.12638060700077e-05	0.00027441626459707	MMP1	4312	DOWN
933	ENSG00000196950	1379.54887898833	0.553978318003339	0.126190840590302	4.39000418264838	1.13348480597612e-05	0.000275644070492089	SLC39A10	57181	NOT
6565	ENSG00000129535	74.0097386097561	-0.748641251065347	0.170536849901503	-4.38990899326298	1.13398108739114e-05	0.000275644070492089	NRL	4901	NOT
3964	ENSG00000143653	3902.99271587651	0.577521469904649	0.131561307482721	4.38975167513061	1.13480173929214e-05	0.000275644070492089	SCCPDH	51097	NOT
839	ENSG00000186952	56.6829189751319	-1.09647073859615	0.249890756717933	-4.38780030521017	1.14502833053864e-05	0.000277602539708313	TMEM232	642987	NOT
9039	ENSG00000179178	1376.07331293838	-0.824647280148211	0.188007044621284	-4.38625734375729	1.15317678734153e-05	0.00027916875002867	TMEM125	128218	NOT
12644	ENSG00000025423	160.691675468579	1.10160186693942	0.251154443371676	4.38615320577541	1.15372873462075e-05	0.00027916875002867	HSD17B6	8630	NOT
6527	ENSG00000068438	1896.678779728	0.398713006124785	0.0909100449763417	4.38579703957407	1.15561837686229e-05	0.000279354770189514	FTSJ1	24140	NOT
22341	ENSG00000132478	1396.00638946991	-0.487686622236665	0.111215712968094	-4.38505143941823	1.15958373369969e-05	0.000280041718943774	UNK	85451	NOT
21806	ENSG00000147481	23.5220974869738	-2.20163260717455	0.502432316621397	-4.38194864132031	1.1762253977557e-05	0.000283785726895113	SNTG1	54212	DOWN
14542	ENSG00000235049	9.21580514242867	-1.96578848464965	0.449094696409694	-4.37722489346952	1.20199932501999e-05	0.000289443760168824	LINC00940	100271702	DOWN
143	ENSG00000108774	6550.81941684504	0.251123713524019	0.0573787425118453	4.37659841486029	1.2054577592313e-05	0.000289996368082255	RAB5C	5878	NOT
16996	ENSG00000125733	4949.33186512916	0.781180415944137	0.178514320973236	4.37600978837577	1.2087158850605e-05	0.000290390761865526	TRIP10	9322	NOT
834	ENSG00000162909	20327.8289471054	0.53744002939428	0.122841029186318	4.37508569371494	1.21384783132014e-05	0.000291171602502328	CAPN2	824	NOT
9867	ENSG00000164086	1826.1460850845	0.639691047888823	0.146298307151547	4.37251161919584	1.2282527803978e-05	0.000294074986059695	DUSP7	1849	NOT
18501	ENSG00000251573	16.2625963750137	-2.07086007064022	0.47380993184311	-4.37065568166675	1.23873997425482e-05	0.000296287105358472	LINC02106	100287592	DOWN
5993	ENSG00000108641	507.340789814304	-1.0170076138438	0.23279583516866	-4.36866756274646	1.25006884806831e-05	0.000298710123685584	B9D1	27077	NOT
7372	ENSG00000197841	444.132150205884	-0.567429147369152	0.129897568573059	-4.36828151290613	1.25228010374345e-05	0.000298951887218371	ZNF181	339318	NOT
17025	ENSG00000132026	100.346929410161	-1.96672129515321	0.450482669155531	-4.36580900845753	1.26653111892104e-05	0.000301775861155535	RTBDN	83546	DOWN
4642	ENSG00000170703	243.936883385246	-1.64631640861119	0.37711315590591	-4.36557670510425	1.26787799229747e-05	0.000301808244527505	TTLL6	284076	DOWN
12317	ENSG00000135094	565.406611267298	1.38019951279465	0.316328017050117	4.36319086012537	1.28179022971148e-05	0.000304362922230161	SDS	10993	UP
17105	ENSG00000145708	16.8940564242063	-1.47099740595625	0.337144364042831	-4.36310839759248	1.28227367628965e-05	0.000304362922230161	CRHBP	1393	DOWN
12940	ENSG00000183317	630.280560985784	-0.938537099954092	0.215136536018287	-4.36251841423307	1.28573760364654e-05	0.000304894750672528	EPHA10	284656	NOT
19623	ENSG00000248508	103.514347768706	-0.70598703580709	0.161915535359477	-4.36021802503196	1.29932917760414e-05	0.000306949583823963	SRP14-AS1	100131089	NOT
7901	ENSG00000156127	736.940396612728	1.09347859025271	0.250845643902267	4.35916914179601	1.30557177834209e-05	0.000307743167683295	BATF	10538	NOT
8478	ENSG00000256124	45.8824512767626	-1.25310662875853	0.287465750639202	-4.35915105007169	1.30567970483298e-05	0.000307743167683295	LINC01152	102606463	NOT
23104	ENSG00000158428	40.2158159476012	-1.19020984536201	0.273044558328574	-4.35903155385262	1.30639277538389e-05	0.000307743167683295	CATIP	375307	NOT
12765	ENSG00000171130	2136.75765791309	-1.0853551844352	0.2490427560928	-4.35810782639577	1.31191749042264e-05	0.000308752782000032	ATP6V0E2	155066	NOT
1577	ENSG00000155530	29.6935119102185	-0.934565309489148	0.214460560728142	-4.35774907197897	1.3140691658869e-05	0.00030876422314391	LRGUK	136332	NOT
5047	ENSG00000139515	1009.45649054263	-1.04248430027414	0.239272262340467	-4.35689573909225	1.31920067521336e-05	0.00030929857411423	PDX1	3651	NOT
3259	ENSG00000011347	2863.63558295891	-1.55239490124001	0.356472685953021	-4.35487756120703	1.33141315027688e-05	0.000311839716195789	SYT7	9066	DOWN
23452	ENSG00000178171	221.950170891782	-2.11489839378186	0.485671384954728	-4.3545871947531	1.33317907701035e-05	0.000311839716195789	AMER3	205147	DOWN
12763	ENSG00000171314	10200.1227678246	0.389794520252221	0.089515613286639	4.35448639561967	1.33379263116283e-05	0.000311839716195789	PGAM1	5223	NOT
19534	ENSG00000064393	3632.04528490741	-0.704204421228396	0.161797922311511	-4.35236998824117	1.34673736393998e-05	0.00031457109017316	HIPK2	28996	NOT
19780	ENSG00000256162	6.43673363618905	-1.72611646210826	0.396774600858214	-4.35037035731296	1.3590778886378e-05	0.000316859665280821	SMLR1	100507203	DOWN
11571	ENSG00000197321	5157.17333356869	0.820509808631311	0.188617366616501	4.35012864059109	1.36057690629016e-05	0.000316912693789436	SVIL	6840	NOT
10248	ENSG00000008735	832.58605803366	-1.63292020603669	0.3755552183043	-4.34801628748395	1.37374404635606e-05	0.000319208313083932	MAPK8IP2	23542	DOWN
2611	ENSG00000076344	537.999187661023	-1.29650631405584	0.298193228520594	-4.34787309050614	1.37464103550774e-05	0.000319208313083932	RGS11	8786	NOT
10447	ENSG00000173947	238.598085183926	-1.26490778427471	0.290935409049338	-4.34772717562268	1.37555562433151e-05	0.000319208313083932	PIFO	128344	NOT
5788	ENSG00000125378	1966.41164064792	1.08173924779262	0.248876906023436	4.346483026797	1.38337750881527e-05	0.000320724815369329	BMP4	652	NOT
4347	ENSG00000127585	543.03820307675	-1.57177022110833	0.361636777423773	-4.34626763435208	1.38473596826522e-05	0.000320741399043438	FBXL16	146330	DOWN
15487	ENSG00000274211	853.076674157784	-0.604372850690303	0.139081482305613	-4.34545879632111	1.38984860090774e-05	0.000321056139228336	SOCS7	30837	NOT
3653	ENSG00000140416	21805.4688219192	0.787801998320717	0.181306012193991	4.34515098968586	1.39179895974652e-05	0.000321056139228336	TPM1	7168	NOT
9094	ENSG00000277363	685.392853143449	-1.23919653474901	0.285198981415364	-4.34502440576478	1.39260179222271e-05	0.000321056139228336	SRCIN1	80725	NOT
23205	ENSG00000166707	101.331386157192	-1.40604196587098	0.323618879544683	-4.34474641235153	1.39436645868984e-05	0.000321056139228336	ZCCHC18	644353	DOWN
23828	ENSG00000168792	1484.17584702488	-0.798262864006451	0.183749544956497	-4.34429845361218	1.39721453140708e-05	0.000321056139228336	ABHD15	116236	NOT
2391	ENSG00000167565	1808.52463062386	0.585299074824287	0.134728593951832	4.3442825138778	1.39731597665448e-05	0.000321056139228336	SERTAD3	29946	NOT
9359	ENSG00000204970	64.1186739010882	-1.79670364301242	0.41358448568493	-4.34422398615105	1.3976885249077e-05	0.000321056139228336	PCDHA1	56147	DOWN
6226	ENSG00000166206	1433.26326872665	-1.68960421278065	0.389077636832799	-4.34258886358648	1.40813499552414e-05	0.000323157905096208	GABRB3	2562	DOWN
980	ENSG00000124596	1218.34436425435	-0.413120880652593	0.0951771387383726	-4.3405473848946	1.42128214174169e-05	0.00032573350010176	OARD1	221443	NOT
18316	ENSG00000247363	13.1169748688809	-1.27410916033302	0.293615730926115	-4.33937635532761	1.42887633528652e-05	0.000326896963112042	LOC100507250	100507250	NOT
389	ENSG00000112818	158.846852913533	-2.44666602146883	0.563871082425051	-4.33905213040259	1.43098578323331e-05	0.000326896963112042	MEP1A	4224	DOWN
17370	ENSG00000075240	2566.31196108963	-0.669965960835321	0.154418057569635	-4.33865035851264	1.43360388197203e-05	0.00032714204201641	GRAMD4	23151	NOT
16088	ENSG00000177469	13567.7801444718	0.735688533278071	0.169572687586805	4.33848483354061	1.43468383390417e-05	0.00032714204201641	CAVIN1	284119	NOT
21401	ENSG00000178828	198.868830469401	-1.49958778747459	0.345675354500211	-4.33813914689621	1.4369417361502e-05	0.00032735739387634	RNF186	54546	DOWN
311	ENSG00000197893	17.3465803493511	-1.7988728284029	0.41479707727325	-4.33675386583759	1.44602394554404e-05	0.000329125614564329	NRAP	4892	DOWN
5722	ENSG00000072952	1950.77120256502	0.929214156604164	0.21440883628337	4.33384263779168	1.46528932994604e-05	0.000332902515681359	MRVI1	10335	NOT
3812	ENSG00000173641	418.213384902771	1.30670792156529	0.301685359670396	4.33136007326614	1.48191110409838e-05	0.000336372226297304	HSPB7	27129	NOT
13129	ENSG00000184608	4.91034308604105	-3.16911343491417	0.732018784247162	-4.32927884244584	1.49598418014652e-05	0.000338949215652653	FAM167A-AS1	83656	DOWN
12198	ENSG00000148671	1927.5326450017	1.17225595158278	0.271107777811723	4.32394806613361	1.53261390183277e-05	0.000346933117850846	ADIRF	10974	NOT
3509	ENSG00000165113	208.542849100503	-0.878489218362096	0.203190164586406	-4.32348298034142	1.53584991774932e-05	0.00034735015880278	GKAP1	80318	NOT
11418	ENSG00000100116	495.958697736566	-0.66519017497664	0.153897180801929	-4.32230253673562	1.54409258958528e-05	0.000348581699368061	GCAT	23464	NOT
20566	ENSG00000125144	1492.12657910309	-1.67517123757664	0.387875864662721	-4.31883339540421	1.56856132764908e-05	0.000353785103791837	MT1G	4495	DOWN
18975	ENSG00000155428	16.4136295986921	-1.2075928664551	0.279724354798869	-4.31708160457962	1.58105717623027e-05	0.000356281085019773	TRIM74	378108	NOT
23951	ENSG00000181984	7.79762069690022	-2.61030690859393	0.604848460484206	-4.31563784836995	1.59142703285084e-05	0.000357647754190636	GOLGA8CP	729786	DOWN
329	ENSG00000165716	421.697551268922	-1.14001830048352	0.264178365185584	-4.31533558655593	1.59360623684924e-05	0.000357814849017961	DIPK1B	138311	NOT
22412	ENSG00000042493	11968.2050142486	0.951419087617961	0.220533833079664	4.31416383750188	1.60208106293295e-05	0.000359070740390989	CAPG	822	NOT
9079	ENSG00000123454	17.6441664304674	-1.21552850614473	0.281831129078252	-4.31296752108326	1.61077788702462e-05	0.000360695573030678	DBH	1621	NOT
24250	ENSG00000189157	272.626101364341	-1.06530591621715	0.247033413922903	-4.31239604108625	1.61494822249933e-05	0.00036130479846814	FAM47E	100129583	NOT
10167	ENSG00000127241	164.434997323728	1.6120395305961	0.373865895858242	4.31181219911895	1.61921939531751e-05	0.000361654560215385	MASP1	5648	UP
12413	ENSG00000175567	3728.30464669533	-0.845667492011912	0.196129297082908	-4.31178566685236	1.61941375115504e-05	0.000361654560215385	UCP2	7351	NOT
19921	ENSG00000125266	4008.63508450569	0.686368374489158	0.159214146859794	4.31097605348842	1.62535508498231e-05	0.000362451577131863	EFNB2	1948	NOT
2606	ENSG00000061938	4003.93751910776	0.68010619685063	0.15776694909354	4.31082809649439	1.62644310783221e-05	0.000362451577131863	TNK2	10188	NOT
23157	ENSG00000128159	2427.083876291	-0.537778782819309	0.124754239932058	-4.31070545668175	1.62734548333088e-05	0.000362451577131863	TUBGCP6	85378	NOT
15139	ENSG00000156959	443.471007395108	-2.09932560295132	0.487087739436204	-4.30995369618881	1.63288732290279e-05	0.000363361167399162	LHFPL4	375323	DOWN
17264	ENSG00000138400	69.2342706436837	-1.23032285436296	0.285608254889949	-4.3077286223293	1.64939576312136e-05	0.0003667073202879	MDH1B	130752	NOT
19647	ENSG00000105662	1110.65240914985	-0.761624655315737	0.176957242202274	-4.30400387029738	1.67738730720161e-05	0.000372154468306424	CRTC1	23373	NOT
13974	ENSG00000107742	3586.43792894159	-1.34135846276163	0.311657273534933	-4.30395365892617	1.67776772078195e-05	0.000372154468306424	SPOCK2	9806	DOWN
16938	ENSG00000180329	903.749104746764	0.297984273336164	0.0692363006630555	4.30387340863762	1.67837588723838e-05	0.000372154468306424	CCDC43	124808	NOT
418	ENSG00000092054	24.3755802110331	-2.08423752726065	0.484380991334157	-4.30288876844635	1.68585497951201e-05	0.000373480565816691	MYH7	4625	DOWN
8542	ENSG00000221883	68.9971493779726	-0.661112736144433	0.153685604833373	-4.30172192679474	1.69475915309971e-05	0.000374454630963689	ARIH2OS	646450	NOT
21099	ENSG00000170509	39.700878627064	-1.1180308360672	0.259922446692855	-4.30140163072702	1.69721116242105e-05	0.000374664249787597	HSD17B13	345275	NOT
20954	ENSG00000271820	4.38825012071559	-2.29012155628231	0.532544194135683	-4.3003408571549	1.70535601898187e-05	0.000375464558843508	LOC285804	285804	DOWN
10354	ENSG00000013275	4538.74511749406	0.487733316216401	0.113433180911731	4.29974115418606	1.70997713967944e-05	0.000376149693311833	PSMC4	5704	NOT
822	ENSG00000205420	4124.91701010608	2.37887838475544	0.553333648900582	4.29917535194548	1.71434797023942e-05	0.000376706823091609	KRT6A	3853	UP
10620	ENSG00000223855	56.5865530360792	-1.0937181221594	0.254410902886735	-4.29902221072	1.71553281791509e-05	0.000376706823091609	HRAT92	441307	NOT
230	ENSG00000171954	13.8223333907057	1.59807990232595	0.372198373025802	4.29362409441582	1.75779991995305e-05	0.000384970539586906	CYP4F22	126410	UP
8619	ENSG00000134308	10693.1639658748	0.305608083661721	0.0711811576020488	4.29338456913386	1.7596981997845e-05	0.000385047921275058	YWHAQ	10971	NOT
10439	ENSG00000256771	288.838713806758	-0.598965579702571	0.139554413133432	-4.29198594479333	1.77082160331302e-05	0.0003871419896436	ZNF253	56242	NOT
11017	ENSG00000244067	317.964977211342	-2.12794637290833	0.495911807034901	-4.29097743332933	1.77888393456878e-05	0.000388333622961218	GSTA2	2939	DOWN
8730	ENSG00000247271	331.523746180335	-0.560194275197603	0.130557252814208	-4.29079398595189	1.7803542201077e-05	0.000388333622961218	ZBED5-AS1	729013	NOT
17873	ENSG00000121716	1292.30643460699	-1.02073670201536	0.237894030769895	-4.29072011059695	1.78094663982936e-05	0.000388333622961218	PILRB	29990	NOT
15689	ENSG00000237372	9.32142699692879	-1.15288229482019	0.268912510857763	-4.28720215040494	1.80937623322779e-05	0.000394187795985456	UNQ6494	100129066	NOT
1770	ENSG00000163879	1085.91132732161	-0.912333939711403	0.212956862014121	-4.28412557868601	1.83459275688825e-05	0.000398983902966195	DNALI1	7802	NOT
23437	ENSG00000246528	14.1181946370218	-1.53451716768224	0.358556203915013	-4.27971166284983	1.87135594005771e-05	0.00040521115633413	LOC101929759	101929759	DOWN
12386	ENSG00000244242	806.541572313779	1.23986261755752	0.289779245180997	4.27864534184668	1.88034191492769e-05	0.000406456962279685	IFITM10	402778	NOT
605	ENSG00000233452	81.7978463903568	-1.22061525362973	0.285281003742219	-4.27864189209275	1.88037105287677e-05	0.000406456962279685	STXBP5-AS1	729178	NOT
13968	ENSG00000250799	7.72950758015156	-2.10624497663865	0.492311107139555	-4.27828043303033	1.8834264597281e-05	0.000406764624400376	PRODH2	58510	DOWN
14495	ENSG00000261664	32.4243606541469	-1.24065054477574	0.290012826880517	-4.27791611192038	1.88651084435088e-05	0.000407078006699194	TTC39A-AS1	102724097	NOT
1917	ENSG00000131848	183.574846373634	-0.488257115790685	0.114195472897804	-4.27562584926318	1.90601094036846e-05	0.000410574854509966	ZSCAN5A	79149	NOT
21812	ENSG00000231574	14.4396547913595	-1.33101462122133	0.311378067939684	-4.2745933585764	1.91486457300937e-05	0.000412125818247949	LINC02015	102724550	DOWN
2101	ENSG00000243819	15.6757128213447	-1.0072601047389	0.235787070543034	-4.27190559015432	1.93809632676478e-05	0.000416765959896106	RN7SL832P	106479524	NOT
16756	ENSG00000119812	1647.37392132074	0.325258225649211	0.0761449599964254	4.27156604540183	1.94105021168152e-05	0.000417041331256366	FAM98A	25940	NOT
17649	ENSG00000106415	453.35039805866	-0.692088257227955	0.162048577001129	-4.27086908157874	1.94712691876214e-05	0.000417986599451412	GLCCI1	113263	NOT
7576	ENSG00000105866	418.240329539918	-0.561246698741274	0.131451109481958	-4.26962313937949	1.95803524459278e-05	0.000419605437669697	SP4	6671	NOT
5300	ENSG00000225986	25.5420006222386	1.26120572476986	0.295446432965145	4.26881351083581	1.96515477881144e-05	0.000420769351824033	UBXN10-AS1	101928017	NOT
17026	ENSG00000185442	2311.20581530893	-0.835643107512389	0.195770827173528	-4.26847615437458	1.96812862069784e-05	0.000421044374366115	FAM174B	400451	NOT
16810	ENSG00000181690	224.290477108709	1.17315390550066	0.274935198187199	4.26701969495327	1.98101676569235e-05	0.000423075242942163	PLAG1	5324	NOT
815	ENSG00000004838	119.031370312614	-1.29454280915522	0.303403722670918	-4.26673343938935	1.98355926115492e-05	0.000423255543371267	ZMYND10	51364	NOT
14741	ENSG00000141503	5545.57221540779	-0.421784745752217	0.098873941461806	-4.26588380635304	1.99112393514803e-05	0.000424506260356666	MINK1	50488	NOT
22247	ENSG00000065618	11518.1858452289	1.72032914168037	0.403297318824966	4.26565975368411	1.99312335203809e-05	0.000424569344468764	COL17A1	1308	UP
8925	ENSG00000129682	229.88730979235	-1.25156524046201	0.293420800776573	-4.26542779908443	1.99519529890208e-05	0.000424647757767179	FGF13	2258	NOT
13778	ENSG00000150627	150.010964611708	-1.48890040253078	0.349131054984611	-4.26458884500093	2.00270643942325e-05	0.000425157177084716	WDR17	116966	DOWN
2288	ENSG00000159840	11629.533519963	0.576848179592018	0.135309211924683	4.2631848296708	2.01533683513685e-05	0.000426978548486137	ZYX	7791	NOT
14055	ENSG00000175600	373.277825407693	1.12883909153663	0.264795236536956	4.26306419367587	2.01642559711184e-05	0.000426978548486137	SUGCT	79783	NOT
19562	ENSG00000110057	4898.58393705308	0.752500375611529	0.176530560559266	4.26272013881072	2.01953383274255e-05	0.000427273698755879	UNC93B1	81622	NOT
12210	ENSG00000087263	1511.09284171088	0.289828767436303	0.0680301951560533	4.26029598726668	2.041563595967e-05	0.000431568189162727	OGFOD1	55239	NOT
4974	ENSG00000170629	96.0086203366027	-1.14233110830847	0.268336620773854	-4.25708241019849	2.07112026215425e-05	0.000437445171980257	DPY19L2P2	349152	NOT
16266	ENSG00000136859	3315.25180903538	0.938220754729256	0.220417165075763	4.25656846828043	2.07588483491383e-05	0.00043770962555463	ANGPTL2	23452	NOT
22359	ENSG00000229619	192.440489042692	1.12950031323368	0.265389311612615	4.2560128227108	2.08104776699214e-05	0.000438427333024051	MBNL1-AS1	401093	NOT
24292	ENSG00000099326	1301.69068314076	-0.773818964857943	0.181828952228828	-4.25575220762482	2.08347355262143e-05	0.00043856766344581	MZF1	7593	NOT
2464	ENSG00000166262	130.210669648804	-0.582539741299816	0.136927304472664	-4.25437237330641	2.0963618710674e-05	0.000440908243988295	FAM227B	196951	NOT
14414	ENSG00000183873	53.6714529666946	1.3609546282886	0.32001424328383	4.25279392043038	2.1111984587099e-05	0.00044328053232036	SCN5A	6331	UP
5314	ENSG00000171450	453.40883869149	-1.97010917687455	0.463355202897765	-4.25183350603108	2.12027468400022e-05	0.000444526151352395	CDK5R2	8941	DOWN
825	ENSG00000259881	10.3717364144179	-1.29405549817106	0.304363438100677	-4.25167854012417	2.12174263763806e-05	0.000444526151352395	LOC101927793	101927793	NOT
4651	ENSG00000141086	3180.21578741996	-2.55990683683466	0.602104267059607	-4.25160055638874	2.12248172414778e-05	0.000444526151352395	CTRL	1506	DOWN
19487	ENSG00000186496	127.751125870417	-0.709999161444973	0.167136148869407	-4.2480287253701	2.15659747895356e-05	0.000451292014844328	ZNF396	252884	NOT
2083	ENSG00000227392	5.42406664522121	-1.77595519352478	0.418135034347255	-4.24732454264972	2.16338468014139e-05	0.000452301513041919	HPN-AS1	100128675	DOWN
13782	ENSG00000175294	112.262116911877	1.23867020553615	0.291674599499373	4.24675377171061	2.16890091885203e-05	0.000452726278061551	CATSPER1	117144	NOT
22166	ENSG00000137337	1544.99430278392	-0.353488450372671	0.0832566521705219	-4.24576824982914	2.17845706541415e-05	0.000454340463944074	MDC1	9656	NOT
7153	ENSG00000162302	3005.28228215363	0.560358518731325	0.132001204503891	4.2451015567423	2.18494438987426e-05	0.000455312450073882	RPS6KA4	8986	NOT
19753	ENSG00000182050	50.3096313598489	-1.74960179692529	0.412231592503785	-4.24422055160468	2.19354530931085e-05	0.000456722888420671	MGAT4C	25834	DOWN
15293	ENSG00000198740	1715.25513091312	-0.3010135429591	0.0709296025317174	-4.24383518608463	2.19731760951628e-05	0.000457126433906297	ZNF652	22834	NOT
997	ENSG00000141469	665.646602456822	1.88832488247148	0.445155411375664	4.24194524926922	2.21590756376363e-05	0.000460533314367851	SLC14A1	6563	UP
13714	ENSG00000162881	90.8522394232018	-0.736081033914658	0.173530543519599	-4.24179524241232	2.21738946852875e-05	0.000460533314367851	OXER1	165140	NOT
8124	ENSG00000180535	106.327552126915	-1.79402291561802	0.42303923627151	-4.24079556173036	2.22728934329194e-05	0.000462204265635845	BHLHA15	168620	DOWN
24398	ENSG00000134917	302.64362496605	1.54761132199967	0.365110530108294	4.238747432293	2.24770358566904e-05	0.000466052549630861	ADAMTS8	11095	UP
17156	ENSG00000140488	202.922756854284	-1.19045691645674	0.280880494331909	-4.23830397795442	2.25214700293683e-05	0.000466198170715902	CELF6	60677	NOT
21443	ENSG00000248932	36.2452335008313	-0.630392173982489	0.148762142179533	-4.23758467541899	2.25937220486861e-05	0.000467305671883322	LOC100507291	100507291	NOT
13408	ENSG00000227354	55.3465771349825	-0.813033768951699	0.19188463378449	-4.23709680611963	2.26428527125563e-05	0.000467933514224743	RBM26-AS1	100505538	NOT
23285	ENSG00000185985	36.3484165123939	-1.39101257290797	0.328317476175557	-4.23679113616288	2.26736868622546e-05	0.000468182516709172	SLITRK2	84631	DOWN
11383	ENSG00000185250	144.590683679512	-1.03652683064541	0.244794274852981	-4.2342772569658	2.29287919981022e-05	0.000472548902970965	PPIL6	285755	NOT
16317	ENSG00000115540	1617.66145633391	0.344444953608748	0.0813495187996471	4.23413633775843	2.29431728424543e-05	0.000472548902970965	MOB4	25843	NOT
11670	ENSG00000172006	248.474383261037	-0.545426758509926	0.128827484946148	-4.23377634623483	2.29799490591345e-05	0.000472548902970965	ZNF554	115196	NOT
6873	ENSG00000185133	240.307937580502	-0.833974849390191	0.196990047785339	-4.23358874606183	2.29991362508665e-05	0.000472553563710096	INPP5J	27124	NOT
12630	ENSG00000108852	491.165174307537	-1.4950057136171	0.353383282323179	-4.23055019408043	2.33120416141271e-05	0.000478544076945877	MPP2	4355	DOWN
11093	ENSG00000091704	150878.471611951	-3.54501411371526	0.83798839229044	-4.23038570262986	2.33290957544935e-05	0.000478544076945877	CPA1	1357	DOWN
17836	ENSG00000007314	21.3607729259072	-1.31715846573053	0.311505245105652	-4.22836689405919	2.35393710614248e-05	0.000482460316582147	SCN4A	6329	NOT
20270	ENSG00000137166	5460.28590102462	-0.828822073322505	0.196101928657006	-4.22648608812085	2.37368939953628e-05	0.000486108963883671	FOXP4	116113	NOT
8135	ENSG00000166473	50.7890811689232	1.37486336451313	0.325403799072398	4.22509930256605	2.38835437500563e-05	0.000488309730010379	PKD1L2	114780	UP
12240	ENSG00000118520	7.74909687287975	-1.58274292375446	0.374637183841896	-4.22473526926364	2.39221821398531e-05	0.000488698807763572	ARG1	383	DOWN
5976	ENSG00000077080	203.778158706222	-2.45652407236188	0.581506918254777	-4.22441074258311	2.39566774443177e-05	0.000489002679725413	ACTL6B	51412	DOWN
16885	ENSG00000155100	438.588121251004	0.465491096645132	0.110208616149041	4.22372690004223	2.40295209395404e-05	0.000489737956988372	OTUD6B	51633	NOT
7165	ENSG00000103365	3785.91913322416	-0.456306678724946	0.108034728445337	-4.22370366725015	2.40319994140665e-05	0.000489737956988372	GGA2	23062	NOT
8879	ENSG00000158813	240.04188878612	-1.05545552405083	0.249919283544174	-4.22318561850502	2.40873280791013e-05	0.000490464442577976	EDA	1896	NOT
4136	ENSG00000256713	25.076221133991	-2.70712831683666	0.641071526858435	-4.22281789694032	2.4126675016122e-05	0.000490864588919843	PGA5	5222	DOWN
7751	ENSG00000164733	54205.2836077466	0.627831820767418	0.148689860268797	4.22242525235038	2.41687562716431e-05	0.000491319667665711	CTSB	1508	NOT
24303	ENSG00000183780	276.654112017031	-1.79229573114632	0.424602737802323	-4.22111204563342	2.43100056788054e-05	0.000493406693525685	SLC35F3	148641	DOWN
1339	ENSG00000167476	249.809287994248	-1.52075313882961	0.360273902403037	-4.22110269071987	2.43110147112924e-05	0.000493406693525685	JSRP1	126306	DOWN
399	ENSG00000234409	37.0213405699957	-1.53411384818098	0.363464143941679	-4.22081207665741	2.43423805546336e-05	0.000493641294192948	CCDC188	388849	DOWN
19626	ENSG00000120832	572.150111095387	-0.616046608795086	0.146114451025366	-4.21619220051094	2.48462019806153e-05	0.000502631405814022	MTERF2	80298	NOT
2561	ENSG00000236778	94.9470656777889	-0.7546268768143	0.179149101058518	-4.21228391521656	2.52801511482553e-05	0.000510416831739663	INTS6-AS1	100507398	NOT
15333	ENSG00000171877	348.0107621513	0.853884169191079	0.20271817583787	4.21217370204632	2.52924923644218e-05	0.000510416831739663	FRMD5	84978	NOT
21518	ENSG00000141642	272.483897617141	-0.661547546284027	0.157077006044157	-4.21161290849952	2.53553765283853e-05	0.00051127188447973	ELAC1	55520	NOT
12930	ENSG00000170190	1306.81011777296	1.09326313015628	0.259635373980987	4.21076340019963	2.54509188497746e-05	0.000512704628517444	SLC16A5	9121	NOT
23484	ENSG00000020426	607.189972611647	0.405665239310689	0.0963434507209673	4.21061562851417	2.54675733300404e-05	0.000512704628517444	MNAT1	4331	NOT
23477	ENSG00000205710	226.196385234688	-0.869741083815521	0.206583166192325	-4.21012563533764	2.5522871793917e-05	0.000512989140096608	C17orf107	100130311	NOT
20576	ENSG00000121897	356.589390414016	-0.417685067372354	0.0992208359469648	-4.20965075919753	2.55765731781904e-05	0.000513284199659678	LIAS	11019	NOT
7398	ENSG00000198108	234.608915020798	0.96963605309896	0.230337507944204	4.20963160430581	2.55787415631072e-05	0.000513284199659678	CHSY3	337876	NOT
14085	ENSG00000111837	33.0123107959081	-1.20471162988032	0.286216140251125	-4.20909746327833	2.56392782233782e-05	0.000514085061272129	MAK	4117	NOT
2925	ENSG00000146285	105.845274972713	-1.17016291714684	0.278136040235777	-4.20716033835418	2.58599667378903e-05	0.000517677069083083	SCML4	256380	NOT
13665	ENSG00000258701	51.0411793708462	-0.665070617517919	0.158090413342738	-4.20690036451517	2.58897216071498e-05	0.000517856766946223	LINC00638	196872	NOT
1112	ENSG00000170275	6984.77611344506	0.47586878126962	0.113152767471786	4.20554257666101	2.60456548141563e-05	0.000520558023202259	CRTAP	10491	NOT
19419	ENSG00000124302	69.04597003419	-1.5215218944543	0.361862295719675	-4.20469861726898	2.61430278354654e-05	0.00052208548296739	CHST8	64377	DOWN
11170	ENSG00000183576	3225.29298063223	0.244253296435958	0.0580988596820932	4.20409794223965	2.62125423658754e-05	0.000522784099508434	SETD3	84193	NOT
1553	ENSG00000184083	478.627835012956	-0.675409474469775	0.160663005444761	-4.20388920647942	2.62367399335045e-05	0.000522784099508434	FAM120C	54954	NOT
10729	ENSG00000158516	40428.253138553	-3.37158620239137	0.802055687806418	-4.20368093344302	2.62609050322873e-05	0.000522784099508434	CPA2	1358	DOWN
12319	ENSG00000239969	52.8114867246485	-0.724158875129672	0.172268158444257	-4.20367223791967	2.62619143997336e-05	0.000522784099508434	LOC100289561	100289561	NOT
24181	ENSG00000138138	2368.75011818909	0.332020933613702	0.0789876757583751	4.20345237944918	2.62874476093257e-05	0.000522874746023323	ATAD1	84896	NOT
20560	ENSG00000133816	6812.99426854947	0.675750756391149	0.160833446783996	4.20155614334811	2.65086485649728e-05	0.000526854105410539	MICAL2	9645	NOT
9966	ENSG00000139318	4950.65200418346	0.566448093838615	0.134859329132602	4.20028853385181	2.66575044930918e-05	0.000529390425881535	DUSP6	1848	NOT
16556	ENSG00000204623	216.687278806179	-0.571339363369677	0.136051114619492	-4.19944639900673	2.67568358400134e-05	0.000530939983790329	ZNRD1ASP	80862	NOT
3697	ENSG00000088002	528.29591369005	1.32762973008553	0.31623368525053	4.19825525238952	2.68979349353477e-05	0.000533315220679134	SULT2B1	6820	UP
19328	ENSG00000263063	4.61313025338277	-1.39286280346354	0.331947850263143	-4.19602899178104	2.71635491568514e-05	0.000538153525942932	LOC101929552	101929552	DOWN
1874	ENSG00000143554	1630.70135499549	-0.657215276640367	0.156645776994138	-4.19555055521835	2.72209559015417e-05	0.000538862497167692	SLC27A3	11000	NOT
4683	ENSG00000035862	27857.0860897146	0.647975667799809	0.154483136857843	4.19447507980164	2.7350421674875e-05	0.000540995682065802	TIMP2	7077	NOT
1662	ENSG00000124232	427.004429376248	-3.19171016002119	0.761088729522871	-4.19361112077179	2.74548489635738e-05	0.000542630611196788	RBPJL	11317	DOWN
18447	ENSG00000188338	404.574761797276	-1.77918014116063	0.424426070774651	-4.19196713791243	2.76546061580097e-05	0.000545713182324684	SLC38A3	10991	DOWN
4129	ENSG00000172824	292.197461226735	-1.05900269644797	0.252653736586414	-4.19151804662015	2.77094142187164e-05	0.000546362128617935	CES4A	283848	NOT
2308	ENSG00000204152	411.515212057783	0.307265073636782	0.0733188556126952	4.1908056402285	2.77965697293122e-05	0.000547647357599722	TIMM23B	100652748	NOT
6140	ENSG00000139737	377.559038445685	-0.784973114652678	0.187351164103171	-4.18984914457434	2.79139969772338e-05	0.000549122371338081	SLAIN1	122060	NOT
12115	ENSG00000175175	93.2594882333246	-1.48422828466859	0.354254243169921	-4.18972620168919	2.79291246161573e-05	0.000549122371338081	PPM1E	22843	DOWN
20601	ENSG00000215529	7.61206934433524	-1.35752241340655	0.324017485718764	-4.18965788341692	2.79375342798494e-05	0.000549122371338081	EFCAB8	388795	DOWN
12823	ENSG00000196597	145.222484285547	-0.464710892841385	0.110963705675026	-4.1879539802173	2.81480573530993e-05	0.000552824297408427	ZNF782	158431	NOT
23516	ENSG00000163545	541.111573939458	-0.749456362401691	0.179069412085812	-4.18528409554694	2.84809665953161e-05	0.000558482400043322	NUAK2	81788	NOT
5311	ENSG00000049769	360.83702390627	-1.07640794277663	0.257286302772583	-4.18369703780177	2.86806278320251e-05	0.000561955414667894	PPP1R3F	89801	NOT
9409	ENSG00000135298	111.064463403907	-1.5656415590285	0.374268101429566	-4.18320864922318	2.87423372524264e-05	0.000562722129883914	ADGRB3	577	DOWN
4638	ENSG00000075391	2253.92568656694	0.503311684505204	0.120376084756931	4.18116011599409	2.90025535041613e-05	0.000567370989783527	RASAL2	9462	NOT
18227	ENSG00000263843	58.3733969103757	-0.73856726753933	0.17665107798046	-4.18093835589856	2.90308566723985e-05	0.000567479247722499	LOC100287042	100287042	NOT
17229	ENSG00000188342	1148.47469266933	0.400962703164208	0.0959094362882714	4.18063872212791	2.90691405381776e-05	0.000567782280276645	GTF2F2	2963	NOT
24892	ENSG00000084710	204.069960353719	-1.14512335610051	0.274012670728265	-4.1790890656882	2.92679054983875e-05	0.000571216921484974	EFR3B	22979	NOT
19585	ENSG00000130558	899.542426137704	-1.1889734962904	0.284669828918758	-4.17667548684875	2.95800554491236e-05	0.000576857372424498	OLFM1	10439	NOT
6745	ENSG00000005884	21811.4820863055	0.850560307184984	0.203682554837489	4.17591142188695	2.96795301781085e-05	0.000578087129717784	ITGA3	3675	NOT
6163	ENSG00000172939	2475.48339422087	0.418281166879406	0.100167073820446	4.17583494182125	2.96895047160761e-05	0.000578087129717784	OXSR1	9943	NOT
8938	ENSG00000225793	9.37738093527654	-0.800425016818792	0.19170856211246	-4.17521788280508	2.97700982519848e-05	0.000579203870986899	LOC100506804	100506804	NOT
23675	ENSG00000174099	2169.0894627872	0.965985490181162	0.231427595080863	4.17402898666271	2.99259655555448e-05	0.000580594050259954	MSRB3	253827	NOT
6324	ENSG00000175582	6150.64197702389	0.348484049671748	0.0834920326771244	4.17385993007722	2.99481921886531e-05	0.000580594050259954	RAB6A	5870	NOT
10740	ENSG00000100003	1740.10295690598	0.78186744462152	0.187328148490253	4.17378515147287	2.9958028673687e-05	0.000580594050259954	SEC14L2	23541	NOT
21928	ENSG00000241553	8149.60225249466	0.39317155417448	0.0942291222757559	4.17250574640701	3.01267998875215e-05	0.000582720635306752	ARPC4	10093	NOT
19060	ENSG00000108309	1252.80398981134	-2.04692036540727	0.490573761300195	-4.17250274450513	3.01271969403787e-05	0.000582720635306752	RUNDC3A	10900	DOWN
19984	ENSG00000115761	1293.60076903882	0.287587688765802	0.0689258421723455	4.17242183340617	3.0137900690543e-05	0.000582720635306752	NOL10	79954	NOT
23092	ENSG00000102243	333.973013989293	1.68224975806846	0.403238204849673	4.17185112381801	3.02135027276753e-05	0.000583277403936369	VGLL1	51442	UP
22471	ENSG00000178947	222.46666253338	-1.05318680981407	0.25253825555474	-4.17040502438168	3.04058756547647e-05	0.000586536872247447	SMIM10L2A	399668	NOT
23892	ENSG00000157429	211.516651843808	-0.453299423099051	0.108734036952266	-4.16888249351072	3.06096738462185e-05	0.000590011524570226	ZNF19	7567	NOT
21355	ENSG00000129559	4454.35122542994	0.349307054146037	0.0837953611900836	4.16857268928837	3.06513012911377e-05	0.000590357327727222	NEDD8	4738	NOT
4636	ENSG00000078070	992.844656039439	-0.403906028923598	0.0969034867900225	-4.16812688896129	3.07112965316528e-05	0.000591056095334658	MCCC1	56922	NOT
13964	ENSG00000196169	110.131779785255	-1.45500776946153	0.349159759820585	-4.16716912111859	3.08405693469197e-05	0.000593086041538025	KIF19	124602	DOWN
3512	ENSG00000198089	1328.12056357829	-0.565978386243846	0.135861984013117	-4.16583336652291	3.10217238882645e-05	0.000596109810691763	SFI1	9814	NOT
4429	ENSG00000102109	7844.75936147876	-2.18478957086444	0.524542429724765	-4.16513411891356	3.1116958340278e-05	0.000597479162338019	PCSK1N	27344	DOWN
17211	ENSG00000164087	358.053849980531	0.715944087053672	0.172018632043892	4.1620147686734	3.15451943539612e-05	0.000604769906833674	POC1A	25886	NOT
19453	ENSG00000167220	1172.47923636029	-0.602087982152079	0.144731136499038	-4.16004459521454	3.18185461035586e-05	0.000609541602259025	HDHD2	84064	NOT
15164	ENSG00000122545	6813.96062073695	0.309485151673536	0.0744022869630076	4.15961880079588	3.18779179896455e-05	0.000610209946279519	SEPTIN7	989	NOT
5097	ENSG00000111224	477.833318838175	-0.751091351866345	0.180580290956182	-4.15932075360648	3.19195396786047e-05	0.00061053774935523	PARP11	57097	NOT
18318	ENSG00000182791	35.3021336080356	-1.03990147786919	0.250030292249833	-4.15910195725449	3.19501270066457e-05	0.000610654152903857	CCDC87	55231	NOT
14291	ENSG00000160051	184.437970432729	-0.544819261537242	0.131001012593876	-4.15889351348961	3.19792929634555e-05	0.000610743232588659	IQCC	55721	NOT
895	ENSG00000251493	133.521753522415	1.50399819241925	0.361668886178108	4.15849482744442	3.20351485576725e-05	0.00061092814748282	FOXD1	2297	UP
19520	ENSG00000241563	11.0895778926568	-1.00005222220183	0.240485357095957	-4.15847448791986	3.20380005922259e-05	0.00061092814748282	CORT	1325	NOT
5769	ENSG00000233276	12334.607467975	0.60902940969188	0.146506400475047	4.15701571888397	3.22431813695153e-05	0.000614370649290848	GPX1	2876	NOT
4051	ENSG00000074964	2899.28368260585	-0.429210851893751	0.103283285663174	-4.15566612872373	3.2434117020296e-05	0.00061706526602812	ARHGEF10L	55160	NOT
14852	ENSG00000205358	133.277088851649	-1.68996749282305	0.406746890586526	-4.15483813628207	3.25517898653659e-05	0.000618807691484679	MT1H	4496	DOWN
2767	ENSG00000130254	3154.6936133881	-0.376824056304294	0.0907026599095587	-4.15449840919805	3.26001885374707e-05	0.000618807691484679	SAFB2	9667	NOT
5913	ENSG00000112234	981.384967009326	-0.425995153105666	0.102556295261355	-4.15376893266333	3.2704343332887e-05	0.000620312289867231	FBXL4	26235	NOT
10886	ENSG00000089327	10540.2821489829	0.934276105184295	0.224941706631129	4.15341431865443	3.27550893033074e-05	0.000620802350347019	FXYD5	53827	NOT
5053	ENSG00000174564	312.012327736958	1.41878067070974	0.341721815099247	4.15185864062464	3.29785951246487e-05	0.000624533650654988	IL20RB	53833	UP
15403	ENSG00000258867	43.3418990634862	-1.52181054988425	0.366556228065706	-4.15164286776615	3.3009709597274e-05	0.000624533650654988	LINC01146	283587	DOWN
1080	ENSG00000181350	347.088524514969	-0.841707192135847	0.202749608511341	-4.15146149142264	3.30358856589651e-05	0.000624533650654988	LRRC75A	388341	NOT
23825	ENSG00000112210	783.368972279534	0.843780183507298	0.203254478559763	4.15134854339361	3.30521961727693e-05	0.000624533650654988	RAB23	51715	NOT
24617	ENSG00000116273	1312.59061229974	0.374736859269459	0.0902898714467538	4.15037537726976	3.31930456610411e-05	0.000626719906825854	PHF13	148479	NOT
4662	ENSG00000166405	327.804986317376	-1.48713843494314	0.35837518640982	-4.14966909355862	3.32956252525948e-05	0.00062818082374748	RIC3	79608	DOWN
19713	ENSG00000100764	4124.3682543468	0.270177374124073	0.0651126998277928	4.14938060990599	3.3337610745685e-05	0.000628230166857008	PSMC1	5700	NOT
21262	ENSG00000116675	313.930243086365	-1.3987562257364	0.337106165401999	-4.14930478672316	3.33486542852715e-05	0.000628230166857008	DNAJC6	9829	DOWN
3298	ENSG00000116353	730.962757460081	0.379286577633048	0.0914225665688567	4.14871942309103	3.34340287187347e-05	0.000629362762656364	MECR	51102	NOT
9607	ENSG00000246922	157.030784777095	-0.73308691018197	0.176735263015554	-4.14793798177929	3.35483244104279e-05	0.000631037652287619	UBAP1L	390595	NOT
14121	ENSG00000163166	2514.94371556893	0.246422677655734	0.0594474210353201	4.14522065657524	3.39486636065621e-05	0.000638086382402976	IWS1	55677	NOT
24389	ENSG00000127995	1049.78808084746	-0.550430425377862	0.132803790163389	-4.14468912898242	3.40275014948107e-05	0.000638604984755397	CASD1	64921	NOT
14972	ENSG00000197694	16429.1892591728	0.26704550475496	0.0644350251365971	4.14441531122002	3.40681828632068e-05	0.000638887375093832	SPTAN1	6709	NOT
17749	ENSG00000080608	1123.56282015903	0.45990236824643	0.110989461634701	4.14365797862955	3.41809412056056e-05	0.000640519998246097	PUM3	9933	NOT
20236	ENSG00000130653	795.641332558944	-0.770576202689834	0.186062674331981	-4.14148729967698	3.45060982706976e-05	0.000646127338242371	PNPLA7	375775	NOT
17577	ENSG00000182103	35.6751853096285	-1.21534907187482	0.29352264245671	-4.14056326865504	3.46454031550025e-05	0.000648248785910006	FAM181B	220382	NOT
5928	ENSG00000237575	13.4794960672981	-1.27936164453696	0.309003657871745	-4.14027993502902	3.46882247937776e-05	0.000648563110679159	PYY2	23615	NOT
14070	ENSG00000148225	224.267277248272	-0.708304419886538	0.171140056209199	-4.13874130683186	3.49216444527362e-05	0.000650973930213571	WDR31	114987	NOT
20798	ENSG00000204335	120.884296860356	-1.35294880865038	0.326956331904303	-4.13801072690763	3.50329996304401e-05	0.000652201251837698	SP5	389058	DOWN
20132	ENSG00000135480	36715.9359938683	1.35361957329976	0.327132157676276	4.13783708368799	3.50595159282567e-05	0.000652201251837698	KRT7	3855	UP
14836	ENSG00000188549	2867.06183254985	0.868859279910894	0.209981244102797	4.13779470458581	3.50659903487748e-05	0.000652201251837698	CCDC9B	388115	NOT
7569	ENSG00000149634	17.1069850575589	-0.800847211615771	0.193581976132461	-4.13699264578114	3.51887382998082e-05	0.00065399621524692	SPATA25	128497	NOT
4528	ENSG00000255693	4.89163285238053	-1.39012517007558	0.336051428685633	-4.13664413066969	3.52422025072376e-05	0.000654501798128079	LINC02389	400046	DOWN
8776	ENSG00000134323	96.0812489973301	-1.29804902356502	0.313932596092201	-4.13480167310751	3.55261302658245e-05	0.000658955424308918	MYCN	4613	NOT
16005	ENSG00000110148	57.2294194773675	-1.77943205082512	0.430365921474106	-4.13469552777352	3.55425535512341e-05	0.000658955424308918	CCKBR	887	DOWN
20299	ENSG00000018699	738.10420033463	0.366178912852495	0.0885650838105605	4.13457422606574	3.55613307264573e-05	0.000658955424308918	TTC27	55622	NOT
5568	ENSG00000081051	7.8753573768379	-1.82605239465265	0.441719236727227	-4.13396620029995	3.56555934990547e-05	0.000659389276912996	AFP	174	DOWN
16928	ENSG00000111678	4513.74573909556	-0.761101703879543	0.184115882234344	-4.1338188462786	3.56784736152239e-05	0.000659389276912996	C12orf57	113246	NOT
10511	ENSG00000279050	2.31635644964369	-1.32352186502141	0.320175327071468	-4.13374096351271	3.5690572345048e-05	0.000659389276912996	PWAR1	145624	NOT
15913	ENSG00000132437	953.510882770965	-1.71749642166753	0.415625752236082	-4.13231473850535	3.59128199412173e-05	0.000663003860292563	DDC	1644	DOWN
19566	ENSG00000172936	3515.20642842194	0.524172665725432	0.126859085349534	4.13192846441531	3.59732385262583e-05	0.000663375623024452	MYD88	4615	NOT
7205	ENSG00000148935	132.450150194876	-1.05397038112334	0.255084639853418	-4.13184573453342	3.59861911619412e-05	0.000663375623024452	GAS2	2620	NOT
22106	ENSG00000108018	165.956776761567	-1.49507891634887	0.361948097077914	-4.13064449963674	3.61747626478961e-05	0.000665866772137013	SORCS1	114815	DOWN
19497	ENSG00000133818	1047.57946598931	0.473761123930444	0.114706004551541	4.13022078297191	3.6241501824297e-05	0.000666602915104764	RRAS2	22800	NOT
2259	ENSG00000153291	279.704851919484	-1.07946431248293	0.261369790506396	-4.13002707922558	3.6272050826362e-05	0.000666672804384527	SLC25A27	9481	NOT
13759	ENSG00000168267	86.2521477850754	-2.91391192438254	0.705665721394839	-4.12930915593126	3.63854878268862e-05	0.000667628348328296	PTF1A	256297	DOWN
3184	ENSG00000168026	251.345328014083	-0.62484107971922	0.151322393868471	-4.12920430179244	3.64020836923779e-05	0.000667628348328296	TTC21A	199223	NOT
352	ENSG00000232412	5.93251174001426	-1.48978818310813	0.360794322315499	-4.12918965450176	3.64044025750573e-05	0.000667628348328296	LOC101928402	101928402	DOWN
14669	ENSG00000134830	136.316844625451	0.958408894962192	0.232125373919899	4.12884157719403	3.64595496459773e-05	0.000668148055754921	C5AR2	27202	NOT
22354	ENSG00000272143	92.853780245862	-1.09563629292986	0.265376671935695	-4.12860815887898	3.64965753225075e-05	0.000668335155593574	FGF14-AS2	283481	NOT
4494	ENSG00000197993	33.9569668377649	-1.3832381766631	0.335127918808266	-4.12749311242696	3.66739412660823e-05	0.000671090042712606	KEL	3792	DOWN
4895	ENSG00000108176	807.456531500006	-1.2492284747816	0.302750491493673	-4.12626406853483	3.68703883904025e-05	0.000674189794463683	DNAJC12	56521	NOT
11762	ENSG00000172943	1603.36372736627	-0.336550989312273	0.0815723416097384	-4.125797821551	3.69451731334106e-05	0.000675061986806446	PHF8	23133	NOT
15855	ENSG00000165443	239.976640908172	-1.26229817596448	0.306029093033558	-4.12476527460761	3.7111303779258e-05	0.000677600750249412	PHYHIPL	84457	NOT
4080	ENSG00000186666	303.869795530036	-0.416876159793608	0.101113800486914	-4.12284137067481	3.74227420565673e-05	0.000682287491057664	BCDIN3D	144233	NOT
3865	ENSG00000186567	556.46872044686	-1.21105468504261	0.293771884981438	-4.12243222362524	3.74892932570263e-05	0.000683001210412914	CEACAM19	56971	NOT
18818	ENSG00000131697	796.832572940708	-0.604831126526948	0.146887257799144	-4.11765551069109	3.8274625052756e-05	0.000696290861452436	NPHP4	261734	NOT
11203	ENSG00000189060	14017.4667996566	0.586295260197899	0.14246991100743	4.11522163558679	3.86807555614842e-05	0.000702059695042887	H1-0	3005	NOT
2976	ENSG00000163207	43.241534739759	2.57265514429454	0.625177336510468	4.1150806244101	3.8704410423662e-05	0.000702059695042887	IVL	3713	UP
1285	ENSG00000100445	1717.15073820659	-0.528512512143743	0.128446728561221	-4.11464361968424	3.87778059453056e-05	0.000702879460054438	SDR39U1	56948	NOT
3880	ENSG00000172819	2624.92064657189	0.66595622720989	0.161934878799116	4.11249406025754	3.91407544171461e-05	0.000708427757689566	RARG	5916	NOT
23943	ENSG00000135631	2541.03515641049	0.508054732257438	0.123555519119352	4.1119549808752	3.92322812058689e-05	0.00070956904535114	RAB11FIP5	26056	NOT
13844	ENSG00000102466	568.103765481825	-1.44546366715558	0.35157390413509	-4.11140773008046	3.93254031190373e-05	0.00071073750684247	FGF14	2259	DOWN
15011	ENSG00000177181	239.088208321861	-0.851041866120472	0.20701664904726	-4.11098271582103	3.93978695682578e-05	0.000711531234238904	RIMKLA	284716	NOT
1328	ENSG00000177380	714.301223009546	-1.08518478564935	0.264072191014605	-4.10942470496385	3.96646013147229e-05	0.000715829731040433	PPFIA3	8541	NOT
7041	ENSG00000255526	18.5011391013741	-1.35479996365022	0.329712705094977	-4.10903171978149	3.97321506136046e-05	0.000716346908724953	NEDD8-MDP1	100528064	DOWN
9555	ENSG00000167131	108.3814158945	-0.90092306975313	0.21926044660897	-4.10891742531128	3.97518169056421e-05	0.000716346908724953	CCDC103	388389	NOT
15431	ENSG00000256453	10.1169962546152	-1.4489802953564	0.352656629810784	-4.10875671367314	3.97794856829168e-05	0.000716346908724953	DND1	373863	DOWN
24710	ENSG00000204983	157736.829344197	-3.33198619434266	0.811427966787058	-4.10632407400997	4.0200537549354e-05	0.000721103863481588	PRSS1	5644	DOWN
7601	ENSG00000011422	5585.55970613662	1.00393653913332	0.244497619397998	4.10611989435813	4.02360695854485e-05	0.000721103863481588	PLAUR	5329	NOT
5408	ENSG00000163798	1291.80702815153	0.252962274965462	0.0616070299454192	4.10606184374696	4.02461771898603e-05	0.000721103863481588	SLC4A1AP	22950	NOT
7563	ENSG00000143624	3733.01837283865	-0.416120319371174	0.101406216088119	-4.10349912878692	4.06947986010969e-05	0.000728095093707924	INTS3	65123	NOT
20262	ENSG00000204711	19.107688344852	-1.71589401983378	0.418215579308178	-4.10289359060285	4.08014933142359e-05	0.000729480357152583	C9orf135	138255	DOWN
14610	ENSG00000169660	1272.20122940386	-0.773937690249833	0.18864546706778	-4.10260422516147	4.08525726523554e-05	0.000729480616802764	HEXD	284004	NOT
4216	ENSG00000165272	5540.73305022129	-1.29092211015032	0.314662432211363	-4.10256191397895	4.08600465857504e-05	0.000729480616802764	AQP3	360	NOT
2677	ENSG00000125780	21.5442093480567	-1.59178049838732	0.388096199695728	-4.10151014010262	4.10462516003998e-05	0.000731794984598869	TGM3	7053	DOWN
23762	ENSG00000091542	4412.69379247516	-0.467395985699413	0.113957384617867	-4.10149800530024	4.10484046250138e-05	0.000731794984598869	ALKBH5	54890	NOT
1792	ENSG00000187535	1520.80011941506	-0.487798980820562	0.118963798942858	-4.10039848386874	4.12439332469728e-05	0.000734230391653073	IFT140	9742	NOT
22995	ENSG00000183423	15.9837701137439	-1.08866515634965	0.265517972307116	-4.10015618487184	4.12871401097649e-05	0.000734474941438737	LRIT3	345193	NOT
5480	ENSG00000163630	22.8580426158029	-1.98959481696867	0.485309528046607	-4.09964095487035	4.13791589522212e-05	0.00073512595325058	SYNPR	132204	DOWN
9937	ENSG00000182327	19.765001580396	-1.31327392883501	0.320354617344831	-4.09943811554743	4.14154389261253e-05	0.000735183037290471	GLTPD2	388323	NOT
17514	ENSG00000138670	838.536510879037	-0.631319892243537	0.154024222269239	-4.09883512438694	4.15234686260448e-05	0.000736576091506701	RASGEF1B	153020	NOT
23754	ENSG00000133110	20607.270823498	1.19700629029472	0.292137954403127	4.09740080757513	4.17815109903535e-05	0.000740073394778346	POSTN	10631	NOT
19855	ENSG00000124356	1868.50321438404	0.329212110760715	0.0803636724599182	4.09652895000426	4.19391062173919e-05	0.000741199875675276	STAMBP	10617	NOT
8583	ENSG00000112530	154.755371213163	-1.4051505504794	0.343020883044811	-4.09639943203061	4.19625656854237e-05	0.000741199875675276	PACRG	135138	DOWN
19809	ENSG00000137193	3389.08901342563	0.731041052377336	0.17847232687092	4.09610310569919	4.20162858305557e-05	0.000741209558840871	PIM1	5292	NOT
10073	ENSG00000140543	269.509135922463	-0.405628570943596	0.0990342666826178	-4.09584060680272	4.20639279925861e-05	0.000741209558840871	DET1	55070	NOT
9459	ENSG00000168936	3295.63825359366	-0.607530189871765	0.14833811756437	-4.09557704956132	4.21118137992486e-05	0.000741209558840871	TMEM129	92305	NOT
7792	ENSG00000165556	523.006711475674	-1.47078899816129	0.35914581705238	-4.09524189988488	4.2172781964373e-05	0.00074175881785326	CDX2	1045	DOWN
18440	ENSG00000170367	14.7333240339098	1.73113883860758	0.422990856305793	4.09261527241168	4.26535086057067e-05	0.000749685045825126	CST5	1473	UP
3796	ENSG00000141965	204.453709924906	-0.72809138193397	0.177959176554495	-4.09133935114052	4.28888999906287e-05	0.000753291088418915	FEM1A	55527	NOT
9231	ENSG00000275896	256575.935159917	-3.21309057431868	0.785491628189761	-4.09054719236607	4.30356628020564e-05	0.000754804943008904	PRSS2	5645	DOWN
19404	ENSG00000160469	357.664029357167	-1.16338840642118	0.284425272424523	-4.09031306010229	4.30791314890204e-05	0.000755036001477395	BRSK1	84446	NOT
6982	ENSG00000013619	538.003080590097	-1.07141023371149	0.261952018248138	-4.09010108369	4.31185226722744e-05	0.000755195320141317	MAMLD1	10046	NOT
21307	ENSG00000124713	104.138525992032	-1.68055019272215	0.410943697518311	-4.08949012448905	4.32322473377612e-05	0.000756319664724406	GNMT	27232	DOWN
11455	ENSG00000225449	14.0187236018801	-1.66319881340009	0.406706733688147	-4.08943023469925	4.32434105939204e-05	0.000756319664724406	RAB6C-AS1	100131320	DOWN
17952	ENSG00000254996	1442.47833065427	-0.472090944109867	0.115471618591308	-4.08837210276538	4.34410943538301e-05	0.000758712259692017	ANKHD1-EIF4EBP3	404734	NOT
19430	ENSG00000166924	247.698164468088	-1.39184837368823	0.34050745941743	-4.08757087456917	4.35913524859938e-05	0.000760803415972285	NYAP1	222950	DOWN
14700	ENSG00000175106	198.296528688734	-0.640425221268015	0.156694395109691	-4.08709718570148	4.36804173617363e-05	0.000761824382019982	TVP23C	201158	NOT
7976	ENSG00000167634	10.2175836438205	-1.98379346700914	0.485496979439295	-4.0861087731179	4.38668188366942e-05	0.000764006097740692	NLRP7	199713	DOWN
15471	ENSG00000178150	21.7341489136377	1.22377304557728	0.299542857477468	4.085468957207	4.39878816300607e-05	0.000765045341148641	ZNF114	163071	NOT
13993	ENSG00000087095	994.047852582899	-0.430698573127863	0.105449158203762	-4.08441926388464	4.41871861248673e-05	0.00076744058521956	NLK	51701	NOT
24644	ENSG00000281376	60.0102660436863	0.761436942613345	0.186441498570134	4.08405289837827	4.42569490923538e-05	0.000768116951412768	ABALON	103021294	NOT
5131	ENSG00000206262	3.82286005889788	2.69547420465156	0.66005276025568	4.08372537311628	4.43194045701606e-05	0.000768665636814275	FOXL2NB	401089	UP
18142	ENSG00000170324	7.28917665052677	-1.85036027182853	0.453218105036506	-4.08271481493327	4.45126342512353e-05	0.000771480099752112	FRMPD2	143162	DOWN
5204	ENSG00000139668	972.665335211028	-0.456709246961228	0.111885483055102	-4.0819348005702	4.46623275819143e-05	0.000773018508005476	WDFY2	115825	NOT
2215	ENSG00000186532	466.060997132785	-0.368779223315828	0.0903443487481133	-4.08192906834728	4.46634294237406e-05	0.000773018508005476	SMYD4	114826	NOT
10092	ENSG00000173156	1766.03675715512	1.05854945011446	0.259361981571186	4.08135935614729	4.47730676092151e-05	0.000773841306535692	RHOD	29984	NOT
21281	ENSG00000185567	10321.0255278655	1.26515758796677	0.310045893892475	4.08054940539071	4.49293779627632e-05	0.000775467373245116	AHNAK2	113146	NOT
15592	ENSG00000129159	40.7249288080915	-1.74738464473117	0.428299393275411	-4.07982049978656	4.50704899605937e-05	0.000777364582206143	KCNC1	3746	DOWN
12000	ENSG00000205485	122.412014325549	-0.645242974066594	0.158164898931762	-4.07955860260104	4.512129433997e-05	0.00077770264096478	LOC100133091	100133091	NOT
20699	ENSG00000181982	942.817544956737	-0.450544512302233	0.110482156583279	-4.07798441156082	4.54278115277554e-05	0.00078244460726071	CCDC149	91050	NOT
5451	ENSG00000228278	50.0193808459114	-2.08797417764949	0.512040626699365	-4.07775100016704	4.54734277764357e-05	0.000782689392591234	ORM2	5005	DOWN
21207	ENSG00000147118	422.447217708477	-0.325294330128524	0.0798292276976751	-4.07487757943069	4.60385594176495e-05	0.000791323459562813	ZNF182	7569	NOT
18931	ENSG00000128266	718.72016706604	-1.32526667893705	0.325263009841997	-4.07444633676859	4.61239469384483e-05	0.000791789585649221	GNAZ	2781	NOT
2456	ENSG00000255240	7.79261661823986	-1.25177602144605	0.307240130241648	-4.07425950659999	4.61609865565268e-05	0.000791789585649221	LOC283194	283194	NOT
15313	ENSG00000112294	978.218996597569	-0.635048607393515	0.155877983480651	-4.07401092324461	4.62103126546746e-05	0.000792090524272665	ALDH5A1	7915	NOT
5613	ENSG00000105409	554.877802251216	-1.81801203604905	0.446268658414427	-4.07380621912452	4.6250969371191e-05	0.000792242549579514	ATP1A3	478	DOWN
4202	ENSG00000197019	1853.51836692848	0.621493182903731	0.15256670757989	4.07358323950389	4.62952944205177e-05	0.000792457158545716	SERTAD1	29950	NOT
10113	ENSG00000234899	97.5579679351656	-0.971203052357506	0.238444969822935	-4.07306999631279	4.63974726890977e-05	0.000793632665658752	SOX9-AS1	400618	NOT
17102	ENSG00000260903	190.734392167156	-2.15368171565278	0.528825088102976	-4.07257855972484	4.64955100066228e-05	0.000794247838173448	XKR7	343702	DOWN
17384	ENSG00000241749	36.48472295758	1.48248266821037	0.364031544818949	4.07240166219026	4.65308475785707e-05	0.000794307064521039	RPSAP52	204010	UP
7048	ENSG00000086712	1000.97933390236	-0.39230522534976	0.0963426455475675	-4.07197895719053	4.66153915371328e-05	0.000795205614839125	TXLNG	55787	NOT
437	ENSG00000239523	22.5411683857613	-0.90883092458548	0.223284476894252	-4.07028261537367	4.6956139193658e-05	0.000800470490508576	MYLK-AS1	100506826	NOT
4397	ENSG00000184709	16.0559988343875	-2.03809834134191	0.500756255298047	-4.07004070299401	4.70049246182286e-05	0.00080075443353391	LRRC26	389816	DOWN
19563	ENSG00000133169	1749.67049081204	-1.95767013662785	0.481025569896504	-4.06978393487284	4.70567585118624e-05	0.000801089885513079	BEX1	55859	DOWN
14644	ENSG00000184254	2640.74457001072	1.0830193318381	0.266227494711971	4.0680220989564	4.74138856102979e-05	0.000805530855170256	ALDH1A3	220	NOT
11913	ENSG00000090924	1806.27624944408	0.644215814424674	0.158367260074067	4.06785982231035	4.74469082931403e-05	0.000805530855170256	PLEKHG2	64857	NOT
5172	ENSG00000163312	437.837923944328	-0.280529474493559	0.0689669179669306	-4.06759476518976	4.75008933161189e-05	0.000805898409882663	HELQ	113510	NOT
13750	ENSG00000101349	62.799181064641	-1.60847503287421	0.395504850912212	-4.06689078317079	4.76445584553852e-05	0.000807236798357285	PAK5	57144	DOWN
320	ENSG00000186265	73.8094546591499	-1.55733878702163	0.383048061796581	-4.06564852388853	4.78990779620826e-05	0.000810831283816284	BTLA	151888	DOWN
3936	ENSG00000182117	2770.9357239742	0.46431819493121	0.114214401750447	4.06532090362582	4.79664167368571e-05	0.000810831283816284	NOP10	55505	NOT
19540	ENSG00000184613	259.611966058287	-1.30853160716364	0.321888906521488	-4.06516528110386	4.79984346837481e-05	0.000810831283816284	NELL2	4753	NOT
22265	ENSG00000118640	5877.69722968462	0.619408716341235	0.152373686359375	4.06506353649773	4.80193786828566e-05	0.000810831283816284	VAMP8	8673	NOT
15827	ENSG00000145569	1075.5814522189	-0.999460603043599	0.245932866097855	-4.06395704202431	4.82477093646998e-05	0.000814135179753834	OTULINL	54491	NOT
13413	ENSG00000161638	8582.1680349966	0.83213799293317	0.204780154751073	4.06356755587328	4.83283264273192e-05	0.000814943761534557	ITGA5	3678	NOT
2341	ENSG00000005206	4066.75891407954	-0.703687487618957	0.173202043548153	-4.06281284679715	4.84849020857572e-05	0.000816483197161976	SPPL2B	56928	NOT
22213	ENSG00000162734	9872.61354324033	0.454495519780778	0.111867236995623	4.06281170418611	4.84851395016541e-05	0.000816483197161976	PEA15	8682	NOT
10301	ENSG00000143889	1346.61018683881	0.283244229621145	0.0697294793878052	4.06204423305476	4.86448566889131e-05	0.000818611295591477	HNRNPLL	92906	NOT
4932	ENSG00000162704	10276.1549281828	0.396269485637549	0.0975717489092849	4.06131375185221	4.87973391607366e-05	0.00081991474086445	ARPC5	10092	NOT
7241	ENSG00000156298	1701.97042657985	-1.28876722390064	0.317339199907831	-4.06116617258428	4.88282001951572e-05	0.00081991474086445	TSPAN7	7102	NOT
1823	ENSG00000036672	329.948215640988	-1.17369054961662	0.289011903078722	-4.06104571166029	4.88534040919516e-05	0.00081991474086445	USP2	9099	NOT
3974	ENSG00000103723	331.200784811959	-1.64727528640901	0.405652366983764	-4.0608053113491	4.89037396353486e-05	0.000820207202511301	AP3B2	8120	DOWN
3917	ENSG00000170209	38.4216367855279	-1.28163089049546	0.315715688609707	-4.05944632064145	4.91892138971019e-05	0.000824269248549876	ANKK1	255239	NOT
8	ENSG00000172137	537.354385085555	1.34016683984909	0.330156962770081	4.05918090778649	4.92451515102823e-05	0.000824269248549876	CALB2	794	UP
4726	ENSG00000108984	355.855178166882	-0.783720347186263	0.19308815628489	-4.05887322280881	4.93100737400736e-05	0.00082480199182809	MAP2K6	5608	NOT
2367	ENSG00000101751	665.556833062551	-0.465459051457172	0.114736301263203	-4.05677232342898	4.97555414437573e-05	0.000831466088982984	POLI	11201	NOT
19101	ENSG00000129515	3190.88018881213	0.389997767060039	0.0961375307629703	4.05666511262484	4.97783760586928e-05	0.000831466088982984	SNX6	58533	NOT
2558	ENSG00000241360	593.530100578235	-1.13073718603613	0.278745384295507	-4.05652344304793	4.98085652149258e-05	0.000831466088982984	PDXP	57026	NOT
8397	ENSG00000184545	1092.18610954885	-0.866068515325318	0.213529186342629	-4.05597253546233	4.99261262117083e-05	0.000832870711897192	DUSP8	1850	NOT
17191	ENSG00000138767	2303.24092467869	-0.447787675495376	0.110433315604319	-4.05482415378882	5.01720313631006e-05	0.000835853969025773	CNOT6L	246175	NOT
19470	ENSG00000118690	110.386369140451	-0.6650052041746	0.164010848494003	-4.05464156963323	5.0211234072084e-05	0.000835948287761222	ARMC2	84071	NOT
10035	ENSG00000226754	37.1072083865288	-0.689707644778956	0.170116349307392	-4.05432897888425	5.02784179558149e-05	0.000836373679521817	LOC100507564	100507564	NOT
3149	ENSG00000167772	4047.84981969505	1.37289628334657	0.338647662670248	4.05405509821401	5.03373520595189e-05	0.000836373679521817	ANGPTL4	51129	UP
4717	ENSG00000177943	522.692358378004	-0.933575909395279	0.230282026856623	-4.05405459617801	5.03374601485666e-05	0.000836373679521817	MAMDC4	158056	NOT
3452	ENSG00000138035	1109.91410740895	0.311412066148783	0.0768573109415901	4.05182099573389	5.08205413969004e-05	0.000843275867666411	PNPT1	87178	NOT
14141	ENSG00000135898	35.4804040632415	-1.14983357080999	0.283814004172566	-4.05136305434337	5.09201258739949e-05	0.000844131245440547	GPR55	9290	NOT
15656	ENSG00000254473	57.7227861663272	-0.771518884478009	0.190438652606977	-4.05127254323864	5.09398304033456e-05	0.000844131245440547	LOC105376114	105376114	NOT
20903	ENSG00000240338	1230.16052704777	-2.57333462491683	0.635236434801862	-4.05098713476579	5.10020119877126e-05	0.000844600096192532	LOC100506281	100506281	DOWN
5389	ENSG00000101197	183.965847292233	1.61711294494036	0.399418102713322	4.04867214068419	5.15090417619034e-05	0.000850735485640768	BIRC7	79444	UP
12336	ENSG00000245573	104.092421243781	-0.526528626040068	0.130055991620497	-4.04847650215514	5.15521087019219e-05	0.000850882917336423	BDNF-AS	497258	NOT
176	ENSG00000261840	28.6980850530828	-0.961155060005441	0.237456443206954	-4.04771101185808	5.17209483284602e-05	0.00085299740101799	LOC730183	730183	NOT
5768	ENSG00000229474	64.9484371669337	-1.03383271049339	0.255419606454266	-4.04758555870105	5.17486687132047e-05	0.00085299740101799	PATL2	197135	NOT
9634	ENSG00000170836	625.175724834181	-0.369899909561336	0.0913989048167847	-4.04709345590984	5.18575407434131e-05	0.000854227024420413	PPM1D	8493	NOT
14743	ENSG00000184905	564.712899762905	-1.93480300999239	0.478103358336386	-4.04682999241995	5.19159181634843e-05	0.000854623796822008	TCEAL2	140597	DOWN
17535	ENSG00000144744	1805.49706769023	0.291894428161752	0.0721321167991027	4.04666383179515	5.19527675362983e-05	0.000854665891291857	UBA3	9039	NOT
5959	ENSG00000186814	598.211336432578	-0.532968889679661	0.131733231742433	-4.04581959031971	5.21403778388501e-05	0.000857186435935133	ZSCAN30	100101467	NOT
10571	ENSG00000124160	1826.48059813678	-0.454439722503192	0.112335358097726	-4.04538455388065	5.22373036430008e-05	0.000858213789515167	NCOA5	57727	NOT
23541	ENSG00000144645	1541.69342790926	0.549419938206257	0.135842260668404	4.04454354265653	5.24251646395354e-05	0.000860365430491279	OSBPL10	114884	NOT
19531	ENSG00000132623	582.97258708974	-0.665695246260815	0.16459315437388	-4.04448926684192	5.24373104729067e-05	0.000860365430491279	ANKEF1	63926	NOT
4243	ENSG00000179292	280.367933185107	-1.48217904015056	0.366524585399929	-4.04387345130831	5.2575304471629e-05	0.000861673857998285	TMEM151A	256472	DOWN
10074	ENSG00000160471	444.912489431817	1.60464275487595	0.396813116869593	4.04382488042423	5.25862030259355e-05	0.000861673857998285	COX6B2	125965	UP
18807	ENSG00000006451	3672.13673738344	0.502691244879654	0.124417993247318	4.04034200969954	5.3373310297905e-05	0.000872277385281762	RALA	5898	NOT
13760	ENSG00000108423	275.347289285148	-0.422681259562303	0.104654169656253	-4.03883821304626	5.37165982231323e-05	0.000877312436117384	TUBD1	51174	NOT
17412	ENSG00000141854	799.323356820009	-0.832736602644221	0.20633145902296	-4.03591680390122	5.43894884169774e-05	0.000887139541764612	MISP3	113230	NOT
8603	ENSG00000105696	350.816176243842	-1.42968587947398	0.354280743146924	-4.03546031538347	5.44953504351502e-05	0.000888284904444244	TMEM59L	25789	DOWN
21440	ENSG00000141294	87.3283968947023	-0.964144771087086	0.238982420301519	-4.03437528949052	5.47477574618577e-05	0.000891815921060052	LRRC46	90506	NOT
17684	ENSG00000120526	800.739961804425	0.407501226508082	0.101011976757668	4.0341872279729	5.47916182381524e-05	0.000891947420868369	NUDCD1	84955	NOT
19477	ENSG00000197417	630.206069295467	-0.391769215178855	0.0971215251525853	-4.03380419081512	5.48810553153704e-05	0.000892787516536754	SHPK	23729	NOT
16020	ENSG00000092969	1246.8716048239	1.18315680928573	0.293320940917843	4.03365953205885	5.49148683084237e-05	0.000892787516536754	TGFB2	7042	NOT
19743	ENSG00000226950	1289.04936730182	-0.639344969139989	0.158522697491203	-4.03314464905234	5.50353788927693e-05	0.000893580943416605	DANCR	57291	NOT
1825	ENSG00000169116	5385.65332728634	-1.21787412463099	0.302031002888815	-4.03228182862845	5.52378876137712e-05	0.000896285073566419	PARM1	25849	NOT
14740	ENSG00000204962	23.2790585637069	-1.60579824663417	0.398364377690169	-4.03097851254938	5.55451220878908e-05	0.000900683850225441	PCDHA8	56140	DOWN
8806	ENSG00000167393	659.59288575509	-0.78233931228557	0.194204963378769	-4.02842079148991	5.61527728832105e-05	0.000909945096598346	PPP2R3B	28227	NOT
11180	ENSG00000140905	624.37022972457	0.503152457431051	0.12490791858242	4.02818702882354	5.62086220227665e-05	0.000910258275941136	GCSH	2653	NOT
13331	ENSG00000169764	4579.17679707068	0.319257471210301	0.079268780831692	4.02753098837443	5.63656403527538e-05	0.000912208347085509	UGP2	7360	NOT
12425	ENSG00000163466	14030.7667894345	0.41567690784059	0.103219638766661	4.02711066234471	5.64664604985311e-05	0.000913246979237437	ARPC2	10109	NOT
6791	ENSG00000197548	1860.5459602003	0.374469638604978	0.0930114432596552	4.0260598640491	5.671925467381e-05	0.000916740586404258	ATG7	10533	NOT
13268	ENSG00000239521	768.984925084482	-0.777130708059371	0.193033167193209	-4.02589212703292	5.67597068304742e-05	0.000916776456419612	CASTOR3	352954	NOT
11054	ENSG00000105737	503.553868997381	-1.51553018245476	0.376459492542089	-4.02574569768703	5.67950426799294e-05	0.000916776456419612	GRIK5	2901	DOWN
11036	ENSG00000125386	1437.2058891492	-0.294014445190004	0.0730775724020536	-4.02331981654253	5.73834890496311e-05	0.000924478796111154	FAM193A	8603	NOT
8912	ENSG00000132170	1968.83003739514	1.08142628218447	0.268806960244742	4.02305908001733	5.74470785085571e-05	0.000924905386090935	PPARG	5468	NOT
18946	ENSG00000104881	3022.61666093729	0.786664068134167	0.195579254605563	4.02222653788451	5.76505692711422e-05	0.000927582400222516	PPP1R13L	10848	NOT
17954	ENSG00000179751	6083.88027897353	-3.25576966089838	0.809810247306754	-4.02041054892345	5.8096806216086e-05	0.000933558905890763	SYCN	342898	DOWN
710	ENSG00000139890	67.9665922748441	-1.16378057509136	0.289475224681297	-4.02031150117472	5.81212387253136e-05	0.000933558905890763	REM2	161253	NOT
11919	ENSG00000178796	49.9893294561951	-1.72416922556646	0.428873537887445	-4.02022758051105	5.81419473903344e-05	0.000933558905890763	RIIAD1	284485	DOWN
21245	ENSG00000247400	209.491113690527	-0.869618431198138	0.216317264311855	-4.02010645782043	5.81718485273986e-05	0.000933558905890763	DNAJC3-DT	100289274	NOT
499	ENSG00000074755	2648.87802069217	-0.499086208882245	0.124204296411845	-4.0182684762155	5.86273757169143e-05	0.000939659218644795	ZZEF1	23140	NOT
7301	ENSG00000162545	6734.05992927681	0.617935057733833	0.153797640743102	4.01784484305589	5.87328473747501e-05	0.00094074470123451	CAMK2N1	55450	NOT
8181	ENSG00000112981	172.772752855592	-1.01348147137291	0.252260177526152	-4.01760389337648	5.87929165924745e-05	0.000941102029694439	NME5	8382	NOT
9534	ENSG00000164627	37.2453610494765	-1.0656442817526	0.265403621062778	-4.01518365682182	5.93995221186419e-05	0.000949167490725792	KIF6	221458	NOT
22355	ENSG00000109689	1591.35505534864	-0.47188557081129	0.117526614997002	-4.01513793980475	5.94110374165324e-05	0.000949167490725792	STIM2	57620	NOT
14058	ENSG00000108786	238.192752872437	-0.705971589451877	0.175865801588389	-4.01426305214355	5.96318136925853e-05	0.000952084364292314	HSD17B1	3292	NOT
7215	ENSG00000134070	998.547246902169	0.882656148584309	0.219909634916605	4.01372204050556	5.97687254785379e-05	0.000953597584345034	IRAK2	3656	NOT
1967	ENSG00000173442	6073.45725844931	0.506648410436303	0.1262333404883	4.01358633524605	5.98031145661152e-05	0.000953597584345034	EHBP1L1	254102	NOT
4702	ENSG00000267309	47.8237161092062	-0.63191272924765	0.157508928649482	-4.01191687776571	6.02277079397161e-05	0.000958667354256275	LOC728752	728752	NOT
583	ENSG00000150593	4983.49341808044	-0.547027221705583	0.136356207443173	-4.01175151438234	6.02699198540309e-05	0.000958667354256275	PDCD4	27250	NOT
10440	ENSG00000255020	15.2098150156857	-2.32438180683976	0.579394113495426	-4.01174563686366	6.02714207095467e-05	0.000958667354256275	LOC100129129	100129129	DOWN
15931	ENSG00000137845	6711.70150938253	0.454666083144813	0.113372697856472	4.01036662036934	6.06245397860476e-05	0.000963613140999786	ADAM10	102	NOT
21622	ENSG00000186376	703.434677303922	-0.41300554994593	0.102995994913937	-4.00991854383306	6.07396979296953e-05	0.000964397278706895	ZNF75D	7626	NOT
4348	ENSG00000171766	9502.17180675871	-1.39022046240834	0.346699323943435	-4.00987358900983	6.07512629928109e-05	0.000964397278706895	GATM	2628	DOWN
4505	ENSG00000187676	482.674776615019	0.361097954723662	0.0900584980705078	4.00959334721476	6.08234049292089e-05	0.000964556711033934	B3GLCT	145173	NOT
14811	ENSG00000258057	47.0303097740431	-0.903560967031733	0.225353116165065	-4.00953393681896	6.08387092141935e-05	0.000964556711033934	BCDIN3D-AS1	100286844	NOT
17755	ENSG00000160410	3589.09007042759	0.492419669430335	0.122851260358476	4.00825899541828	6.11680177154968e-05	0.000968545429176193	SHKBP1	92799	NOT
12199	ENSG00000116544	92.8766773201945	-1.4333893629669	0.357659440356198	-4.00769335639337	6.13146581729981e-05	0.000969635295460427	DLGAP3	58512	DOWN
22219	ENSG00000129933	2797.27546735741	-0.302183284762677	0.0754286473117167	-4.00621376005688	6.16998153391345e-05	0.00097387238612872	MAU2	23383	NOT
22452	ENSG00000243970	5.74279720516848	-1.14369762658764	0.285523095653338	-4.00562211603446	6.18544677399467e-05	0.000975122230659054	PPIEL	728448	NOT
3455	ENSG00000124406	1614.8371398611	-1.02263844856075	0.255301457117544	-4.00561148419105	6.18572501974869e-05	0.000975122230659054	ATP8A1	10396	NOT
15890	ENSG00000135931	865.493785009893	0.481269733203857	0.120162039903831	4.00517279491118	6.19721628530482e-05	0.000975699440800076	ARMC9	80210	NOT
831	ENSG00000180776	4168.99257061735	0.438748356169728	0.109564707015926	4.00446793606589	6.21572207478617e-05	0.000977706118027274	ZDHHC20	253832	NOT
7970	ENSG00000170881	1467.65126531143	0.380716299395719	0.0950762944634204	4.00432412247825	6.21950426399346e-05	0.000977706118027274	RNF139	11236	NOT
10128	ENSG00000107960	1222.75315933606	0.478894477674204	0.119596861414666	4.00423950937795	6.22173054283696e-05	0.000977706118027274	STN1	79991	NOT
21301	ENSG00000071127	15745.0866890141	0.33284974706712	0.0831591079842164	4.00256514452145	6.2659407049711e-05	0.000983413351322386	WDR1	9948	NOT
12003	ENSG00000197747	24882.2611943043	0.769771336768562	0.192399458418794	4.00090178576806	6.31015461224046e-05	0.000989729285090428	S100A10	6281	NOT
20454	ENSG00000115596	26.4283801117683	-1.23803632913478	0.309480917733944	-4.00036402308687	6.32451199870489e-05	0.000991357311595735	WNT6	7475	NOT
9053	ENSG00000105971	4446.2959175914	0.831714184837053	0.207997185505616	3.9986799956704	6.36967309111865e-05	0.000997808689188876	CAV2	858	NOT
15107	ENSG00000160226	1365.05531046325	-0.597904217583368	0.149531843815372	-3.99850762438002	6.37431280842169e-05	0.000997908279675212	CFAP410	755	NOT
12651	ENSG00000251503	46.1426985013568	-0.817798745538226	0.204557722926607	-3.99788741211028	6.39103353673442e-05	0.000999897858355505	CENPS-CORT	100526739	NOT
1958	ENSG00000043591	52.1893600788984	-1.09957072526847	0.275128163060349	-3.99657640656469	6.42651456544975e-05	0.00100481820900065	ADRB1	153	NOT
3264	ENSG00000154479	14.7458989193036	-1.15250470199299	0.288385800315239	-3.99639892370973	6.43133226256362e-05	0.00100494102808698	CCDC173	129881	NOT
22566	ENSG00000139289	6934.74530331773	0.724149559675018	0.181258902014471	3.99511169728482	6.46637592353408e-05	0.00100859255427796	PHLDA1	22822	NOT
19202	ENSG00000147164	2929.63768444864	0.26663190478784	0.0667469762858111	3.99466641973592	6.47854024813884e-05	0.00100978523204731	SNX12	29934	NOT
17070	ENSG00000189367	298.356631558709	-1.29598588080087	0.324559279907022	-3.99306370525637	6.52250355650453e-05	0.00101600222586726	KIAA0408	9729	NOT
9961	ENSG00000130700	117.469108388151	-2.56038314879481	0.641368659399843	-3.99206152541141	6.55013720259231e-05	0.00101950845936138	GATA5	140628	DOWN
14079	ENSG00000187021	8396.88527572234	-3.07667041775485	0.770718500105757	-3.99195090987523	6.55319404524708e-05	0.00101950845936138	PNLIPRP1	5407	DOWN
12454	ENSG00000164823	1091.56649675452	0.380187822299559	0.0952736118497901	3.99048398520851	6.59386016226765e-05	0.00102519511431189	OSGIN2	734	NOT
2924	ENSG00000181035	477.985223043447	-0.644916738492011	0.161674588277372	-3.98898024336131	6.63579474762477e-05	0.00103042936133989	SLC25A42	284439	NOT
3200	ENSG00000221823	2942.31472744928	0.27047673577095	0.0678098324456387	3.98875393163349	6.64212767075705e-05	0.00103077053510758	PPP3R1	5534	NOT
22595	ENSG00000135111	857.738657247007	0.87171383807027	0.218558914579711	3.98846159968618	6.65031651602302e-05	0.00103139911965676	TBX3	6926	NOT
7342	ENSG00000234493	10.1132695189457	-2.33029598640531	0.584484793927233	-3.98692320248015	6.69356799107761e-05	0.00103746141195042	RHOXF1P1	101928941	DOWN
20786	ENSG00000186648	152.221942401934	-1.13497083250356	0.284715102074997	-3.9863387092287	6.71007047798573e-05	0.00103937281866276	CARMIL3	90668	NOT
20668	ENSG00000166938	1013.74192198801	-0.354080551132979	0.0888305865333847	-3.98602063715865	6.71906704170158e-05	0.00103969798324373	DIS3L	115752	NOT
19514	ENSG00000204666	8.05150386969783	-1.48264267552872	0.371970355450163	-3.98591622640038	6.7220227531691e-05	0.00103969798324373	LOC400710	400710	DOWN
17492	ENSG00000125965	13.3089768107633	1.22886660730889	0.308309436686589	3.9858222327398	6.72468462459932e-05	0.00103969798324373	GDF5	8200	NOT
19571	ENSG00000100321	1081.62508263987	-0.819155369785114	0.205573329550433	-3.9847356248815	6.75552952894089e-05	0.00104381935802724	SYNGR1	9145	NOT
24456	ENSG00000224281	70.6930292232203	-0.697342325081034	0.175066905693977	-3.98329040155661	6.79676172552316e-05	0.00104869409285534	SLC25A5-AS1	100303728	NOT
24288	ENSG00000188827	464.049692293142	-0.33263360856913	0.0835087808831893	-3.98321715454585	6.79885778877776e-05	0.00104869409285534	SLX4	84464	NOT
18919	ENSG00000139537	56.8459206678017	-0.979390585967479	0.245881105051868	-3.98318767015821	6.79970169744505e-05	0.00104869409285534	CCDC65	85478	NOT
6079	ENSG00000269985	16.3878486229501	-1.49019343488983	0.374239533045986	-3.98192415098679	6.83595970052112e-05	0.00105363403596839	LOC101927972	101927972	DOWN
6774	ENSG00000104967	320.827076568207	-0.982894689241585	0.246899586380035	-3.98094911235972	6.86406442472554e-05	0.00105731197563309	NOVA2	4858	NOT
21732	ENSG00000074706	287.377199977513	-0.933889555523295	0.234598586876226	-3.9807978724783	6.86843357769212e-05	0.00105733150127746	IPCEF1	26034	NOT
8612	ENSG00000124493	227.478483847535	-1.93601081754424	0.486375984415556	-3.98048193080629	6.87756927477663e-05	0.00105808431503246	GRM4	2914	DOWN
19786	ENSG00000100105	1924.63795113504	-0.332777523803662	0.0836108293650333	-3.98007681936513	6.88930020750032e-05	0.00105829489853731	PATZ1	23598	NOT
20182	ENSG00000179820	10645.8159487293	0.590209616982236	0.148294066434085	3.97999482497553	6.89167684598989e-05	0.00105829489853731	MYADM	91663	NOT
20031	ENSG00000141431	125.815108450138	-0.910709434841717	0.228844228933302	-3.97960411362241	6.90301242177627e-05	0.00105938287307839	ASXL3	80816	NOT
3065	ENSG00000205853	18.8068698174389	-0.856346303675178	0.215251762657466	-3.9783474620735	6.93959095742909e-05	0.00106434107958157	RFPL3S	10737	NOT
7502	ENSG00000100433	108.097441949418	-1.36194453922173	0.342469874590232	-3.97683019813438	6.98399976222909e-05	0.00107049339528927	KCNK10	54207	DOWN
18660	ENSG00000120645	620.55850662445	-1.59195381466552	0.4003384873067	-3.97651953319674	6.99312571547925e-05	0.00107123338787271	IQSEC3	440073	DOWN
20812	ENSG00000105088	633.986873283372	-0.8473842535706	0.213177187256068	-3.97502314613395	7.03724117155796e-05	0.0010769054174725	OLFM2	93145	NOT
12938	ENSG00000103150	752.086504963793	-0.43633491683417	0.109834325747378	-3.9726644094648	7.10731479985632e-05	0.00108672151384552	MLYCD	23417	NOT
12127	ENSG00000114738	1973.4304108496	0.394835607150854	0.099395777476362	3.97235795297997	7.11646734610895e-05	0.00108724348238103	MAPKAPK3	7867	NOT
15061	ENSG00000141052	128.683847963357	1.45571787675767	0.366471124908295	3.97225805204147	7.11945336936102e-05	0.00108724348238103	MYOCD	93649	UP
2388	ENSG00000228839	9.8534065302558	-0.882148890427133	0.222095433479042	-3.97193619251238	7.12908176226955e-05	0.0010880471816353	PIK3IP1-AS1	101929760	NOT
19376	ENSG00000143001	216.077801619162	-1.31176935514032	0.330286412798223	-3.97161162043229	7.13880377389323e-05	0.00108885079299381	TMEM61	199964	NOT
5048	ENSG00000101421	10625.9017048161	0.345810630454577	0.0870737365777861	3.97146882683336	7.14308488763345e-05	0.00108885079299381	CHMP4B	128866	NOT
24015	ENSG00000198919	1139.83061389276	-0.735289988044734	0.185166547630711	-3.9709655845135	7.15819203164384e-05	0.00109048667484511	DZIP3	9666	NOT
4612	ENSG00000112769	4823.25940563953	0.719760332935567	0.181285117170755	3.97032224249062	7.17754893356452e-05	0.00109276757526713	LAMA4	3910	NOT
6795	ENSG00000010310	1204.86440078577	-1.39855650407377	0.352326637333185	-3.96948841183187	7.20271094670857e-05	0.00109592896779498	GIPR	2696	DOWN
19654	ENSG00000183044	2061.73465234303	-1.20938975889205	0.304699259366983	-3.96912602086588	7.21367259509883e-05	0.00109692716343898	ABAT	18	NOT
7520	ENSG00000196337	94.526339289248	1.53538903031022	0.38692263806883	3.96820676601787	7.24154915741753e-05	0.00110049469298974	CGB7	94027	UP
4976	ENSG00000145936	255.223035857236	1.09264882926088	0.275364671016725	3.96800659004842	7.24763302360999e-05	0.00110074806732134	KCNMB1	3779	NOT
9776	ENSG00000111679	2940.73749847869	-0.51021932202425	0.128594392211335	-3.96766385571265	7.25806083431465e-05	0.00110166047608784	PTPN6	5777	NOT
6122	ENSG00000169504	7846.01087342516	0.699943028363717	0.176477838778337	3.9661808712587	7.30334491377879e-05	0.0011071853119593	CLIC4	25932	NOT
20774	ENSG00000257815	101.202894547372	-0.661574636790559	0.166814476958819	-3.96593058858962	7.31101379546253e-05	0.00110767414482865	CNOT2-DT	101928062	NOT
3245	ENSG00000186462	205.961605078613	-1.25904181193598	0.317491085776204	-3.96559736112865	7.32123600002485e-05	0.00110854899652867	NAP1L2	4674	NOT
2419	ENSG00000175536	56.6071802872433	-0.526707564145237	0.132838622917295	-3.96501824979896	7.33903319361496e-05	0.00111056906062214	LIPT2	387787	NOT
1049	ENSG00000095203	1927.766290862	-0.839301525566053	0.211746574540098	-3.96370768872635	7.37946042631777e-05	0.00111600905464271	EPB41L4B	54566	NOT
22938	ENSG00000225431	20.2387325958972	-1.25966129606757	0.317944415912252	-3.96189155407346	7.43583149943261e-05	0.0011218578409251	LINC01671	101928233	NOT
15951	ENSG00000124587	1602.19063127751	-0.505544085060876	0.127602015734821	-3.96188165327642	7.43613992379837e-05	0.0011218578409251	PEX6	5190	NOT
19412	ENSG00000155438	1547.1345581834	0.3146366798292	0.0794275441765657	3.96130439498129	7.45414329827333e-05	0.0011228984704604	NIFK	84365	NOT
22908	ENSG00000171310	2239.60550369971	0.787676104860336	0.19884416891162	3.96127333867373	7.45511304147837e-05	0.0011228984704604	CHST11	50515	NOT
3857	ENSG00000156804	4707.86048451028	0.815862911778608	0.205962160530957	3.96122719666256	7.45655406095558e-05	0.0011228984704604	FBXO32	114907	NOT
10183	ENSG00000180425	452.558442224207	-0.615060545984481	0.155361815789125	-3.95889133285694	7.52984848391637e-05	0.0011318842808483	C11orf71	54494	NOT
18523	ENSG00000241106	252.050476164701	-1.29892633287783	0.328166371041964	-3.95813357948165	7.5537711581469e-05	0.00113445051467075	HLA-DOB	3112	NOT
6010	ENSG00000237440	198.784246341338	-0.769273028901912	0.194367302522397	-3.95783148152333	7.56332857381881e-05	0.00113486356439065	ZNF737	100129842	NOT
719	ENSG00000177169	3118.65889681697	-0.555166068006862	0.140281677334237	-3.95750948061533	7.57352824460336e-05	0.00113531055141663	ULK1	8408	NOT
18216	ENSG00000077380	5078.07314061202	0.336315321443611	0.0849862287177425	3.95729198151133	7.58042508449581e-05	0.00113531055141663	DYNC1I2	1781	NOT
9478	ENSG00000177494	252.813364721001	1.7317641694275	0.437645116777088	3.95700558064163	7.589515840899e-05	0.00113531055141663	ZBED2	79413	UP
23809	ENSG00000259704	11.0634682687417	-1.15642600089828	0.292255414516161	-3.95690188601906	7.59280979162976e-05	0.00113531055141663	LOC105370969	105370969	NOT
19184	ENSG00000169918	110.421027476562	-0.791321594483756	0.199986463494703	-3.95687578376882	7.59363916547573e-05	0.00113531055141663	OTUD7A	161725	NOT
21367	ENSG00000164638	1730.20593478198	-1.5520760797456	0.392379455140795	-3.95554879189247	7.63591611409671e-05	0.00113993446032278	SLC29A4	222962	DOWN
17570	ENSG00000162415	327.790100492231	-0.837128163657682	0.211637858899162	-3.95547454511219	7.6382881223731e-05	0.00113993446032278	ZSWIM5	57643	NOT
138	ENSG00000196748	3.62987450393736	-2.08926730243795	0.528411029475737	-3.95386770126811	7.68979399077187e-05	0.00114435762742178	CLPSL2	389383	DOWN
21152	ENSG00000034510	61398.1056493815	0.709552210712252	0.17945929082358	3.95383380518197	7.69088402652766e-05	0.00114435762742178	TMSB10	9168	NOT
24374	ENSG00000170379	447.499879255845	-0.72644468778047	0.183749040504241	-3.95346112168516	7.70287847974289e-05	0.00114545847464578	TCAF2	285966	NOT
5034	ENSG00000270332	11.1991184557375	-1.3177607998527	0.333406682846267	-3.95241267692381	7.73671658709097e-05	0.00114980433810416	SMC2-AS1	101928550	NOT
2616	ENSG00000179598	218.11723676951	-0.847602406763435	0.214462943936616	-3.95220913788231	7.74330199277624e-05	0.00114993367129896	PLD6	201164	NOT
18234	ENSG00000115504	2761.13282653228	0.39454565069453	0.0998318836398093	3.9521006346834	7.74681472579926e-05	0.00114993367129896	EHBP1	23301	NOT
20016	ENSG00000115361	95.3057026295314	-1.38946767443107	0.351608086576648	-3.95175118968196	7.75813806357434e-05	0.0011509290176099	ACADL	33	DOWN
9720	ENSG00000238197	85.8835340603261	-0.951769904953389	0.24087238638744	-3.95134502226619	7.77131908659984e-05	0.00115219860556412	PAXBP1-AS1	100506215	NOT
13727	ENSG00000171462	49.0879656587533	-0.983857811491786	0.249016871358802	-3.95096848708765	7.78355738867653e-05	0.00115332699642084	DLK2	65989	NOT
6661	ENSG00000167842	657.31526311977	-0.366752943858443	0.0928413481304118	-3.95031902534714	7.80470929371358e-05	0.0011544457359331	MIS12	79003	NOT
11966	ENSG00000225756	84.5570858313984	-1.07869631457396	0.273075690926438	-3.95017334173673	7.80946142690031e-05	0.0011544457359331	DBH-AS1	138948	NOT
1974	ENSG00000090013	3548.63347772459	0.674617993402488	0.170782101770881	3.95016800008437	7.80963572115396e-05	0.0011544457359331	BLVRB	645	NOT
4248	ENSG00000187144	3.41863986556885	-1.77954176725068	0.450537680412852	-3.94981783903177	7.82106924895966e-05	0.00115545055656089	SPATA21	374955	DOWN
6881	ENSG00000134285	2563.37799108957	-0.973627060471357	0.246526753962951	-3.94937687216567	7.83549030054997e-05	0.00115689528886615	FKBP11	51303	NOT
2602	ENSG00000186472	871.555130777548	-1.2618705263056	0.319595612155935	-3.94833495301531	7.86966438570158e-05	0.00116060537107201	PCLO	27445	NOT
3829	ENSG00000087301	454.532228826714	-0.49521690412111	0.12543311928667	-3.94805540145517	7.87885739237152e-05	0.00116060537107201	TXNDC16	57544	NOT
4103	ENSG00000168234	949.118242229455	-0.647775724410286	0.16407634939335	-3.94801399961267	7.8802197479177e-05	0.00116060537107201	TTC39C	125488	NOT
5794	ENSG00000198198	2012.84710757041	-0.3261783699195	0.0826198306576485	-3.9479428524985	7.88256141188547e-05	0.00116060537107201	SZT2	23334	NOT
18905	ENSG00000236155	32.2597338366778	-1.3237503835694	0.335304761824902	-3.94790213048231	7.88390199103203e-05	0.00116060537107201	ZPLD2P	101928303	NOT
13400	ENSG00000221886	309.540310521359	-0.602077029760325	0.152542823377792	-3.94693776100633	7.91571234328636e-05	0.0011646003467044	ZBED8	63920	NOT
10658	ENSG00000172139	6.98467029524952	-1.22560879250461	0.310549020019491	-3.94658721649703	7.92730532074246e-05	0.00116561787910834	SLC9C1	285335	NOT
2416	ENSG00000084070	3378.80525586942	-0.736487578385813	0.186814672822373	-3.94234332485264	8.06893596767778e-05	0.0011857434618068	SMAP2	64744	NOT
23659	ENSG00000226051	66.4436574559074	-1.28312100630368	0.32548683401036	-3.94215947383861	8.07512532669051e-05	0.00118595373315915	ZNF503-AS1	253264	NOT
1082	ENSG00000225766	8.70969444684732	-1.14432758562973	0.290427650653487	-3.94014682505227	8.14317542339366e-05	0.00119524358702733	DHRS4L1	728635	NOT
23175	ENSG00000137936	1759.72072007275	0.725763702683491	0.184211833426317	3.93983214424598	8.15386403817025e-05	0.00119580432586884	BCAR3	8412	NOT
3205	ENSG00000130402	36436.7161062886	0.563264807063031	0.142982116604853	3.93940739190255	8.16831243210129e-05	0.00119659941298685	ACTN4	81	NOT
13966	ENSG00000128791	2334.28457572907	0.535366786212619	0.135903941445301	3.93930286729833	8.17187165385396e-05	0.00119659941298685	TWSG1	57045	NOT
14774	ENSG00000205832	8.29554772786905	-1.14162045788745	0.289812481298103	-3.93916939937851	8.17641857046345e-05	0.00119659941298685	C16orf96	342346	NOT
13594	ENSG00000185924	315.920254786062	-1.31245737122383	0.333248325832363	-3.93837648830094	8.20348039762682e-05	0.00119985529313412	RTN4RL1	146760	NOT
10190	ENSG00000172482	22.0109263598918	-1.69510592254612	0.430431804046928	-3.93815212214502	8.21115330297068e-05	0.00120027315994099	AGXT	189	DOWN
8327	ENSG00000267871	19.0646847847047	-0.888593630149488	0.225665538017151	-3.93765764129193	8.22808758319284e-05	0.00120190128396642	ZNF460-AS1	105372476	NOT
23915	ENSG00000255330	149.275797017206	-1.52628484992411	0.387776876269298	-3.93598727342411	8.28553638511355e-05	0.00120784812177201	SOGA3	387104	DOWN
19662	ENSG00000183666	198.205400305324	-0.569852837918605	0.144781931960455	-3.93593889929754	8.28720574662015e-05	0.00120784812177201	GUSBP1	728411	NOT
4524	ENSG00000152056	643.217738356699	0.831453150189846	0.211259632482582	3.93569344232575	8.29568121627934e-05	0.00120837675601011	AP1S3	130340	NOT
8076	ENSG00000220205	4423.37767412502	-0.744188932715569	0.189098796943642	-3.9354503822537	8.30408199455534e-05	0.00120889389924242	VAMP2	6844	NOT
7425	ENSG00000204060	87.6089743334806	-0.842244254306252	0.21406784772244	-3.93447340769411	8.33792991165799e-05	0.00121311282655138	FOXO6	100132074	NOT
11695	ENSG00000258940	25.9592953721336	-0.588162931378675	0.149506394094319	-3.93403195188844	8.35326716597278e-05	0.00121463522507316	LOC100288846	100288846	NOT
10741	ENSG00000258545	64.9397871521303	1.67336781009353	0.42558158695446	3.93195537915176	8.42577074578633e-05	0.00122446346528999	RHOXF1-AS1	101928969	UP
14513	ENSG00000214851	3.31698848917507	-1.19440995176987	0.303872220929917	-3.93063225099916	8.47227753851502e-05	0.00123050450520052	LINC00612	253128	NOT
19760	ENSG00000130413	241.14287437589	-1.00605191910745	0.256300799881651	-3.92527810905	8.66295929769489e-05	0.00125600310981064	STK33	65975	NOT
13840	ENSG00000152763	149.992977256314	-0.621987078358608	0.158471196795798	-3.92492194755167	8.67578637137414e-05	0.00125651448632744	WDR78	79819	NOT
22169	ENSG00000142615	22804.5609528286	-3.12498699971888	0.796195272904336	-3.92490021740477	8.67656955811712e-05	0.00125651448632744	CELA2A	63036	DOWN
15693	ENSG00000146453	28.4246678717427	-1.56028943348777	0.397599660631625	-3.9242725484451	8.69922053146579e-05	0.00125835302595499	PNLDC1	154197	DOWN
13541	ENSG00000197721	5.506561653547	-1.50388067950396	0.3832279272163	-3.92424604967567	8.70017803257997e-05	0.00125835302595499	CR1L	1379	DOWN
4875	ENSG00000172037	10543.5267909353	0.550749044987214	0.140349376414679	3.9241289064225	8.70441205611847e-05	0.00125835302595499	LAMB2	3913	NOT
2191	ENSG00000160404	698.580178083582	-0.493902446073857	0.125883088453312	-3.92350117988279	8.72713377960329e-05	0.00126017587015674	TOR2A	27433	NOT
22327	ENSG00000121410	255.689448171356	-1.02224472734699	0.260569330821439	-3.92311990104277	8.74096221617432e-05	0.00126028620285428	A1BG	1	NOT
11209	ENSG00000261115	391.179773806159	-1.26987076639474	0.323693788727167	-3.92306188941141	8.74306802846785e-05	0.00126028620285428	TMEM178B	100507421	NOT
20587	ENSG00000079156	284.111561086611	-1.09171818747659	0.278313306572706	-3.92262303560177	8.7590138816358e-05	0.00126185493047404	OSBPL6	114880	NOT
1629	ENSG00000213699	2595.84162244298	0.330237064564417	0.084192046778764	3.92242589650064	8.76618591594784e-05	0.00126215858800213	SLC35F6	54978	NOT
2205	ENSG00000162643	28.3237880677612	-1.22699517125349	0.312838692869007	-3.92213367215179	8.77682741493767e-05	0.00126247089070049	WDR63	126820	NOT
19650	ENSG00000164296	316.438391842091	-0.34264750729011	0.0873645825804265	-3.92204137156695	8.78019112332395e-05	0.00126247089070049	TIGD6	81789	NOT
16358	ENSG00000137571	150.36273173187	-1.06880645481892	0.272519199254152	-3.92194919750276	8.78355143632248e-05	0.00126247089070049	SLCO5A1	81796	NOT
20906	ENSG00000024422	6099.86939430306	0.61678478592422	0.157303814748091	3.92097792995007	8.81903406101772e-05	0.00126611051787295	EHD2	30846	NOT
13513	ENSG00000111237	2436.98571393963	0.265500987073892	0.0677291135820176	3.92004225409476	8.85334446992453e-05	0.00127030457238877	VPS29	51699	NOT
4686	ENSG00000127743	9.47011257318473	1.18555969184033	0.302514017071078	3.91902399537993	8.89082639433367e-05	0.00127494859738768	IL17B	27190	NOT
10379	ENSG00000143355	8.24061011170261	1.53209705750715	0.391135921224071	3.9170451353903	8.9640970313451e-05	0.00128397810524261	LHX9	56956	UP
14225	ENSG00000215704	7651.48352924451	-3.21708865380902	0.821460041639303	-3.91630571267837	8.99162150979353e-05	0.00128601530870058	CELA2B	51032	DOWN
24641	ENSG00000203799	137.162709618399	-1.66922360289015	0.426230388199315	-3.91624729044327	8.99379963513667e-05	0.00128601530870058	CCDC162P	221262	DOWN
8556	ENSG00000151693	3252.36124732839	0.805237018294966	0.205637517439821	3.91580791443183	9.01019663563519e-05	0.00128762116255697	ASAP2	8853	NOT
10603	ENSG00000206535	131.225237997182	-0.644105684035438	0.164516493261325	-3.91514352917986	9.0350443609786e-05	0.00128810269329647	LNP1	348801	NOT
2486	ENSG00000169359	1824.35611989879	-0.404296764386549	0.103272895539307	-3.91483905118812	9.04645332421641e-05	0.00128810269329647	SLC33A1	9197	NOT
8993	ENSG00000176014	4207.45965048614	0.619592472713334	0.158269033565511	3.91480543448741	9.04771379492038e-05	0.00128810269329647	TUBB6	84617	NOT
15990	ENSG00000148090	605.613885327759	-0.423317596048599	0.108137297852826	-3.91463079301954	9.05426471175003e-05	0.00128810269329647	AUH	549	NOT
12213	ENSG00000247199	9.22377291362928	-0.705648711095659	0.180260122013858	-3.9146135219048	9.05491280606434e-05	0.00128810269329647	LOC102546294	102546294	NOT
4218	ENSG00000185432	4761.67544044126	-0.783847891101499	0.200264203002742	-3.91406891171043	9.0753716596834e-05	0.00128866898065777	METTL7A	25840	NOT
23269	ENSG00000278970	1637.14094282083	-0.491876677079775	0.125676337042263	-3.91383683401246	9.08410316286373e-05	0.00128866898065777	HEIH	100859930	NOT
16615	ENSG00000170035	2970.33569871388	0.36122348758699	0.092302040730099	3.91349405419156	9.09701414940442e-05	0.00128866898065777	UBE2E3	10477	NOT
21876	ENSG00000156273	2229.32628927879	0.563936030010031	0.1441295719629	3.91270176085164	9.12692266650461e-05	0.00129092058037544	BACH1	571	NOT
2325	ENSG00000151552	2226.09201976587	-1.02126792089043	0.261021907778835	-3.91257549828254	9.1316975612964e-05	0.00129092058037544	QDPR	5860	NOT
4002	ENSG00000226026	6.01290012129839	-0.816490240922469	0.208770068060449	-3.91095451808761	9.19320843475353e-05	0.00129814353438732	LOC101928118	101928118	NOT
8798	ENSG00000011566	1556.29510843522	0.385270441560601	0.0985607852535238	3.90896278443385	9.26932406152138e-05	0.00130701210092552	MAP4K3	8491	NOT
24327	ENSG00000175279	466.302106084509	-0.522361382733721	0.133633868790242	-3.908899648439	9.27174655714124e-05	0.00130701210092552	CENPS	378708	NOT
22074	ENSG00000185272	49.9609819585909	-1.05234433068011	0.269251005224504	-3.90841374873479	9.29041029730339e-05	0.00130890274640866	RBM11	54033	NOT
18238	ENSG00000170502	1563.22033531195	-0.447620979269476	0.11454975151785	-3.90765561110557	9.31960176847602e-05	0.00131227364336569	NUDT9	53343	NOT
2381	ENSG00000130518	287.590320623883	-1.02303934645343	0.261824459877911	-3.90734825512664	9.33146091972901e-05	0.00131320158386452	IQCN	80726	NOT
21689	ENSG00000108576	79.6273564667378	-1.4223265230605	0.364082119093865	-3.90660910950644	9.36003879703991e-05	0.00131647994886358	SLC6A4	6532	DOWN
23319	ENSG00000116329	44.5144580465064	-1.14414176164955	0.292902817209862	-3.90621630938354	9.37525939571041e-05	0.00131787698770045	OPRD1	4985	NOT
11099	ENSG00000205847	22.8225970252547	1.72979464258167	0.442878333619513	3.90580100960138	9.39137725190595e-05	0.00131935165667925	OR7E91P	79315	UP
15652	ENSG00000139540	1061.17713752117	-1.60933201475296	0.412153369278103	-3.90469212364258	9.43454161990335e-05	0.00132248076936362	SLC39A5	283375	DOWN
8012	ENSG00000078814	48.9017958524414	-0.827054491156523	0.211852737221635	-3.90391222696962	9.46501193385625e-05	0.00132600614068296	MYH7B	57644	NOT
446	ENSG00000275832	2505.65527995613	0.920355722498397	0.235802299522838	3.90308204949994	9.49754879985585e-05	0.00132907023435602	ARHGAP23	57636	NOT
12212	ENSG00000177082	1152.93711774494	-0.299361630085175	0.0767292537880805	-3.90153188394072	9.55858685004388e-05	0.00133611138566261	WDR73	84942	NOT
2330	ENSG00000132819	1615.87040082253	-0.825073845718247	0.211494671030435	-3.90115666602075	9.57341670414343e-05	0.00133743421814667	RBM38	55544	NOT
8959	ENSG00000260083	61.0639726153845	-0.566475711195614	0.14529788120193	-3.89871969576999	9.67026388570155e-05	0.00135020720909434	MIR762HG	101928736	NOT
22487	ENSG00000186118	4.73274606476438	-1.42829850188638	0.366519202391273	-3.89692679828986	9.74210493255455e-05	0.0013589266094345	TEX38	374973	DOWN
6701	ENSG00000154316	10.2169992903666	-1.44299648984764	0.370294464089081	-3.89688917817714	9.74361774689826e-05	0.0013589266094345	TDH	157739	DOWN
5585	ENSG00000159387	9.30978473344359	-1.67918508297688	0.431006269448204	-3.89596440238946	9.78087548990287e-05	0.0013633312891655	IRX6	79190	DOWN
13241	ENSG00000223941	14.6921459216687	-2.02872193626474	0.520741370512313	-3.89583399964719	9.78614001651918e-05	0.0013633312891655	LINC01014	100874330	DOWN
17436	ENSG00000153944	2967.54963206317	-0.42800097801833	0.109914278992119	-3.89395246862346	9.86239824846539e-05	0.00137318743880728	MSI2	124540	NOT
7148	ENSG00000166685	2137.09210657506	-0.514317681607131	0.132122969976288	-3.89271965124183	9.91266803721367e-05	0.00137932091511558	COG1	9382	NOT
10615	ENSG00000226913	6.99731536066838	-1.77689818381581	0.456588285809311	-3.89168587771855	9.95500791100433e-05	0.00138376275608456	BSN-DT	100132677	DOWN
9263	ENSG00000257084	162.168002810628	-1.02682037978568	0.263980945630588	-3.88975188088992	0.000100346767375215	0.00139402558064266	MIR200CHG	105369635	NOT
1812	ENSG00000099622	14178.6677559862	-0.660386358157411	0.169784618318219	-3.88955351019891	0.000100428823409657	0.00139402558064266	CIRBP	1153	NOT
927	ENSG00000096093	869.599905977234	-0.505410544445292	0.12994271439597	-3.8894873544443	0.000100456202818048	0.00139402558064266	EFHC1	114327	NOT
15552	ENSG00000126524	4644.74240834386	0.325585527527667	0.0837138271980526	3.88926821798969	0.000100546945586986	0.00139450836108205	SBDS	51119	NOT
12528	ENSG00000205018	16.9039260378625	-1.03027540447241	0.264929942797443	-3.88885980041949	0.000100716274778331	0.00139578572063543	LOC100129697	100129697	NOT
19347	ENSG00000135469	385.349735387286	-0.653652137935456	0.168094100544311	-3.88860843907574	0.000100820622516398	0.00139597354165344	COQ10A	93058	NOT
24574	ENSG00000121236	184.833024687521	0.759929370719306	0.195448831847538	3.88812439315113	0.000101021852240007	0.00139643240342634	TRIM6	117854	NOT
22393	ENSG00000182993	72.9592390105071	-0.765190370716144	0.196818590519805	-3.88779519604957	0.000101158924053169	0.00139755203114031	C12orf60	144608	NOT
15421	ENSG00000114316	2435.72416254805	0.298259663000682	0.0767207191026174	3.88760254712611	0.00010123922104616	0.00139788648539249	USP4	7375	NOT
11388	ENSG00000272752	1822.84277196918	-0.714552888752748	0.183821731234861	-3.88720573978163	0.000101404801866519	0.00139854067911571	STAG3L5P-PVRIG2P-PILRB	101752399	NOT
23680	ENSG00000141252	1817.24905626913	-0.430324878381608	0.110706300736103	-3.88708569901004	0.000101454943138515	0.00139854067911571	VPS53	55275	NOT
13473	ENSG00000131016	4970.86985489351	0.918612846652619	0.236382447128305	3.88612969284478	0.000101855105006222	0.00140328069766172	AKAP12	9590	NOT
19564	ENSG00000156831	695.3466996297	0.384941891535018	0.0990654467541639	3.88573316072829	0.000102021520815182	0.00140473380741622	NSMCE2	286053	NOT
19937	ENSG00000118307	64.3968067454967	-1.0917356604445	0.280972677374478	-3.88555809285844	0.000102095074585103	0.00140473380741622	CASC1	55259	NOT
19357	ENSG00000112584	1513.41737803579	-0.311969966057156	0.0802913161528903	-3.88547580242805	0.000102129665731982	0.00140473380741622	FAM120B	84498	NOT
8601	ENSG00000196632	99.8767995415516	-1.19269746742627	0.307057355312909	-3.88428235568838	0.000102632581578355	0.00141009472473944	WNK3	65267	NOT
728	ENSG00000146221	7.3225443808415	-1.44837989048559	0.372899776800953	-3.88409964444338	0.000102709781704725	0.00141037790051067	TCTE1	202500	DOWN
9615	ENSG00000145879	3.82750911467609	1.74797262471056	0.450065668189137	3.88381684775828	0.000102829378537193	0.00141124262185158	SPINK7	84651	UP
3663	ENSG00000167800	3.64110371756938	-1.65406354037229	0.425928931015175	-3.88342613034041	0.000102994832115697	0.00141273538845322	TBX10	347853	DOWN
1705	ENSG00000261652	85.0946014304273	-0.602772993927419	0.15523278545533	-3.88302633467126	0.000103164390043124	0.00141428277945258	C15orf65	145788	NOT
9130	ENSG00000160932	19398.1574544346	0.958966145813917	0.246988328887236	3.88263749195913	0.000103329555394943	0.00141576828428156	LY6E	4061	NOT
4204	ENSG00000280213	44.8863301730236	-0.923581996778703	0.237923133928467	-3.88185033346266	0.000103664674166889	0.0014195794913524	UCKL1-AS1	100113386	NOT
5566	ENSG00000116212	1470.70941100285	0.361172638001653	0.0930482561194529	3.88156267580113	0.000103787395030967	0.00142047954220582	LRRC42	115353	NOT
6761	ENSG00000196754	3132.35116003583	1.87496438781464	0.483065560875986	3.88138699934351	0.000103862409760001	0.00142072603647009	S100A2	6273	UP
22876	ENSG00000175591	276.598565420135	1.03420330040459	0.266489871944287	3.88083529351091	0.000104098323736332	0.00142317198161306	P2RY2	5029	NOT
16754	ENSG00000136932	470.274979144723	-0.358231961609753	0.0923130670982304	-3.88062029429222	0.000104190396045942	0.00142364980298959	TRMO	51531	NOT
14762	ENSG00000139974	349.795842813237	0.356242904260607	0.0918174485047518	3.8799042018922	0.000104497613519161	0.00142706521739072	SLC38A6	145389	NOT
23204	ENSG00000101928	462.823143834114	0.441899982773324	0.113978027412248	3.87706291121369	0.000105725027760625	0.00144224677990041	MOSPD1	56180	NOT
17930	ENSG00000205356	2422.35252596079	-0.555772754993914	0.143365626604553	-3.87661092938902	0.000105921529986838	0.00144413692114987	TECPR1	25851	NOT
13909	ENSG00000214043	2.20597912563712	-1.90559641618553	0.491590188093786	-3.87639229247997	0.000106016707526766	0.00144464428741912	LINC02347	100128554	DOWN
5060	ENSG00000105655	2417.81887279216	-0.855858368580757	0.220851114886027	-3.87527302736251	0.000106505214066229	0.00144971570189657	ISYNA1	51477	NOT
21219	ENSG00000160678	154.461431743038	-0.960675127237775	0.247923722587038	-3.87488182741574	0.000106676454785847	0.00145103833597117	S100A1	6271	NOT
21760	ENSG00000139044	4966.2472517838	-0.990801537422727	0.255705423401472	-3.87477717227417	0.000106722309714361	0.00145103833597117	B4GALNT3	283358	NOT
7743	ENSG00000225556	37.6014820793433	-1.06510715596798	0.274929783954582	-3.87410611046761	0.000107016779504277	0.00145350364882022	C2CD4D	100191040	NOT
24272	ENSG00000131482	18.2038808015899	-1.93650107518933	0.49989792583952	-3.87379297871102	0.000107154447574022	0.00145458077172514	G6PC	2538	DOWN
22986	ENSG00000223829	66.4836327832647	1.62591140040863	0.419769535336395	3.87334302167891	0.000107352563355041	0.00145588235704638	LOC105375267	105375267	UP
12007	ENSG00000258512	54.7220483782492	-0.841778568615889	0.21732796780671	-3.87330989707023	0.000107367161748234	0.00145588235704638	LINC00239	145200	NOT
23060	ENSG00000122958	2621.89351246849	0.373243273034854	0.0963727154801749	3.87291435314629	0.000107541627261618	0.00145745512574296	VPS26A	9559	NOT
19366	ENSG00000132563	745.4139498465	-1.54445635504147	0.398847749983477	-3.87229551904317	0.000107815117760712	0.00145987643910201	REEP2	51308	DOWN
22870	ENSG00000167779	2410.08048806724	1.00107087462694	0.258549503229483	3.87187313115204	0.000108002166568156	0.0014613127021597	IGFBP6	3489	NOT
18785	ENSG00000085063	27768.0538573582	0.470107994213061	0.121459996793836	3.87047593135552	0.00010862308163583	0.00146891647510027	CD59	966	NOT
10177	ENSG00000157856	90.2214668454919	-1.86994574120443	0.483223686267638	-3.86973112938164	0.000108955446035942	0.00147261202904218	DRC1	92749	DOWN
17269	ENSG00000134198	829.405052055979	1.00029213720489	0.258512047278147	3.86942174547334	0.000109093789021873	0.00147368265788192	TSPAN2	10100	NOT
20473	ENSG00000171823	632.224504531219	-0.699996292580642	0.18092340783826	-3.8690200507743	0.000109273656650887	0.00147531275444748	FBXL14	144699	NOT
11148	ENSG00000115687	616.322962556469	-0.47020091150439	0.121541148663474	-3.86865614382411	0.000109436845497027	0.00147607564426451	PASK	23178	NOT
20340	ENSG00000184949	145.10174919022	-0.739083583717944	0.191045305106934	-3.86862992160029	0.000109448613353161	0.00147607564426451	FAM227A	646851	NOT
3721	ENSG00000165810	365.426258915113	-0.860635204027881	0.222493516770282	-3.86813609906872	0.000109670451204519	0.00147667026222054	BTNL9	153579	NOT
17599	ENSG00000170340	1618.11883521798	0.395925683974503	0.102398992500255	3.86649979953187	0.000110408554671698	0.00148486187138743	B3GNT2	10678	NOT
17900	ENSG00000173898	2414.81342399466	0.673061208080174	0.174079941423881	3.86639151285835	0.0001104575656844	0.00148486187138743	SPTBN2	6712	NOT
15092	ENSG00000166823	60.0352423808349	-1.08540818834429	0.280781341345641	-3.86567064300814	0.000110784357947718	0.00148845205020537	MESP1	55897	NOT
7615	ENSG00000152475	108.249287772906	-0.681155966000273	0.176223108447793	-3.86530445410948	0.000110950711661448	0.00148988393682018	ZNF837	116412	NOT
15820	ENSG00000215397	10.7343233503001	-2.06030680987235	0.533102947234945	-3.86474473750067	0.000111205437327115	0.00149250033091206	SCRT2	85508	DOWN
16801	ENSG00000165182	3.30202806975238	-1.21092622448628	0.313347092240217	-3.86448846813605	0.000111322248919802	0.00149326394500981	CXorf58	254158	NOT
19394	ENSG00000141258	2759.50860581276	-0.688423785487448	0.178187626597664	-3.86347693514019	0.000111784452589643	0.00149816665290424	SGSM2	9905	NOT
14387	ENSG00000105355	4789.52949192653	0.53339740930568	0.138085952559854	3.8627926984425	0.000112098129277398	0.0015012475421712	PLIN3	10226	NOT
1400	ENSG00000066739	1803.74071234094	-0.424990608699465	0.110077176314691	-3.86084221023704	0.000112996860565191	0.00151247086781217	ATG2B	55102	NOT
9250	ENSG00000197249	116830.892697586	-1.30894355950367	0.339087835364865	-3.8601902604239	0.000113298773583243	0.0015156979785374	SERPINA1	5265	NOT
2030	ENSG00000146856	85.725996395571	-0.655077204819884	0.169720308793035	-3.85974553946114	0.000113505156854889	0.0015176443263382	AGBL3	340351	NOT
10207	ENSG00000169469	535.256333904686	2.1844278435519	0.565994879451369	3.85944806721452	0.000113643403748028	0.00151867804375984	SPRR1B	6699	UP
9092	ENSG00000080815	4713.65346312733	0.352477024633015	0.0914177957507131	3.85567188246568	0.000115412204663326	0.00154066329770973	PSEN1	5663	NOT
23877	ENSG00000147655	19.3883608947701	1.6430469918392	0.426203543054155	3.85507586367114	0.000115693746901187	0.00154317211604065	RSPO2	340419	UP
14597	ENSG00000112208	705.043345135231	0.87401532623271	0.226721820324843	3.85501194803586	0.000115723977245114	0.00154317211604065	BAG2	9532	NOT
263	ENSG00000172345	342.354555103967	-0.600058857777884	0.155687643417357	-3.85424844648258	0.00011608566903615	0.00154561960351463	STARD5	80765	NOT
11944	ENSG00000173406	118.344765292549	-1.42036186177895	0.368568592533007	-3.85372462698852	0.000116334433151623	0.00154762167743003	DAB1	1600	DOWN
23248	ENSG00000254505	2202.57366347633	0.333472347502596	0.0865356120825586	3.85358512498241	0.000116400767972946	0.00154762167743003	CHMP4A	29082	NOT
10880	ENSG00000245164	104.690265325745	-1.41996867209722	0.368576678437021	-3.85257330474275	0.000116882968955915	0.00155281142605985	LINC00861	100130231	DOWN
3135	ENSG00000176236	9.60105001763926	-0.680525322425439	0.176677607118833	-3.85179159670029	0.000117256795081879	0.00155694784433973	RPP38-DT	221060	NOT
2921	ENSG00000120669	13.5358837609561	1.61674531977048	0.419919976327009	3.85012719307131	0.000118056500593646	0.00156589790542599	SOHLH2	54937	UP
20207	ENSG00000235436	15.8838393439698	-1.70471958870281	0.442898833922717	-3.84900446362492	0.00011859884656648	0.00157225481541296	DPY19L2P4	442523	DOWN
15048	ENSG00000153066	3195.00557135259	-0.293392208024839	0.0762597897542985	-3.84727271042996	0.000119439996514288	0.00158256407927996	TXNDC11	51061	NOT
15185	ENSG00000109917	2102.52219367414	0.316851915663305	0.0823815954543502	3.84614929968042	0.000119988666160167	0.00158857554233888	ZPR1	8882	NOT
8170	ENSG00000157741	1304.35787299185	-0.41146941318754	0.10698402115613	-3.84608288921064	0.000120021175068174	0.00158857554233888	UBN2	254048	NOT
4709	ENSG00000186056	93.780890680064	-0.607367758818765	0.157960154057155	-3.84506942554006	0.000120518312069693	0.00159428855155875	MATN1-AS1	100129196	NOT
24521	ENSG00000131471	2725.93568834414	0.946177455912114	0.246083647223036	3.84494242746067	0.00012058074548362	0.00159428855155875	AOC3	8639	NOT
10664	ENSG00000101457	2310.93359907199	0.514991651550374	0.13394696459386	3.84474297802773	0.000120678858199517	0.00159473975763868	DNTTIP1	116092	NOT
8090	ENSG00000141449	210.453618477808	1.18657308838054	0.30871074313623	3.84364041343684	0.000121222588807827	0.00160107608948461	GREB1L	80000	NOT
23011	ENSG00000116885	369.062632714197	-0.653315014092703	0.169997012247541	-3.84309703714899	0.000121491404121058	0.00160377662336289	OSCP1	127700	NOT
2057	ENSG00000187672	32.6648169351931	-0.874727038588974	0.22764128561508	-3.84256764420165	0.000121753842118931	0.00160554021541276	ERC2	26059	NOT
23166	ENSG00000101132	771.209689948498	0.414467979680329	0.10787393450973	3.84215131824033	0.000121960604320573	0.00160656667097339	PFDN4	5203	NOT
6885	ENSG00000233175	62.5681182406444	-1.0179926747207	0.265152174374697	-3.83927711368543	0.000123397093080323	0.00162291596350442	LOC107985040	107985040	NOT
23526	ENSG00000117834	121.479365891292	-1.08061741974061	0.281485567229333	-3.83897984673653	0.000123546569818926	0.00162402487320521	SLC5A9	200010	NOT
1292	ENSG00000132182	2401.89687129034	-0.594276761968589	0.154850102874469	-3.83775503494723	0.000124164252552213	0.00163001623838501	NUP210	23225	NOT
1033	ENSG00000072818	657.227848242106	-0.995036823412246	0.259280337531595	-3.83768716473147	0.000124198565048073	0.00163001623838501	ACAP1	9744	NOT
10982	ENSG00000239704	393.845907227128	-1.55635065253418	0.405614948065178	-3.83701503102419	0.000124538852174393	0.00163362200670652	CDRT4	284040	DOWN
6850	ENSG00000149474	958.504286449413	-0.499438685702081	0.130180137394419	-3.83651988466479	0.000124790096330076	0.00163574968137503	KAT14	57325	NOT
3540	ENSG00000151229	993.009694490114	-0.774033106423786	0.201759471853014	-3.83641520923333	0.000124843271244246	0.00163574968137503	SLC2A13	114134	NOT
16257	ENSG00000204428	101.386506629583	-0.650791079030043	0.169735006189341	-3.83415945620599	0.000125994392214855	0.00164817758545838	LY6G5C	80741	NOT
949	ENSG00000106479	1030.03111725369	-0.526130060062548	0.137224781420415	-3.83407468109309	0.000126037847787695	0.00164817758545838	ZNF862	643641	NOT
12075	ENSG00000214102	4.33388853958952	-1.2410228748665	0.323692331712497	-3.83395821674508	0.000126097570242036	0.00164817758545838	WEE2	494551	NOT
20311	ENSG00000176381	24.1082364395916	-1.38579968099722	0.36148979552152	-3.83357897834414	0.0001262922270818	0.00164905891175883	PRR18	285800	DOWN
15036	ENSG00000094631	2418.56654007437	-0.290394852522655	0.0757829150055793	-3.83193035661502	0.000127141734104805	0.00165903321418537	HDAC6	10013	NOT
5247	ENSG00000053524	99.2863527238278	-1.00817551305854	0.263108420284139	-3.83178733683164	0.000127215683114194	0.00165912949777868	MCF2L2	23101	NOT
5739	ENSG00000196268	328.294257490204	-0.51664232597375	0.134849615502967	-3.83124804654992	0.000127494890315515	0.00166047285482497	ZNF493	284443	NOT
10109	ENSG00000072401	919.645394263486	0.380236908991444	0.0992474088053949	3.83120238168651	0.000127518558926894	0.00166047285482497	UBE2D1	7321	NOT
24136	ENSG00000204217	5240.05417211943	0.427273699006786	0.111536022566068	3.83081348228724	0.000127720297732981	0.00166223132135723	BMPR2	659	NOT
12624	ENSG00000105514	1574.27008030429	-0.663736497521329	0.17329499787167	-3.83009611167684	0.000128093218076685	0.00166621465246619	RAB3D	9545	NOT
17253	ENSG00000154545	1147.36024176584	-1.1462856632007	0.299504688622969	-3.82727118053134	0.000129571740502395	0.0016845678083157	MAGED4	728239	NOT
6729	ENSG00000262179	16.439329204161	-1.36258611520955	0.356121888569377	-3.82617906662063	0.000130147633850141	0.00169024144092477	MYMX	101929726	DOWN
14324	ENSG00000198932	1214.11780843879	-1.16075706129389	0.303381978232279	-3.82605805413129	0.000130211594373693	0.00169024144092477	GPRASP1	9737	NOT
24395	ENSG00000006128	73.8731730062377	1.76215801041519	0.4608293824772	3.82388380042667	0.000131365844388528	0.00170433677235569	TAC1	6863	UP
21840	ENSG00000175220	8341.56998925025	0.328354683735896	0.0858867838430589	3.82311071673028	0.000131778571216149	0.00170880194090535	ARHGAP1	392	NOT
18488	ENSG00000185338	352.16915032086	-0.886139466825267	0.231866473558897	-3.82176626583393	0.000132499245943717	0.00171584462598775	SOCS1	8651	NOT
20359	ENSG00000243989	2093.11599513291	0.692808973766369	0.181283187163996	3.82169457965027	0.000132537776448121	0.00171584462598775	ACY1	95	NOT
14699	ENSG00000206538	989.548300102414	1.03916445513268	0.271919669337809	3.82158619736227	0.000132596050737129	0.00171584462598775	VGLL3	389136	NOT
657	ENSG00000134183	2.1000056354384	-1.26152524442296	0.330105302949905	-3.82158430400739	0.000132597068958489	0.00171584462598775	GNAT2	2780	NOT
4531	ENSG00000114744	1122.06201012316	0.277831817824977	0.0727036028567071	3.82143122085107	0.000132679419450362	0.00171601928954923	COMMD2	51122	NOT
5915	ENSG00000187045	219.586916568966	-1.36538577834746	0.357311592742479	-3.82127478111665	0.000132763625386007	0.00171621775699971	TMPRSS6	164656	DOWN
17318	ENSG00000174231	10904.0131222161	-0.434347853063669	0.113670550190696	-3.82111155734706	0.000132851536602531	0.00171646389152145	PRPF8	10594	NOT
4030	ENSG00000105467	86.6005337035975	-1.78788790049023	0.467932743140474	-3.82082238676233	0.000133007416597083	0.00171723633713686	SYNGR4	23546	DOWN
2890	ENSG00000215041	1262.65500332947	-0.492233035860819	0.128831687877187	-3.82074506646265	0.000133049125988496	0.00171723633713686	NEURL4	84461	NOT
11468	ENSG00000188257	1864.31403751071	2.05229059830623	0.537278095413874	3.81979205149862	0.000133564230139398	0.00172201185078426	PLA2G2A	5320	UP
11578	ENSG00000175931	1860.80982581642	-0.471001261917131	0.123306646583001	-3.81975566580742	0.000133583933778798	0.00172201185078426	UBE2O	63893	NOT
13526	ENSG00000197584	356.980159583876	-1.75566725410366	0.459637591995736	-3.81967725155071	0.000133626406107482	0.00172201185078426	KCNMB2	10242	DOWN
15591	ENSG00000185158	333.879236114222	-0.466179288800963	0.12205719297087	-3.81935121932733	0.000133803134793709	0.00172339820592435	LRRC37B	114659	NOT
11903	ENSG00000106701	349.840568822642	-0.686559342011206	0.179774996053618	-3.81899239094651	0.000133997895486211	0.00172501526301799	FSD1L	83856	NOT
12869	ENSG00000188760	338.278508408853	-0.848551237490834	0.222227111524118	-3.81839655688789	0.000134321885465716	0.00172829341841096	TMEM198	130612	NOT
4890	ENSG00000119397	1033.35257378277	-0.454144091006067	0.119006994120037	-3.81611261055793	0.00013557065087524	0.0017429387270859	CNTRL	11064	NOT
10655	ENSG00000227906	17.3027056048862	-1.59169982916834	0.417105642073592	-3.81605921525153	0.000135599975597623	0.0017429387270859	SNAP25-AS1	100131208	DOWN
15811	ENSG00000265354	2000.13781238042	0.332774144926651	0.0872139034535277	3.81560888515867	0.000135847534896594	0.00174517457242564	TIMM23	100287932	NOT
15285	ENSG00000133069	230.970390734676	-1.02910493153783	0.269717762496574	-3.81548816812131	0.000135913968827114	0.00174517457242564	TMCC2	9911	NOT
21213	ENSG00000237523	322.427987881843	0.948192272220313	0.248648062609817	3.81339095212752	0.000137073020999755	0.00175915082511684	LINC00857	439990	NOT
4922	ENSG00000261556	111.105541675066	-0.677279561271346	0.177622289572934	-3.81303249102217	0.000137272058319485	0.00176002526849911	SMG1P7	100506060	NOT
24367	ENSG00000169064	17.903280968285	-2.08278899287408	0.546238475671365	-3.81296647094327	0.000137308745974734	0.00176002526849911	ZBBX	79740	DOWN
2544	ENSG00000230753	7.56844905265116	1.36622889693558	0.358318763867714	3.81288683346756	0.000137353013169794	0.00176002526849911	ZNF341-AS1	101929746	UP
17173	ENSG00000133019	339.676984866512	-1.29795902652687	0.34044289903946	-3.81256013912755	0.000137534749842983	0.00176144839174546	CHRM3	1131	NOT
5895	ENSG00000149380	436.772601610569	1.08169029535843	0.283741686971764	3.81223607606899	0.00013771524653344	0.00176285418045862	P4HA3	283208	NOT
15041	ENSG00000095209	509.355211382822	-0.799908303866316	0.209871472382104	-3.81141988850184	0.000138170836044419	0.0017673831160721	TMEM38B	55151	NOT
12023	ENSG00000244161	149.069576046303	1.08112477225946	0.283659401858682	3.81134827605	0.000138210877230852	0.0017673831160721	FLNB-AS1	105377105	NOT
6623	ENSG00000067225	67429.7581336725	0.518926347507191	0.136192610067017	3.8102386557673	0.000138832705741438	0.00177442437189428	PKM	5315	NOT
3583	ENSG00000222033	68.5059916108188	-1.29085999069265	0.338799408560821	-3.81010107478069	0.000138909989163718	0.00177450213220263	LINC01124	440925	NOT
24582	ENSG00000257242	28.0100666886162	-0.836854938326496	0.219663070143102	-3.80972066802726	0.000139123886180207	0.00177498340397922	LINC01619	256021	NOT
6069	ENSG00000154803	1465.17161436853	-0.331260826705931	0.0869741331502984	-3.80872812073315	0.000139683442341548	0.00178073167952859	FLCN	201163	NOT
9026	ENSG00000174876	58.2230312248895	-3.60842180657077	0.947602892670521	-3.80794722608072	0.00014012516693882	0.00178362591195925	AMY1B	277	DOWN
3958	ENSG00000196981	469.966384248686	-0.397559351655606	0.104411847367705	-3.80760767746529	0.000140317647768745	0.00178516423447699	WDR5B	54554	NOT
17441	ENSG00000168899	1144.79507711232	0.506201555170616	0.132969218677986	3.80690779567935	0.000140715177572377	0.00178804226909432	VAMP5	10791	NOT
15472	ENSG00000135248	3.09373312921807	-1.98377074842828	0.521108229491234	-3.80683058942489	0.000140759095292022	0.00178804226909432	FAM71F1	84691	DOWN
15483	ENSG00000261617	3.79526378407609	-1.27192218394518	0.334230987053254	-3.80551843848793	0.000141507471411286	0.00179537755297797	LINC02177	101927009	NOT
8532	ENSG00000145022	1908.53116837401	-0.442111499648492	0.116179642115839	-3.80541282101452	0.000141567872276433	0.00179537755297797	TCTA	6988	NOT
6211	ENSG00000241973	3941.33279276736	-0.328237300313995	0.0862561910495164	-3.80537670769124	0.000141588530451619	0.00179537755297797	PI4KA	5297	NOT
19100	ENSG00000213892	1.92761600371588	-2.11429954555234	0.555617702960065	-3.80531349935102	0.000141624694826253	0.00179537755297797	CEACAM16	388551	DOWN
22249	ENSG00000130427	7.66964196546902	-1.78315374203752	0.468803164395076	-3.80362991862144	0.000142591156087412	0.0018057923694952	EPO	2056	DOWN
17589	ENSG00000104067	4945.70184342104	0.379245002279947	0.0997172585202143	3.80320325596464	0.00014283706687801	0.00180798792168647	TJP1	7082	NOT
4694	ENSG00000224660	463.971862542397	-0.67821819884972	0.178334167223174	-3.80307492058419	0.000142911112207791	0.001808006928708	SH3BP5-AS1	100505696	NOT
17942	ENSG00000143869	108.7648068205	-1.07457922927865	0.282601301560474	-3.80245675920461	0.000143268277857695	0.00181147332369325	GDF7	151449	NOT
2067	ENSG00000101447	601.580581324288	1.12138412409472	0.294918758533649	3.8023492627946	0.000143330473631709	0.00181147332369325	FAM83D	81610	NOT
10898	ENSG00000188883	2.7809872884184	-1.64744967222979	0.433353551381271	-3.80162956315624	0.000143747536270964	0.00181582354104473	KLRG2	346689	DOWN
862	ENSG00000204390	109.524538973802	-0.468504059202388	0.123261655633886	-3.80089052668534	0.000144176993665756	0.00182032584251855	HSPA1L	3305	NOT
2495	ENSG00000164175	7.16593832595274	-1.30209512247345	0.342625557978215	-3.80034440558645	0.000144495123083955	0.00182341871018806	SLC45A2	51151	NOT
7550	ENSG00000203995	3.75352375100221	-1.27209098032659	0.334771045131108	-3.79988352884101	0.000144764109695505	0.00182588861636693	ZYG11A	440590	NOT
15090	ENSG00000231290	99.3372351714599	1.56507072195159	0.411914580418182	3.79950309203114	0.000144986503448492	0.00182776865222395	APCDD1L-DT	149773	UP
18914	ENSG00000105738	4523.56382151299	-0.671323666729895	0.176699556330432	-3.7992379871883	0.000145141667212032	0.00182879968246991	SIPA1L3	23094	NOT
9794	ENSG00000131127	245.04522942581	-0.609192671309465	0.160358723040109	-3.79893690695636	0.000145318076720034	0.00183003157471867	ZNF141	7700	NOT
16915	ENSG00000123739	1404.32983784952	-0.453610918009783	0.119412285231634	-3.79869556243626	0.00014545963153445	0.00183003157471867	PLA2G12A	81579	NOT
3028	ENSG00000247708	57.6307407730436	-0.540767072514167	0.142355996836568	-3.79869541523421	0.000145459717911876	0.00183003157471867	STX18-AS1	100507266	NOT
12483	ENSG00000158458	68.087611904281	-1.16334776545824	0.306416056195286	-3.79662795710944	0.000146677667852977	0.00184298223356935	NRG2	9542	NOT
21583	ENSG00000205835	5.79863154676636	-1.66248370252221	0.437888147107194	-3.79659443514291	0.000146697494693091	0.00184298223356935	GMNC	647309	DOWN
16980	ENSG00000235530	5.376201825044	-0.807321056820699	0.212764098893528	-3.79444211226962	0.000147975799328028	0.00185793493534127	LOC107984969	107984969	NOT
22112	ENSG00000160229	24.5120724529662	-0.802572333617601	0.211530313409064	-3.79412444809062	0.000148165351814836	0.00185858652622162	ZNF66	7617	NOT
8698	ENSG00000248671	12.2838768668203	-0.719446373278461	0.18962214657941	-3.79410520477981	0.000148176841776767	0.00185858652622162	ALG1L9P	285407	NOT
21406	ENSG00000120696	476.430614597185	-0.472339929419432	0.124512120208117	-3.79352571163301	0.000148523243823385	0.00186105822313234	KBTBD7	84078	NOT
1592	ENSG00000015413	1156.36700534367	-1.12316772467774	0.296087914807469	-3.7933588927737	0.000148623103926805	0.00186137367797375	DPEP1	1800	NOT
20341	ENSG00000164309	167.842078473146	0.862214053242251	0.227321150335282	3.79293370621498	0.000148877912517054	0.00186362843478782	CMYA5	202333	NOT
1699	ENSG00000268941	58.210523624348	1.34215538338961	0.353910220047497	3.79236119038743	0.00014922166337918	0.00186657592249283	LINC01711	79160	UP
12197	ENSG00000156384	367.710476588019	0.556577950663755	0.146765578086028	3.79229215679927	0.000149263163083425	0.00186657592249283	SFR1	119392	NOT
3743	ENSG00000049245	4764.1759142214	0.311365774787472	0.0821201153273024	3.79158959466235	0.000149686128427755	0.0018699886610551	VAMP3	9341	NOT
7980	ENSG00000115414	165525.89364957	1.09374487041447	0.288480965279762	3.79139354776418	0.000149804356276886	0.00187047868756268	FN1	2335	NOT
8158	ENSG00000155324	1258.14210671755	0.375076195067684	0.0989313947307754	3.79127572282175	0.000149875453960706	0.00187047868756268	GRAMD2B	65983	NOT
4328	ENSG00000144406	522.71308253074	-1.86454510644207	0.491870252875047	-3.790725492228	0.000150207893744926	0.00187368935725965	UNC80	285175	DOWN
15530	ENSG00000154342	5.44086487013522	-1.41499817626389	0.373392506359044	-3.78957304221651	0.00015090643506473	0.00188077534957969	WNT3A	89780	DOWN
3310	ENSG00000260259	9.30428376794806	-0.935726478538371	0.246923539740523	-3.78953938341265	0.000150926882765292	0.00188077534957969	LINC02166	105371416	NOT
11934	ENSG00000197013	208.920655105827	-0.626631388290387	0.165411170917438	-3.78832569054939	0.000151665945497368	0.00188904065948571	ZNF429	353088	NOT
19435	ENSG00000236404	26.5248603808471	-1.23503115993066	0.326025571583608	-3.78814199736458	0.000151778099506563	0.00188949329370732	VLDLR-AS1	401491	NOT
22479	ENSG00000114204	713.057603876581	-2.48127324413219	0.655110172200147	-3.78756635055594	0.000152130066985593	0.00189071572105121	SERPINI2	5276	DOWN
9672	ENSG00000180279	4.39211490425747	-1.11844510231458	0.295295998031277	-3.78753897706434	0.00015214682306968	0.00189071572105121	LINC01869	284365	NOT
6599	ENSG00000271092	28.8030889163482	-0.603453175571642	0.159327972551221	-3.7874904570046	0.000152176527831902	0.00189071572105121	TLCD4-RWDD3	100527978	NOT
7935	ENSG00000164713	5094.4574958091	0.472912870374373	0.124862955654284	3.78745535772639	0.000152198019578482	0.00189071572105121	BRI3	25798	NOT
7555	ENSG00000171790	25.6001731142377	-0.725342812458337	0.191579207277033	-3.78612492852346	0.000153014768715815	0.00189919675333877	SLFNL1	200172	NOT
22596	ENSG00000127578	70.9999996144534	-1.15184677265851	0.304291340017712	-3.78534194430727	0.000153497368631636	0.00190329100418222	WFIKKN1	117166	NOT
16582	ENSG00000101150	6401.02482139541	0.334880420143743	0.0884984811156287	3.78402449310063	0.000154312627425944	0.00191233007523299	TPD52L2	7165	NOT
2578	ENSG00000177042	769.874571964373	-0.487735842677919	0.128897104305789	-3.78391621211938	0.000154379814282742	0.00191233007523299	TMEM80	283232	NOT
2217	ENSG00000158525	16.1531421659254	-1.80614586496784	0.477381987556564	-3.78343949299895	0.000154675939524193	0.00191504641865944	CPA5	93979	DOWN
1375	ENSG00000072756	639.981104870135	0.331015429946371	0.0875174817022854	3.78227782047489	0.000155399779936475	0.00192305298677098	TRNT1	51095	NOT
19860	ENSG00000180228	1570.4026231939	0.245755663717503	0.0649809679468304	3.78196372695754	0.000155596039085546	0.00192452609534941	PRKRA	8575	NOT
11793	ENSG00000077157	3519.36021043833	0.883729667845478	0.233717074179211	3.78119429634758	0.000156077798629188	0.00192952726946193	PPP1R12B	4660	NOT
21727	ENSG00000250075	3.13794750935604	-1.48531111368064	0.393007226788177	-3.77934809448476	0.000157239483167559	0.00194196216005207	LOC101927237	101927237	DOWN
2773	ENSG00000183844	2085.89384108922	-1.15603554812646	0.305965876713607	-3.77831528320571	0.000157892902973327	0.00194906628073514	FAM3B	54097	NOT
7097	ENSG00000101210	4287.16434373847	-1.5040931526648	0.398345316086374	-3.77585248759059	0.000159461345450189	0.00196745302606687	EEF1A2	1917	DOWN
17876	ENSG00000225872	3.24849630614615	-1.47508556395738	0.390694440900992	-3.77554786946967	0.000159656358599391	0.00196888442621109	LINC01529	644050	DOWN
21000	ENSG00000152078	564.284047244562	-0.755250564743837	0.200102760845044	-3.77431356546194	0.000160448845788394	0.00197572459663248	TLCD4	148534	NOT
24348	ENSG00000205231	14.3923634391471	-1.34059011134088	0.355233223258306	-3.77383089071619	0.000160759753613531	0.00197857547620248	TTLL10-AS1	100506376	DOWN
13286	ENSG00000267270	56.297972257199	-0.974400073193502	0.258238350952229	-3.77325857914014	0.000161129134280544	0.00198116497961224	PARD6G-AS1	100130522	NOT
16230	ENSG00000187624	228.043416562701	-0.759633392046008	0.201433114785858	-3.77114454519343	0.000162500506724664	0.00199605723464702	C17orf97	400566	NOT
3467	ENSG00000241388	353.600476126843	-1.1615430912549	0.308029024749828	-3.77088844857485	0.000162667380224966	0.00199712271790484	HNF1A-AS1	283460	NOT
3700	ENSG00000183307	74.7015461354672	-0.914865241944831	0.24266557135892	-3.770066090635	0.000163204322518912	0.00200272837525301	TMEM121B	27439	NOT
3535	ENSG00000083838	719.329533437239	-0.489853224200231	0.129938814944743	-3.76987603287397	0.000163328653980218	0.00200290266037694	ZNF446	55663	NOT
7831	ENSG00000138594	4579.02587467137	0.533112988085978	0.141419666146021	3.76972314116143	0.000163428736934581	0.00200290266037694	TMOD3	29766	NOT
3196	ENSG00000121769	294.311135027309	0.904171732239752	0.239857425805847	3.76962159583766	0.000163495240415268	0.00200290266037694	FABP3	2170	NOT
21126	ENSG00000136840	1114.16148337395	-0.537893561673128	0.142694244707492	-3.76955330452011	0.000163539979692135	0.00200290266037694	ST6GALNAC4	27090	NOT
5970	ENSG00000104427	528.526163717961	0.565810926188642	0.150112983776559	3.76923375949174	0.000163749474379566	0.00200448337424456	ZC2HC1A	51101	NOT
6959	ENSG00000048540	294.176309505488	-1.16336154933159	0.308673059624639	-3.76891184072328	0.000163960780594907	0.00200520141029485	LMO3	55885	NOT
11414	ENSG00000151322	94.6933335497925	-0.912335945744329	0.242069602492131	-3.76889926017864	0.00016396904362159	0.00200520141029485	NPAS3	64067	NOT
3129	ENSG00000126247	18373.3591405527	0.365338804061314	0.096940321565579	3.76869808312082	0.00016410123195049	0.00200550632877107	CAPNS1	826	NOT
14048	ENSG00000176402	24.4388991607261	-1.1434060960883	0.303402088725457	-3.76861642875159	0.000164154913561488	0.00200550632877107	GJC3	349149	NOT
22182	ENSG00000232434	431.987156862017	-0.819991954950383	0.217602250900358	-3.7683064010485	0.000164358883968509	0.00200701443662281	AJM1	389813	NOT
9543	ENSG00000182685	185.541014653093	-0.826258499493263	0.21929768479394	-3.76774839310158	0.000164726604075183	0.00201051966374426	BRICD5	283870	NOT
18451	ENSG00000187244	8100.60188530354	-1.0977479692808	0.291378650055458	-3.76742760347013	0.000164938350590128	0.00201059765601311	BCAM	4059	NOT
2900	ENSG00000157796	944.25388902443	-0.52052861965411	0.138167562276814	-3.76737210294881	0.000164975011296666	0.00201059765601311	WDR19	57728	NOT
23523	ENSG00000219073	26366.8701638664	-3.11161767757588	0.826001607888905	-3.76708428634728	0.000165165250703253	0.00201193232809245	CELA3B	23436	DOWN
15297	ENSG00000146151	102.12676848974	-1.42967282774734	0.379563348528081	-3.76662507929573	0.00016546920220122	0.00201364621731785	HMGCLL1	54511	DOWN
14958	ENSG00000186432	4241.11781308764	0.322267525862853	0.0855614075701554	3.7665056596762	0.000165548332836507	0.00201364621731785	KPNA4	3840	NOT
19932	ENSG00000143320	3656.6213605728	1.3718977554526	0.36434196094738	3.76541244902269	0.000166274380004585	0.00202050530124537	CRABP2	1382	UP
14796	ENSG00000204930	5.90953699547391	-1.32858626053151	0.352865109217347	-3.76513921560085	0.000166456313166162	0.00202173035723209	FAM221B	392307	DOWN
23331	ENSG00000204889	13.5016041237226	-1.88022576268574	0.499400493213657	-3.76496577043093	0.000166571899222744	0.00202214877950728	KRT40	125115	DOWN
11356	ENSG00000016391	1755.82591199145	-0.743626951850998	0.197574131342294	-3.76378702413565	0.00016735943322689	0.00203040460456985	CHDH	55349	NOT
10459	ENSG00000099889	1053.0051448468	-0.871001496764406	0.231421346912554	-3.76370420613586	0.000167414896376481	0.00203040460456985	ARVCF	421	NOT
13279	ENSG00000139926	2352.2204906965	0.868309861348976	0.230716803443096	3.76353108395564	0.000167530892020983	0.00203082316237303	FRMD6	122786	NOT
21790	ENSG00000245685	4.77759607001793	-1.14841550864742	0.305275779978477	-3.76189525657224	0.000168630670650679	0.00204316101343066	FRG1-DT	728339	NOT
14874	ENSG00000180881	101.735083709523	-0.718790640683939	0.191142045001377	-3.76050512946411	0.000169570597455999	0.00205355102060051	CAPS2	84698	NOT
8966	ENSG00000164074	469.600730559512	-0.357983847941075	0.0952083335194723	-3.7600053977193	0.00016990969088916	0.00205665819622659	ABHD18	80167	NOT
2102	ENSG00000157680	93.536743910026	0.840195575144521	0.223470457457015	3.75976128883226	0.000170075562981874	0.00205766662922196	DGKI	9162	NOT
16772	ENSG00000236144	334.289229079921	-0.584514454043342	0.155490663580219	-3.75916110063925	0.000170484038976206	0.00206160781339349	TMEM147-AS1	100506469	NOT
18871	ENSG00000181378	93.2612011136531	-1.35976325205439	0.361768254593368	-3.75865829792827	0.000170826946523497	0.00206475266159317	CFAP65	255101	DOWN
12042	ENSG00000059145	488.55792058653	-0.409326341821993	0.108926942847179	-3.75780620591055	0.00017140954837162	0.00207079019586326	UNKL	64718	NOT
6011	ENSG00000188763	13.5748940959648	-1.30520829803619	0.347372922121443	-3.75736914110964	0.000171709107834584	0.00207340411558204	FZD9	8326	NOT
393	ENSG00000075790	1960.1533458176	0.262235926415991	0.0697967476867934	3.7571367593337	0.000171868580207239	0.00207432475762955	BCAP29	55973	NOT
4335	ENSG00000242372	7259.24604093577	0.433357887077122	0.115348799978537	3.75693450783845	0.000172007488995983	0.00207499644155222	EIF6	3692	NOT
2675	ENSG00000234231	84.3268622497034	0.847955760441786	0.225715517911009	3.7567455188265	0.000172137384378744	0.00207555879577719	LOC730268	730268	NOT
17777	ENSG00000136059	5767.87390648118	1.04689798158391	0.278688812029092	3.75651241239862	0.000172297729497536	0.00207648757846571	VILL	50853	NOT
2967	ENSG00000225828	183.367028773932	-0.65357582092908	0.174003719071682	-3.75610259605908	0.000172579967329681	0.00207888377271998	FAM229A	100128071	NOT
14106	ENSG00000205744	1071.10411259559	-0.545324447091794	0.14519233639058	-3.75587624421734	0.000172736040713034	0.00207890387229925	DENND1C	79958	NOT
17998	ENSG00000105997	427.894681129018	0.842069616932142	0.224295784856344	3.75428195171598	0.000173839098205687	0.00209001053766539	HOXA3	3200	NOT
17707	ENSG00000145715	2552.80377473198	0.547732921850735	0.145907519496597	3.75397322729147	0.000174053462322188	0.00209157880494498	RASA1	5921	NOT
16023	ENSG00000148634	1978.05919634286	0.329648871511624	0.087848080233401	3.75248805250826	0.00017508817882142	0.00210198587705503	HERC4	26091	NOT
6828	ENSG00000010292	3200.47476469743	-0.638379204839767	0.170151726212581	-3.75182326415073	0.00017555320646652	0.00210655364385786	NCAPD2	9918	NOT
23236	ENSG00000148396	6882.35984752383	-0.427157764371116	0.113857041560748	-3.75170264847613	0.000175637703002714	0.00210655364385786	SEC16A	9919	NOT
22884	ENSG00000104826	18.7814804305349	1.22553259513401	0.326814021719155	3.74993884499595	0.000176877701327795	0.0021186963995044	LHB	3972	NOT
15558	ENSG00000204052	113.058615898339	-1.02749731417315	0.274005906589828	-3.74990936130169	0.000176898498892753	0.0021186963995044	LRRC73	221424	NOT
22368	ENSG00000160221	676.576021332016	-0.858339021727807	0.228896514322722	-3.7498999242847	0.000176905156175767	0.0021186963995044	GATD3A	8209	NOT
306	ENSG00000188385	58.9585951810775	-0.951307091817926	0.253740120448951	-3.7491394350044	0.000177442413593892	0.00212411012199835	JAKMIP3	282973	NOT
4422	ENSG00000177406	507.712670984043	-0.76979214835061	0.20536214006641	-3.74846185427204	0.000177922391343208	0.00212781178476333	NINJ2-AS1	100049716	NOT
16448	ENSG00000139910	267.295033445046	-1.42536586388355	0.380330787937558	-3.7477004467952	0.000178463206066723	0.00213325586801005	NOVA1	4857	DOWN
7982	ENSG00000266402	6.0463716818054	-1.28567436189158	0.34308746307383	-3.7473661974495	0.000178701105549999	0.00213380296488735	SNHG25	105376843	NOT
9814	ENSG00000113108	673.627408332857	-0.554193545370041	0.147892400399473	-3.74727534256734	0.000178765822360261	0.00213380296488735	APBB3	10307	NOT
12056	ENSG00000123131	4833.24623912526	-0.740795955315785	0.197701780765404	-3.74703734305167	0.000178935456206247	0.00213480534946304	PRDX4	10549	NOT
2209	ENSG00000119737	32.0143535789288	-0.638844221165525	0.170501708539019	-3.74684938139097	0.000179069532591304	0.00213538275635075	GPR75	10936	NOT
21925	ENSG00000145012	7036.15469032154	0.674755085946956	0.180098883074968	3.7465811804401	0.000179261008650491	0.00213569457449209	LPP	4026	NOT
10060	ENSG00000149929	884.674141730409	-0.414411849135344	0.110610918848246	-3.74657270231975	0.000179267064552319	0.00213569457449209	HIRIP3	8479	NOT
810	ENSG00000103966	4236.30356540303	0.399998098481457	0.106780451149395	3.74598621916128	0.000179686455345782	0.00213966819234732	EHD4	30844	NOT
4481	ENSG00000138472	22.5727424671017	-3.25666922179187	0.869424161737106	-3.74577722257576	0.000179836130443742	0.0021404278314467	GUCA1C	9626	DOWN
4676	ENSG00000155254	3924.0905308936	0.56745136161377	0.151498169039233	3.74559880962533	0.000179963995491872	0.00214092728383958	MARVELD1	83742	NOT
2020	ENSG00000004777	474.2040586787	-0.628107245662351	0.16770402631323	-3.74533193668948	0.000180155417639023	0.00214137663281562	ARHGAP33	115703	NOT
5637	ENSG00000102409	1614.1286441905	-0.929755627717897	0.248245532065211	-3.74530659215917	0.000180173606669115	0.00214137663281562	BEX4	56271	NOT
10244	ENSG00000237037	261.133227264368	-0.552286509265464	0.147506436184327	-3.74415194043003	0.000181004100129851	0.002149885651643	NDUFA6-DT	100132273	NOT
11397	ENSG00000221994	146.253103097164	-0.465199120521002	0.124249528059737	-3.74407152916785	0.000181062070489053	0.002149885651643	ZNF630	57232	NOT
6269	ENSG00000117054	1477.76431290821	-0.460563715111813	0.12310782216827	-3.74114095270316	0.000183186741544205	0.0021730429126636	ACADM	34	NOT
15	ENSG00000185105	19.0960778780379	-1.85864744011393	0.496874743428164	-3.74067602488763	0.000183525961264782	0.00217603117630931	MYADML2	255275	DOWN
20824	ENSG00000099937	69.8139296203252	-1.34684354843121	0.360070528035517	-3.7404992732378	0.000183655077313449	0.00217652662476609	SERPIND1	3053	DOWN
17279	ENSG00000184261	29.5884171090999	-1.14027136375409	0.304864181435191	-3.74026019844672	0.000183829855927325	0.00217756249965624	KCNK12	56660	NOT
9987	ENSG00000109072	812.730941601094	-1.32496046839615	0.354319729954173	-3.73944874186803	0.00018442424816351	0.00218356557576207	VTN	7448	NOT
12832	ENSG00000161692	324.789322181442	-0.538550995199395	0.144028969859994	-3.73918521893828	0.000184617667122479	0.00218434378561424	DBF4B	80174	NOT
16481	ENSG00000121210	850.910860445642	-0.768485897958957	0.205535465916487	-3.73894546389968	0.000184793806724398	0.00218482734582171	TMEM131L	23240	NOT
24689	ENSG00000159625	60.8695747996681	-1.35175165318102	0.361571592844955	-3.73854495190018	0.000185088401236521	0.00218727274728204	DRC7	84229	DOWN
7518	ENSG00000185176	140.546817154612	-2.12853537361709	0.569406367147671	-3.73816573966247	0.000185367735656163	0.00218953558092822	AQP12B	653437	DOWN
6908	ENSG00000134812	20.9271310860672	-1.68808867624831	0.451684259425272	-3.73732013242227	0.000185992052612052	0.0021948295110086	CBLIF	2694	DOWN
6526	ENSG00000138769	39.8172390268825	-1.19986474107405	0.321103360812017	-3.73669318826122	0.000186456204678653	0.00219926549418176	CDKL2	8999	NOT
15428	ENSG00000075223	3588.09192189278	0.908342459319525	0.243101435221217	3.7364750993467	0.000186617919797983	0.00220013170062684	SEMA3C	10512	NOT
18123	ENSG00000177103	245.127065548813	-1.38454112584469	0.370659483006815	-3.73534521392303	0.000187457854184859	0.00220898917250555	DSCAML1	57453	DOWN
23861	ENSG00000103184	56.1270736065969	-1.18570556266015	0.317516360531979	-3.73431328286068	0.000188228074723244	0.00221701715799972	SEC14L5	9717	NOT
12131	ENSG00000104044	32.1337765675534	-1.32136894244504	0.353874187963017	-3.73400769932149	0.00018845672870909	0.00221866180898282	OCA2	4948	NOT
11502	ENSG00000229183	60.286353883145	-2.55682026948121	0.684789009275179	-3.73373438365708	0.000188661459294329	0.00221897571967559	PGA4	643847	DOWN
11993	ENSG00000197768	10.2162581387978	-1.22227446254224	0.327456451186896	-3.73263210455007	0.000189489259017615	0.00222766075589434	STPG3	441476	NOT
20893	ENSG00000133460	569.517597854777	-0.560605016041138	0.150200075246444	-3.73238838343665	0.000189672751223413	0.00222876660949604	SLC2A11	66035	NOT
10570	ENSG00000166246	54.5724389508061	-0.78508820042023	0.210449269154232	-3.73053422126576	0.000191074186608277	0.00224206306630795	C16orf71	146562	NOT
4229	ENSG00000108688	14.8542188077337	1.65130301333017	0.442939156687076	3.7280583312637	0.000192960721570819	0.00226313414762801	CCL7	6354	UP
24884	ENSG00000178209	42822.6281475557	0.700129542980851	0.187866442411679	3.72674083776298	0.000193971723750423	0.00227392157621439	PLEC	5339	NOT
15915	ENSG00000102024	7665.89858066394	0.516052176761578	0.138482689800652	3.72647424385275	0.000194176903956708	0.00227525668891069	PLS3	5358	NOT
9270	ENSG00000256574	10.5722544136606	-1.05707380303744	0.283708800624957	-3.72591121850611	0.000194610898781401	0.00227927040898912	OR13A1	79290	NOT
18565	ENSG00000163884	310.99167414041	-1.03459516354828	0.277724813028521	-3.72525289428149	0.000195119508459656	0.00228415383247535	KLF15	28999	NOT
15213	ENSG00000088926	201.859589621035	-1.56000011575463	0.418790064860197	-3.72501701126889	0.00019530205126965	0.00228521738206267	F11	2160	DOWN
3926	ENSG00000162614	1010.63917848029	0.99932331931736	0.268361068818726	3.72380138339808	0.00019624533656089	0.00229443824627942	NEXN	91624	NOT
2512	ENSG00000204859	990.115105520014	-0.410551339638489	0.110268510983747	-3.72319654972944	0.000196716259908944	0.00229745049002372	ZBTB48	3104	NOT
16897	ENSG00000185090	877.461317715835	-0.772322544991236	0.207451159651802	-3.72291264260728	0.000196937675924768	0.0022989591086993	MANEAL	149175	NOT
21486	ENSG00000213190	532.33077559894	0.609314633343117	0.16370034123083	3.72213416760039	0.000197546001903058	0.00230390220188579	MLLT11	10962	NOT
1459	ENSG00000133958	341.656299343518	-1.691485994401	0.454718846421753	-3.71985020570743	0.000199340969372945	0.00232266244959416	UNC79	57578	DOWN
5821	ENSG00000019549	1112.610578081	0.997582789336068	0.268355911239625	3.71738705038358	0.000201293933139184	0.00234322685456697	SNAI2	6591	NOT
7076	ENSG00000197774	841.678455805763	-0.596802528415778	0.160558308878035	-3.71704543094763	0.000201566208267392	0.00234530093774426	EME2	197342	NOT
2553	ENSG00000116922	550.044617411642	-0.403130344821364	0.108462953216783	-3.71675611686172	0.000201797065895021	0.00234689140144732	C1orf109	54955	NOT
16981	ENSG00000163913	1506.12185056333	-0.331299418701225	0.0891465167440573	-3.71634732125762	0.000202123687053004	0.00234959358788341	IFT122	55764	NOT
24634	ENSG00000103510	1700.11525233643	-0.239691983282606	0.0645006350102195	-3.71611819394692	0.000202306973239332	0.00235062782939108	KAT8	84148	NOT
7809	ENSG00000170385	2356.58135178517	0.430271335664029	0.115794662479245	3.71581320288532	0.000202551187488414	0.00235226157042956	SLC30A1	7779	NOT
22592	ENSG00000161133	20.8227469804593	-1.19515750173798	0.321650098486348	-3.71570693546268	0.0002026363436068	0.00235226157042956	USP41	373856	NOT
12862	ENSG00000259772	55.1780684278519	-1.03727052724143	0.279206524217998	-3.71506550624709	0.00020315105976352	0.00235713866968631	LOC283710	283710	NOT
2157	ENSG00000184160	325.198658971403	-1.00763978519214	0.271377027160793	-3.71306221360846	0.000204766525075587	0.00237367260672505	ADRA2C	152	NOT
5840	ENSG00000132464	198.563453960666	-1.45713671886381	0.392494290845316	-3.71250423980837	0.000205218621938779	0.00237780739868907	ENAM	10117	DOWN
12756	ENSG00000176171	1676.98089280525	-0.91889339393524	0.247539218401465	-3.71211236695818	0.000205536696226227	0.00237985575894635	BNIP3	664	NOT
8259	ENSG00000151023	77.6990015669059	-1.14159326696169	0.307537047517646	-3.71205120220901	0.000205586384023251	0.00237985575894635	ENKUR	219670	NOT
1578	ENSG00000185156	239.200317745247	-1.09723826158742	0.295628305741472	-3.71154669657024	0.000205996654794002	0.00238239193848302	MFSD6L	162387	NOT
6933	ENSG00000214753	6712.11741668102	0.239361128881673	0.0645041030999866	3.71078919600887	0.000206614108902427	0.002387317309307	HNRNPUL2	221092	NOT
4320	ENSG00000008513	5093.26416509535	0.737348195710732	0.198745153471462	3.71001849771702	0.000207244104521381	0.00239348694021612	ST3GAL1	6482	NOT
13040	ENSG00000078043	706.727942770765	-0.444095922876481	0.119711674987245	-3.70971271535376	0.000207494561254751	0.00239526954615662	PIAS2	9063	NOT
4672	ENSG00000258441	372.882624853816	-0.764548947867689	0.206122877820027	-3.70919014887442	0.000207923237223889	0.00239799668733503	LINC00641	283624	NOT
22187	ENSG00000111644	123.139227325374	-0.791119345760081	0.213328758234326	-3.708451463872	0.000208530620434675	0.00240277792560953	ACRBP	84519	NOT
17889	ENSG00000103375	683.164538625441	-2.39061816994648	0.644755402398569	-3.70779083207848	0.000209075235680404	0.00240744551303883	AQP8	343	DOWN
16550	ENSG00000180957	3207.97642964427	0.279814360781335	0.0754679212983385	3.70772582532355	0.000209128898436346	0.00240744551303883	PITPNB	23760	NOT
1019	ENSG00000105197	2375.62872636831	0.516241530691487	0.13924436642136	3.70745003161791	0.00020935670867276	0.00240784367801163	TIMM50	92609	NOT
24562	ENSG00000171560	2213.65341117322	-1.70065719535187	0.458755684379981	-3.70710871441375	0.000209638965128667	0.00240997782652296	FGA	2243	DOWN
1209	ENSG00000228451	91.2566121626762	-0.55369889901434	0.149374201282064	-3.70679069251581	0.000209902278847841	0.00241189234473248	SDAD1P1	157489	NOT
20818	ENSG00000176994	1570.03439122959	-0.462942064835053	0.124903533793111	-3.70639685504706	0.000210228796370378	0.00241453101011011	SMCR8	140775	NOT
14507	ENSG00000094916	4357.68886028946	-0.405195849028907	0.109351774145086	-3.7054346140859	0.000211028565901789	0.00242148478267508	CBX5	23468	NOT
2716	ENSG00000168421	396.637756739119	-1.0975649939165	0.296236532381493	-3.70502917075419	0.000211366406249496	0.00242413771177672	RHOH	399	NOT
22414	ENSG00000204514	524.243053091652	-0.49174035338573	0.132757355466281	-3.70405354685321	0.000212181438966669	0.0024291532091095	ZNF814	730051	NOT
13319	ENSG00000135409	29.0083833406975	-1.5670103655087	0.423054755780575	-3.70403675670167	0.000212195491197763	0.0024291532091095	AMHR2	269	DOWN
4163	ENSG00000170293	603.390711175175	-0.622622351132455	0.168094485418067	-3.70400224364252	0.000212224379058894	0.0024291532091095	CMTM8	152189	NOT
5783	ENSG00000175084	1052.52198810721	1.64061094353332	0.442937433524785	3.70393382757864	0.000212281655075252	0.0024291532091095	DES	1674	UP
14498	ENSG00000178568	38.6467449018913	-1.03339576410797	0.279047905269063	-3.70329160189018	0.000212820016622886	0.00243419608733006	ERBB4	2066	NOT
11688	ENSG00000167701	267.684987194137	-1.06540392524884	0.287711763138577	-3.70302525564687	0.000213043663847118	0.00243563634589987	GPT	2875	NOT
20525	ENSG00000119608	14.3861908519804	-0.988757059447716	0.267024031345639	-3.70287668291495	0.000213168514171282	0.0024359462992622	PROX2	283571	NOT
22441	ENSG00000141298	1500.90433853184	-0.422115309718767	0.114000694420139	-3.70274331981785	0.000213280641876223	0.0024361106496247	SSH2	85464	NOT
1789	ENSG00000168785	935.298168814296	0.599606172859916	0.161961953509157	3.70214213812885	0.000213786785381854	0.00244077327167748	TSPAN5	10098	NOT
11642	ENSG00000140691	705.946962525084	-0.475560896433781	0.128476931366675	-3.70152751451172	0.000214305411721335	0.00244557407341156	ARMC5	79798	NOT
3515	ENSG00000165092	10702.4550058866	-0.860799148372326	0.232629121200238	-3.7003069260249	0.000215338862721597	0.00245465376402916	ALDH1A1	216	NOT
17886	ENSG00000101166	3410.84057359808	0.399342222037592	0.107924769179126	3.70019065201605	0.000215437553640391	0.00245465376402916	PRELID3B	51012	NOT
20976	ENSG00000073712	2243.69327478173	0.708244252747605	0.191412806688168	3.70008812368239	0.000215524612755632	0.00245465376402916	FERMT2	10979	NOT
18774	ENSG00000119787	1786.092329715	0.385445967121293	0.104174388339611	3.70000701002179	0.000215593511594103	0.00245465376402916	ATL2	64225	NOT
11302	ENSG00000180139	119.545761715009	0.814929435696344	0.220324129348439	3.69877524584495	0.0002166423306279	0.00246434359025065	ACTA2-AS1	100132116	NOT
24788	ENSG00000010219	888.386132470685	-0.64804969417113	0.175221653080135	-3.69845668488674	0.000216914356668321	0.0024656481298661	DYRK4	8798	NOT
22087	ENSG00000255036	83.9237584506548	-0.540951246724087	0.146269980527116	-3.69830668449296	0.000217042556254264	0.0024656481298661	SUGT1P4-STRA6LP-CCDC180	57653	NOT
17196	ENSG00000049323	6017.39935880303	0.788653121126686	0.213247844054316	3.69829352612733	0.000217053805598291	0.0024656481298661	LTBP1	4052	NOT
12102	ENSG00000122778	869.410196689106	-0.707574991301653	0.191367688759435	-3.69746322322539	0.000217764755972198	0.00247061752020299	KIAA1549	57670	NOT
21286	ENSG00000092929	3749.64347649057	0.966791664023092	0.261483187551308	3.69733776414741	0.000217872370791359	0.00247061752020299	UNC13D	201294	NOT
1240	ENSG00000177692	52.8740683159898	-0.60213890019225	0.162858214408407	-3.69731979672969	0.000217887786759466	0.00247061752020299	DNAJC28	54943	NOT
16496	ENSG00000258301	616.706391264828	-0.744575071831144	0.201402791238979	-3.69694514783388	0.000218209467334817	0.00247313986102121	VASH1-AS1	100506603	NOT
5336	ENSG00000171368	877.68707632934	-1.09862497149575	0.297227980537437	-3.69623670527001	0.000218818968548795	0.00247892052415528	TPPP	11076	NOT
19297	ENSG00000231133	16.0157424027438	-1.54435907024466	0.417929844705097	-3.69525912018656	0.000219662648689993	0.00248621807143538	HAR1B	768097	DOWN
1311	ENSG00000189298	203.757761884737	-0.35324942008038	0.0956138665891602	-3.69454173000078	0.000220283716025425	0.00249109606197305	ZKSCAN3	80317	NOT
18290	ENSG00000135318	2921.9861697707	0.911380562642266	0.246683735827253	3.69453040584923	0.000220293532904891	0.00249109606197305	NT5E	4907	NOT
1454	ENSG00000067840	708.912664961615	-1.26384077226791	0.342110674177896	-3.69424536461765	0.000220540769780563	0.00249276081870339	PDZD4	57595	NOT
9545	ENSG00000149798	1412.94483231267	0.650018578870803	0.176013520930734	3.69300367059076	0.0002216208229793	0.00250327855127917	CDC42EP2	10435	NOT
277	ENSG00000057149	604.282600403552	2.15674172704767	0.584016784021987	3.69294476811898	0.000221672180823862	0.00250327855127917	SERPINB3	6317	UP
8256	ENSG00000085733	15319.1730748022	0.407016193089303	0.110220663908412	3.69273944337255	0.000221851293555664	0.00250416657123543	CTTN	2017	NOT
15649	ENSG00000260101	24.8155350161119	-0.680924854416133	0.184411569671407	-3.6924193836072	0.000222130765067763	0.00250616122038616	LOC101927402	101927402	NOT
8024	ENSG00000268621	66.0992864021977	2.02253951775712	0.547809650597861	3.69204798701482	0.000222455477406649	0.00250616122038616	IGFL2-AS1	645553	UP
14440	ENSG00000106714	162.719396035751	0.935475017285454	0.253376079348041	3.69204156798272	0.000222461093486862	0.00250616122038616	CNTNAP3	79937	NOT
14663	ENSG00000233223	104.730583002479	-0.541006300612396	0.146535513931829	-3.69198077719291	0.000222514286601999	0.00250616122038616	LOC100996842	100996842	NOT
8110	ENSG00000089159	8542.5830434494	0.326719749479408	0.088494885975685	3.69196192386957	0.000222530786049616	0.00250616122038616	PXN	5829	NOT
16259	ENSG00000179284	10.2035026223674	1.057855235655	0.286572729343606	3.69140231199951	0.000223021052546979	0.00251054818998571	DAND5	199699	NOT
4036	ENSG00000245060	843.932376824764	-0.406276157689006	0.110074394311361	-3.69092339985807	0.000223441424361485	0.00251414474914731	LINC00847	729678	NOT
24365	ENSG00000260802	10.099060471433	-1.52039288901646	0.412080299869472	-3.68955489864002	0.000224646748543144	0.00252656629690468	SERTM2	401613	DOWN
22065	ENSG00000132382	2409.13929572464	-0.387553386764955	0.105049001895502	-3.68926291323049	0.000224904707055514	0.00252832657372331	MYBBP1A	10514	NOT
9828	ENSG00000187510	29.7593111599492	-0.890062000202953	0.24132452967694	-3.68823675485652	0.000225813488095263	0.00253739836059434	C12orf74	338809	NOT
24153	ENSG00000148123	50.7892982009427	-1.54963107643623	0.42018251326259	-3.68799516287296	0.000226027946237631	0.00253757400892273	PLPPR1	54886	DOWN
14514	ENSG00000187838	1723.51512066805	0.405220157391905	0.109875619185432	3.68798975055636	0.000226032752871182	0.00253757400892273	PLSCR3	57048	NOT
5239	ENSG00000100461	2967.93118812451	-0.348443256418023	0.0945061339575215	-3.68699090552832	0.000226921463454869	0.00254640415744516	RBM23	55147	NOT
7958	ENSG00000185055	18.9848667733748	-1.02266098217469	0.277404124329909	-3.6865384919745	0.000227325071315809	0.00254978521710347	EFCAB10	100130771	NOT
457	ENSG00000170959	34.0345049633894	-1.11589723568258	0.302818060682719	-3.68504188015315	0.000228665037288948	0.00256250841922322	DCDC1	341019	NOT
16989	ENSG00000138385	3940.36325624344	0.252763027891535	0.0685987736590726	3.68465811280732	0.000229009829088043	0.00256512824444717	SSB	6741	NOT
8937	ENSG00000189419	13.7480691471602	-0.77367933787039	0.209995362848612	-3.68426867800953	0.000229360211513191	0.00256568426909482	SPATA41	388182	NOT
14164	ENSG00000066136	1954.80832784946	-0.372733205545296	0.101173746552128	-3.68409017405767	0.000229520983263905	0.00256573516404104	NFYC	4802	NOT
20118	ENSG00000238795	3.25480833962719	-1.1593882045034	0.314706073443548	-3.68403504837785	0.000229570654247543	0.00256573516404104	SCARNA12	677777	NOT
4658	ENSG00000121905	79.5883644137269	-1.06198568759877	0.288442798123888	-3.68178957667247	0.000231602532530629	0.00258728369263149	HPCA	3208	NOT
2952	ENSG00000123901	10.5887316190975	-1.12421322868017	0.305423943736491	-3.68082873571334	0.000232477122139181	0.00259472786165463	GPR83	10888	NOT
3383	ENSG00000163811	1603.7368040512	0.371855367228138	0.101042400548122	3.68019133760625	0.000233059012185475	0.00259889474751614	WDR43	23160	NOT
5395	ENSG00000241544	9.86560187137702	1.10998503382389	0.301627180287664	3.6799900883113	0.000233243019320218	0.00259978343940868	LINC02029	105374177	NOT
4059	ENSG00000100604	10884.7746771877	-1.6873670909384	0.458628910805464	-3.67915552461569	0.000234007537143901	0.00260481011533606	CHGA	1113	DOWN
21168	ENSG00000180263	2024.75377288553	0.723263814333756	0.196619374304708	3.67849718213877	0.000234612282675789	0.00261037585764673	FGD6	55785	NOT
5121	ENSG00000173705	167.876044877959	0.930768540385649	0.253059238695852	3.67806583621444	0.000235009306770146	0.00261362648488726	SUSD5	26032	NOT
19837	ENSG00000175505	893.397643275006	0.868541162378485	0.2362007060613	3.67713194791668	0.000235871047468598	0.00262204019449592	CLCF1	23529	NOT
23238	ENSG00000154305	4238.85753566301	-0.476154166099218	0.129555040865028	-3.67530404776207	0.000237566321055977	0.00263970816748912	MIA3	375056	NOT
2507	ENSG00000163596	324.764276561842	-0.944617840880238	0.257031557412369	-3.67510452953735	0.000237752053329949	0.00264059466361066	ICA1L	130026	NOT
17411	ENSG00000203872	13.9806877128324	-0.778695779957156	0.212057294439109	-3.67210089149162	0.000240564667672925	0.00266353063327873	C6orf163	206412	NOT
4913	ENSG00000179029	368.867226644334	-0.453665725848376	0.123547693561174	-3.67198862861609	0.0002406703936682	0.00266353063327873	TMEM107	84314	NOT
2303	ENSG00000101276	727.527759750058	0.907345295810313	0.247099279897337	3.67198680703274	0.000240672109543141	0.00266353063327873	SLC52A3	113278	NOT
16167	ENSG00000011143	566.213834201736	-0.419041231073035	0.114160313783036	-3.67063839601414	0.0002419454244192	0.00267643400479349	MKS1	54903	NOT
8058	ENSG00000244474	16.2193820492291	1.57092882005734	0.42802667997947	3.67016565446969	0.000242393332193598	0.00267830732256505	UGT1A4	54657	UP
12055	ENSG00000132855	17.4596921591886	-1.51790445691436	0.413586468074563	-3.67010183863342	0.00024245385525343	0.00267830732256505	ANGPTL3	27329	DOWN
22900	ENSG00000145882	817.839994184563	-0.530917765585449	0.144663711756038	-3.67001343419692	0.000242537721611632	0.00267830732256505	PCYOX1L	78991	NOT
4387	ENSG00000089091	179.332671103004	-0.649419181638545	0.176953158420442	-3.67000616115323	0.00024254462251853	0.00267830732256505	DZANK1	55184	NOT
1799	ENSG00000158887	109.398314591285	-0.87063280205987	0.23732632022765	-3.6685050407588	0.000243972884807603	0.00269288583173601	MPZ	4359	NOT
1950	ENSG00000253276	1623.41529602115	0.525392489106985	0.14329229810076	3.66657870709521	0.000245817282357657	0.00271084253460172	CCDC71L	168455	NOT
11753	ENSG00000100504	1811.6264282082	0.788586894447556	0.215113779187866	3.66590600297555	0.000246464448627332	0.00271677729019859	PYGL	5836	NOT
10624	ENSG00000139192	1836.24219986577	-0.561138323446326	0.153081725863417	-3.66561273255428	0.000246747085580363	0.00271869036866463	TAPBPL	55080	NOT
17981	ENSG00000247950	31.5576706686914	-0.567027719701831	0.154716915059514	-3.66493682661469	0.000247399642573931	0.00272467578076451	SEC24B-AS1	100533182	NOT
6210	ENSG00000157227	31820.2996120146	0.822900267191251	0.224583341221438	3.66411979942838	0.000248190606818275	0.00273217954670136	MMP14	4323	NOT
19881	ENSG00000095637	2682.47199211163	0.912954825368347	0.249182569456274	3.66379890600073	0.00024850191207927	0.00273439874381971	SORBS1	10580	NOT
18592	ENSG00000179314	376.192411692832	-0.981891141398195	0.268077053503008	-3.66271983583697	0.000249551428630131	0.0027433970597814	WSCD1	23302	NOT
643	ENSG00000171467	1152.69473672014	-0.367433762682848	0.100318151671813	-3.66268473411365	0.000249585638703361	0.0027433970597814	ZNF318	24149	NOT
3448	ENSG00000127804	1319.34332615423	-0.464512412071246	0.126882988671523	-3.6609510615626	0.000251280756681768	0.00276010149791965	METTL16	79066	NOT
12980	ENSG00000080709	60.0285947815845	-1.04003146825157	0.284137465929538	-3.66031091622914	0.000251909391022729	0.00276578755614955	KCNN2	3781	NOT
20607	ENSG00000168329	141.764092528152	-1.0016737080038	0.27369229527591	-3.65985351174759	0.000252359473661331	0.00276829012414672	CX3CR1	1524	NOT
23098	ENSG00000143502	1028.92820390444	-1.11306613724546	0.304204471679018	-3.65894074831325	0.000253259881142591	0.0027750672938873	SUSD4	55061	NOT
13136	ENSG00000147027	1710.15454442946	0.748889462321274	0.204685544607293	3.65873156190919	0.000253466659748419	0.00277554901621698	TMEM47	83604	NOT
9122	ENSG00000070669	1614.60271703264	-0.670312246200657	0.183275382002055	-3.65740471457941	0.000254781926216139	0.00278665307596416	ASNS	440	NOT
4493	ENSG00000128040	11.0476595278815	-1.28743056634353	0.352009903750646	-3.6573702973298	0.000254816128079377	0.00278665307596416	SPINK2	6691	NOT
9306	ENSG00000132677	5.24029162607159	-1.2581043149838	0.34402707292323	-3.65699217882351	0.000255192163879214	0.00278954135980774	RHBG	57127	NOT
11674	ENSG00000153250	3351.57000771462	0.610919509564643	0.167101888193885	3.65597011600374	0.000256211203088214	0.00279822603618211	RBMS1	5937	NOT
24649	ENSG00000165238	1923.55876033652	-1.0572891876481	0.289222277683164	-3.65562845337362	0.000256552705100019	0.00279984838709298	WNK2	65268	NOT
10309	ENSG00000172071	1390.83972576875	-0.45461145749366	0.124360395924436	-3.65559673651965	0.000256584428685165	0.00279984838709298	EIF2AK3	9451	NOT
8849	ENSG00000105173	275.961951357621	0.6973267751603	0.190776751005725	3.65519787649269	0.000256983687481818	0.00280297787444611	CCNE1	898	NOT
6319	ENSG00000156535	1681.29062661805	0.86620179348321	0.237026533123681	3.65445075733873	0.000257733121667249	0.0028099223934002	CD109	135228	NOT
18397	ENSG00000173811	21.9032217893328	-1.05703662815149	0.28928086890076	-3.65401497917276	0.000258171195917261	0.00281346773758019	CCDC13-AS1	100874114	NOT
13970	ENSG00000268388	243.248231311719	1.24953356199058	0.341987107869243	3.65374463901817	0.000258443311287646	0.00281401681961058	FENDRR	400550	NOT
1014	ENSG00000130714	1401.99824821047	-0.478434381193085	0.13094371934326	-3.65374058101177	0.000258447397989352	0.00281401681961058	POMT1	10585	NOT
13141	ENSG00000245958	307.304156267417	-0.581083078576586	0.159126155578251	-3.65171317351932	0.000260496736574654	0.00283385428443915	LOC645513	645513	NOT
251	ENSG00000148426	679.700360425915	0.833910730247536	0.228417386819772	3.65081985157949	0.000261404549015558	0.0028424893434183	PROSER2	254427	NOT
21546	ENSG00000139190	382.892845996955	-0.549373587937193	0.150508968078073	-3.65010533892053	0.000262132785854357	0.00284916503351424	VAMP1	6843	NOT
6898	ENSG00000169989	29.6260784022219	-0.747530994574502	0.204815553054735	-3.64977651074541	0.000262468568799541	0.00284981432063538	TIGD4	201798	NOT
11179	ENSG00000188848	25.4111555091369	-1.6274833523109	0.445923263888312	-3.64969375699252	0.00026255313629865	0.00284981432063538	BEND4	389206	DOWN
7143	ENSG00000206073	137.63094765613	1.9687140330048	0.539428217755341	3.64963116167148	0.000262617120514548	0.00284981432063538	SERPINB4	6318	UP
1110	ENSG00000168237	602.830713064761	-0.679315935810041	0.186134399314136	-3.64959909781947	0.000262649901476526	0.00284981432063538	GLYCTK	132158	NOT
14916	ENSG00000100097	15072.9145699849	0.774445695507114	0.21227291786723	3.64834903711789	0.000263930914215018	0.00286122234666415	LGALS1	3956	NOT
11024	ENSG00000187601	1250.88006999828	-0.746776350500101	0.204698885166328	-3.64817009087914	0.000264114769772962	0.00286197061176154	MAGEH1	28986	NOT
15359	ENSG00000119203	1521.6294559454	0.347455207890286	0.0952548250953853	3.64763892582192	0.000264661214539656	0.00286664556713249	CPSF3	51692	NOT
1153	ENSG00000197361	91.3007908466133	0.832097911885097	0.228127189514531	3.6475174820496	0.000264786300593768	0.00286675454808795	FBXL22	283807	NOT
14104	ENSG00000157087	40.7726022939931	-1.45768195209706	0.399658833546105	-3.64731573468124	0.000264994221188915	0.00286730063799533	ATP2B2	491	DOWN
12345	ENSG00000135956	6326.87058322739	0.278545327593887	0.0763787259414228	3.64689675247414	0.000265426512846706	0.00286994576124879	TMEM127	55654	NOT
15306	ENSG00000168334	202.725775239555	1.40854519620301	0.386266448313088	3.64656366700872	0.000265770650757957	0.0028724206109456	XIRP1	165904	UP
14508	ENSG00000257433	30.248658910665	-0.56195025235414	0.154116856303695	-3.64626080385905	0.0002660839265509	0.00287331442869501	LOC105369748	105369748	NOT
20346	ENSG00000088832	9987.99853656043	0.307972851848255	0.0844789840703791	3.64555581766565	0.000266814491906732	0.00287995564391143	FKBP1A	2280	NOT
13154	ENSG00000112983	2106.36505334977	-0.362951165137604	0.0995691673786722	-3.64521643288692	0.000267166860753939	0.00288126337973623	BRD8	10902	NOT
13685	ENSG00000197713	1734.22084176858	0.403879876552067	0.110832011151611	3.64407243318525	0.000268357843384928	0.00289285576586616	RPE	6120	NOT
6097	ENSG00000115816	2211.03894933579	0.269073128489958	0.0738498506441152	3.64351621761065	0.00026893869857597	0.0028978638930432	CEBPZ	10153	NOT
3082	ENSG00000140474	2001.69117848554	-0.482295613871016	0.132377381857728	-3.64333851525604	0.000269124521173302	0.00289861298236914	ULK3	25989	NOT
7642	ENSG00000110047	4780.65458779975	0.517923521624543	0.142184030655388	3.64262793252665	0.000269868778004704	0.00290537345754265	EHD1	10938	NOT
7688	ENSG00000152413	284.497321366908	0.451926141669942	0.124106552426616	3.64143659487412	0.000271120902744669	0.00291759337612495	HOMER1	9456	NOT
12556	ENSG00000132781	617.364967809639	-0.383531083012679	0.105335588830096	-3.64103991131913	0.000271539033782467	0.00292083182518792	MUTYH	4595	NOT
13562	ENSG00000155265	1010.80524441653	-0.767957978386319	0.211037280238638	-3.63896832596555	0.000273732461110071	0.00294061815872685	GOLGA7B	401647	NOT
18055	ENSG00000235194	589.058133208833	-0.703265156786883	0.193269399957766	-3.63878170543585	0.00027393087110204	0.00294148173221721	PPP1R3E	90673	NOT
16926	ENSG00000244184	4.76366259383092	-1.19040705761127	0.327305999840187	-3.63698513987677	0.000275847838568431	0.00295986327645036	LOC101559451	101559451	NOT
281	ENSG00000075914	1344.06058647848	0.347387269553595	0.0955159683297379	3.63695490532382	0.000275880206684355	0.00295986327645036	EXOSC7	23016	NOT
3399	ENSG00000099812	7364.56599415942	0.851249173453864	0.234065593849291	3.63679752950773	0.00027604874553764	0.00296039711060009	MISP	126353	NOT
20469	ENSG00000100902	4422.46385197437	0.303163021341138	0.0833650767425404	3.63657101015343	0.000276291501848454	0.00296128817643418	PSMA6	5687	NOT
16301	ENSG00000107937	2258.32294703191	0.327310518400974	0.0900070594572737	3.63649829662914	0.000276369469902736	0.00296128817643418	GTPBP4	23560	NOT
4085	ENSG00000140527	21.3268303194748	-0.751640300393435	0.206825208534094	-3.63418127664807	0.000278864749649356	0.00298161568232986	WDR93	56964	NOT
16045	ENSG00000164512	18.3044104213129	-1.3759122108529	0.378677859456795	-3.63346357990567	0.000279641934778653	0.00298864319918026	ANKRD55	79722	DOWN
20574	ENSG00000261609	846.861379971177	0.447380005858159	0.123156266984284	3.63262070873948	0.000280557261244379	0.00299714042948721	GAN	8139	NOT
101	ENSG00000101323	10.1282369181756	-2.13718767620491	0.588412624996119	-3.6321241003607	0.00028109787287841	0.0030016290855821	HAO1	54363	DOWN
775	ENSG00000100802	569.214178823937	-0.393698037074666	0.108404774635801	-3.63174074571292	0.000281515863072143	0.00300351877369308	C14orf93	60686	NOT
20839	ENSG00000105849	928.220129330876	0.28675762124644	0.0789643508966767	3.63148202942435	0.000281798283086518	0.00300524544688288	TWISTNB	221830	NOT
23370	ENSG00000198535	652.660367806939	-1.3289198497371	0.366090958836541	-3.63002641190728	0.000283392220183715	0.00302095137024754	C2CD4A	145741	DOWN
16384	ENSG00000100711	2137.72545571454	0.320033054645057	0.088175711861955	3.62949215704763	0.00028397935873796	0.00302581817178815	ZFYVE21	79038	NOT
6224	ENSG00000171533	794.284384051418	-1.16415898844643	0.320768591639839	-3.62927985715495	0.000284212989614254	0.00302581817178815	MAP6	4135	NOT
9058	ENSG00000072163	1484.68991893087	0.771313591497272	0.212541245603462	3.6290066396633	0.000284513923850353	0.00302668379471276	LIMS2	55679	NOT
23282	ENSG00000136011	52.7006539336388	-1.44973680830746	0.39949184006182	-3.62895224113493	0.000284573876503708	0.00302668379471276	STAB2	55576	DOWN
4955	ENSG00000113924	942.965223301324	-0.953160511152244	0.262660029649824	-3.62887536570749	0.000284658621145396	0.00302668379471276	HGD	3081	NOT
23434	ENSG00000267586	5.32041138944637	-1.23864500903599	0.341358571113308	-3.62857450743441	0.000284990503628562	0.00302892039314911	LINC00907	284260	NOT
14742	ENSG00000137941	483.612893022142	-0.895827391443813	0.246992353957397	-3.62694381866708	0.000286795664085005	0.00304617713518551	TTLL7	79739	NOT
9007	ENSG00000167077	181.261110658322	-0.858097401559878	0.236593358399559	-3.62688710860058	0.000286858634044072	0.00304617713518551	MEI1	150365	NOT
17513	ENSG00000105186	1571.44982472615	0.360982492508374	0.0995398577020871	3.62651204092293	0.000287275429495876	0.0030493038881285	ANKRD27	84079	NOT
19966	ENSG00000145975	3.99216582456926	-1.7446202703015	0.481207326604525	-3.62550645812443	0.00028839568879075	0.00305989176318938	FAM217A	222826	DOWN
14676	ENSG00000185290	39.776052199693	-1.40728695301135	0.388191673414593	-3.62523734894321	0.000288696180576667	0.00306177655681373	NUPR2	389493	DOWN
736	ENSG00000143382	1461.40711595114	0.95530656346226	0.263559940228706	3.62462733385539	0.000289378419937822	0.00306770666104226	ADAMTSL4	54507	NOT
21371	ENSG00000174721	116.16390101031	-0.873334301024934	0.240956878449226	-3.62444229293484	0.000289585667624033	0.00306859846691912	FGFBP3	143282	NOT
8358	ENSG00000117984	68517.3504751251	0.550408821804816	0.151873351618415	3.62413034241668	0.000289935370161053	0.00306969381075782	CTSD	1509	NOT
14180	ENSG00000114631	1741.68355017794	-1.10237655329572	0.304259654026567	-3.62314404393382	0.00029104363425837	0.0030795825373301	PODXL2	50512	NOT
15317	ENSG00000168615	11459.8378979115	0.708506008727769	0.195553545909473	3.62307932301956	0.000291116497129146	0.0030795825373301	ADAM9	8754	NOT
6412	ENSG00000177511	1165.57354877795	-1.67717618782496	0.462982593145803	-3.62254696538188	0.000291716474563669	0.00308439374454215	ST8SIA3	51046	DOWN
5400	ENSG00000185920	1203.24729657156	-0.57954608481617	0.160005180670297	-3.62204575119583	0.000292282411202479	0.00308798411801585	PTCH1	5727	NOT
14367	ENSG00000196361	12.4333938408878	1.28077747360112	0.353625657122251	3.62184543967731	0.000292508876731998	0.00308906726050491	ELAVL3	1995	NOT
23068	ENSG00000081386	505.730582216667	-0.455191630509153	0.125689133978027	-3.6215670846195	0.000292823848599698	0.00309108376901748	ZNF510	22869	NOT
7264	ENSG00000056998	423.698978270826	-0.649299747249611	0.179297623696039	-3.62135166024486	0.000293067829482947	0.0030923494979693	GYG2	8908	NOT
24889	ENSG00000176371	372.386310250985	-0.389184264396187	0.107482906596566	-3.62089449122341	0.000293586231501864	0.00309650852633134	ZSCAN2	54993	NOT
22783	ENSG00000180481	53.4891670957328	-1.15270970921605	0.318364796136544	-3.62071976300313	0.000293784589517079	0.00309666355664097	GLIPR1L2	144321	NOT
21487	ENSG00000189046	555.089240093201	0.366503365111825	0.101226494732837	3.62062685346484	0.000293890115018303	0.00309666355664097	ALKBH2	121642	NOT
17040	ENSG00000214432	8.28021571046976	-0.831588530720037	0.229692417814048	-3.6204439773596	0.000294097927158415	0.00309666355664097	VPS33B-DT	101926911	NOT
19838	ENSG00000110436	209.636780039537	-1.46705759028424	0.405279282763085	-3.61986820614721	0.000294753106767444	0.00310094203459899	SLC1A2	6506	DOWN
7488	ENSG00000177614	596.965015502569	-0.935996297492504	0.258669380544376	-3.61850442260571	0.000296310436940792	0.00311376857230908	PGBD5	79605	NOT
12585	ENSG00000136878	1749.91797390951	-0.425441801177653	0.117576222602942	-3.61843399761516	0.000296391065457814	0.00311376857230908	USP20	10868	NOT
5493	ENSG00000169758	49.7439700989423	-0.739405635055428	0.20434809258304	-3.61836328251979	0.000296472046787684	0.00311376857230908	TMEM266	123591	NOT
17217	ENSG00000140688	4906.47677360249	-0.286502055742291	0.0791840094967341	-3.61818071051464	0.000296681219956275	0.00311465292542976	C16orf58	64755	NOT
7355	ENSG00000151458	1804.95410645914	0.565465859018558	0.156369024495585	3.61622681245623	0.000298928477726372	0.00313621314623137	ANKRD50	57182	NOT
18783	ENSG00000082781	13801.9057156221	0.557954260465618	0.154293979676776	3.61617648099072	0.000298986576072132	0.00313621314623137	ITGB5	3693	NOT
13017	ENSG00000165899	51.4805572805871	-1.32239577475384	0.365712790541976	-3.61594072986643	0.000299258847843213	0.00313642904322809	OTOGL	283310	NOT
10890	ENSG00000243978	6.4410466418341	-1.27568608449779	0.352828984019804	-3.61559322582802	0.00029966060782669	0.00313931960019529	RTL9	57529	NOT
3238	ENSG00000183150	47.8818991253666	-0.954751449587756	0.264173869287271	-3.61410253089616	0.000301389783594596	0.00315610822543198	GPR19	2842	NOT
1782	ENSG00000153767	484.979989250028	0.265138439776649	0.0733915271502925	3.61265734713073	0.000303075084573729	0.00316997169636495	GTF2E1	2960	NOT
1542	ENSG00000255521	9.20991152041604	-1.06877389039058	0.295842889685019	-3.61264011289401	0.000303095235422609	0.00316997169636495	LOC100507144	100507144	NOT
16252	ENSG00000185619	3447.98978068128	-0.553108095758602	0.153147552829883	-3.61160257240935	0.000304310676652945	0.00318091573288393	PCGF3	10336	NOT
5077	ENSG00000115866	3028.17066193607	0.303912637174007	0.0841506817709874	3.61152911394221	0.000304396903379536	0.00318091573288393	DARS1	1615	NOT
24565	ENSG00000178922	1405.79282582107	-0.487319241594878	0.134940141136678	-3.61137343928877	0.000304579712408684	0.00318149210912054	HYI	81888	NOT
4933	ENSG00000231738	6.56440520038458	-2.30009079678133	0.637015845286643	-3.61072776101251	0.000305339031631519	0.00318808742578649	TSPAN19	144448	DOWN
8911	ENSG00000137273	345.860750037734	0.766700728083815	0.212347816711654	3.61058917372772	0.00030550224151385	0.00318845576434241	FOXF2	2295	NOT
22665	ENSG00000099957	78.2495562601742	-1.30293246273243	0.360902995300857	-3.61020129978771	0.000305959462809347	0.00319139566832838	P2RX6	9127	NOT
4927	ENSG00000137460	1013.13166180839	-0.71573672609753	0.198257716338668	-3.61013300927412	0.000306040029182074	0.00319139566832838	FHDC1	85462	NOT
12984	ENSG00000119523	1915.32299787104	-0.418762554448583	0.11600926088029	-3.60973383737618	0.000306511353529056	0.00319497384525499	ALG2	85365	NOT
22488	ENSG00000236618	164.875104237891	-0.712461933751162	0.197403260810928	-3.60917003510674	0.000307178224146038	0.00320000432102389	PITPNA-AS1	100306951	NOT
12706	ENSG00000163492	75.9992357270257	-1.17976590178604	0.326885657950493	-3.60910879107677	0.000307250745905796	0.00320000432102389	CCDC141	285025	NOT
18771	ENSG00000115204	1645.06037279625	0.249151910870567	0.0690467228820887	3.60845381896031	0.000308027330478536	0.00320653234949713	MPV17	4358	NOT
24420	ENSG00000111834	40.3842492526339	-1.28291811034661	0.355540176990721	-3.60836325504807	0.00030813485443348	0.00320653234949713	RSPH4A	345895	NOT
12550	ENSG00000028203	3248.68270768813	0.374851101476101	0.103912128321644	3.6073854662644	0.000309297995433078	0.00321729296334666	VEZT	55591	NOT
12703	ENSG00000100150	667.747442586269	-0.301148091623049	0.0835119647714173	-3.6060472585854	0.000310896541532901	0.00323149523715354	DEPDC5	9681	NOT
11908	ENSG00000137261	222.434312943897	-1.11088272175653	0.3080676342877	-3.6059702419732	0.000310988776150042	0.00323149523715354	KIAA0319	9856	NOT
13435	ENSG00000165527	7070.59678292856	0.375808726180953	0.104231458243869	3.60552114028453	0.000311527128016281	0.00323507942147907	ARF6	382	NOT
20150	ENSG00000236829	23.4235597697581	-0.676189539627523	0.187562627029619	-3.60514005554392	0.000311984630084556	0.00323713277918293	LOC100134368	100134368	NOT
11370	ENSG00000180398	4998.34706316916	0.397061402009114	0.110145327000533	3.60488649697498	0.000312289382116212	0.00323834269274235	MCFD2	90411	NOT
24626	ENSG00000137809	3106.95086789933	1.0296485741315	0.285630521345947	3.6048268556161	0.000312361105539165	0.00323834269274235	ITGA11	22801	NOT
12941	ENSG00000117525	8429.11712828454	0.970485228352181	0.269287293910789	3.60390278448744	0.000313474346163989	0.00324853269415597	F3	2152	NOT
2186	ENSG00000135046	14270.3538317114	0.894054839536576	0.248090371749329	3.60374662358897	0.000313662841745434	0.00324913508097317	ANXA1	301	NOT
14600	ENSG00000179134	5045.81123419651	0.395045824712562	0.109639074903873	3.60314810261689	0.000314386275675013	0.00325482620742626	SAMD4B	55095	NOT
14213	ENSG00000155657	312.157397264426	-0.691525777707397	0.191965353841918	-3.60234679783344	0.000315357260684706	0.00326261893235572	TTN	7273	NOT
7986	ENSG00000169490	2374.31521012827	0.408665367133749	0.113468637404557	3.60157111675456	0.000316299869641252	0.00327101313322362	TM2D2	83877	NOT
15098	ENSG00000155085	222.822581819064	-0.5159507364437	0.143274556074361	-3.60113303143592	0.00031683339645208	0.00327517160504985	AK9	221264	NOT
5306	ENSG00000188322	187.960129579163	-0.766323079601231	0.212863407240112	-3.6000695917491	0.000318132024331473	0.00328587005487497	SBK1	388228	NOT
10742	ENSG00000243244	805.716016444031	0.78868520558597	0.219094335978571	3.59975168715958	0.000318521202390997	0.00328852689610224	STON1	11037	NOT
3992	ENSG00000149218	3095.67045930326	0.549951139211359	0.152802719331761	3.599092618354	0.000319329452995063	0.00329414236630627	ENDOD1	23052	NOT
23620	ENSG00000253741	20.6642849714074	-1.306277285874	0.362978970225988	-3.59876850457955	0.000319727634520511	0.00329688532691547	LNCOC1	100288181	NOT
22449	ENSG00000163644	953.7048377982	-0.716935510513686	0.199223654578476	-3.5986465163015	0.000319877620379977	0.00329706779682803	PPM1K	152926	NOT
8423	ENSG00000173210	2804.21048124719	0.750685606887262	0.208621988915189	3.59830529270065	0.000320297508187234	0.00330003092044251	ABLIM3	22885	NOT
19738	ENSG00000265933	41.3170175679197	-2.57734162155118	0.716289103480758	-3.59818627566266	0.000320444084211519	0.00330017682264615	LINC00668	400643	DOWN
15896	ENSG00000159556	34.4402470238487	0.919721455160364	0.255711765125956	3.59671153459574	0.000322265525532911	0.00331756451584334	ISL2	64843	NOT
24700	ENSG00000115561	6350.73138274345	0.280338667663742	0.0779696205183351	3.59548585461973	0.000323786722548204	0.00333159928106617	CHMP3	51652	NOT
12424	ENSG00000120913	1803.49153307976	0.530101393530119	0.147448013133981	3.59517488410261	0.000324173736927978	0.00333307840159076	PDLIM2	64236	NOT
14638	ENSG00000076685	3768.66905304971	0.331084832080208	0.092100347356115	3.59482718127041	0.000324606978709228	0.00333615658984334	NT5C2	22978	NOT
22148	ENSG00000267710	3.70774417023009	-1.08507335033618	0.301857432816789	-3.59465506683336	0.000324821635762567	0.00333698665626977	EDDM13	100506374	NOT
23569	ENSG00000078596	918.255645870198	-0.960900194738042	0.267332991270101	-3.59439435504312	0.000325147042388355	0.00333895333228059	ITM2A	9452	NOT
9613	ENSG00000105219	49.5854106955026	-1.36406260680772	0.379526221323906	-3.59411953685161	0.000325490386170092	0.00334110251009769	CNTD2	79935	DOWN
20965	ENSG00000132792	2292.52150014961	0.258832880226923	0.0720285508919404	3.59347615663173	0.000326295520007651	0.00334798816185702	CTNNBL1	56259	NOT
7052	ENSG00000143771	1817.80125516585	0.376095572147315	0.104721124646177	3.59140119453485	0.000328904869960693	0.00337337286997134	CNIH4	29097	NOT
23641	ENSG00000254999	6122.90451467508	0.280384914133648	0.0780755422735561	3.59120034224358	0.000329158483880638	0.00337432870562286	BRK1	55845	NOT
16764	ENSG00000116871	5688.9049581203	0.404931315185329	0.112773554846786	3.59065842817024	0.000329843665951431	0.00337883012186909	MAP7D1	55700	NOT
24427	ENSG00000258056	318.539400665317	-0.539499332982186	0.150276322519607	-3.59004881099479	0.00033061604523748	0.00338535073765559	LOC105369779	105369779	NOT
6344	ENSG00000160716	187.19097568646	-1.58353769087869	0.441115714667359	-3.58984646936194	0.000330872784091894	0.00338658825376685	CHRNB2	1141	DOWN
18644	ENSG00000109684	33.1398106093239	-1.15034071148698	0.320509241822358	-3.58910309402109	0.000331817609996241	0.00339486465268322	CLNK	116449	NOT
21728	ENSG00000176809	382.023728901642	-0.845092000893527	0.235480108789242	-3.58880418918907	0.000332198227553763	0.00339736414662389	LRRC37A3	374819	NOT
8808	ENSG00000178977	93.8516156528356	-0.523251840465812	0.145861267366966	-3.5873254765392	0.00033408719860566	0.00341528107089781	LINC00324	284029	NOT
16957	ENSG00000151623	708.642383821542	-0.667446980100061	0.186121604235751	-3.58608009446682	0.000335685895131027	0.00343021712355498	NR3C2	4306	NOT
20334	ENSG00000111305	8.31451504025793	-1.53170407883734	0.42717260769744	-3.58567953852093	0.000336201608138318	0.00343407896706201	GSG1	83445	DOWN
16880	ENSG00000165269	211.918782111567	-0.91012068695275	0.253846797440239	-3.58531482819677	0.000336671814832151	0.00343747301968935	AQP7	364	NOT
14228	ENSG00000165819	1353.18126841786	-0.311371522499116	0.0868588471187428	-3.5847991635607	0.000337337691087101	0.00344145201594916	METTL3	56339	NOT
1788	ENSG00000149295	32.9382144402671	-1.15182989162269	0.321330418134908	-3.58456537762042	0.000337639983974834	0.00344312656325891	DRD2	1813	NOT
17670	ENSG00000018189	1277.86927978011	-0.553287343379343	0.154395879665795	-3.58356288119208	0.00033893912058521	0.00345496102345407	RUFY3	22902	NOT
2220	ENSG00000198898	5524.56041783501	0.271025471686093	0.075643566558389	3.58292825176202	0.000339763953620204	0.00346003608922689	CAPZA2	830	NOT
892	ENSG00000131480	43.2858952233917	-0.68060528239371	0.189972981250976	-3.58264253112159	0.000340135919800807	0.00346050893936348	AOC2	314	NOT
7494	ENSG00000275793	51.6067000296578	-0.86198540261998	0.240602599386092	-3.58261051551136	0.000340177623136883	0.00346050893936348	RIMBP3	85376	NOT
22732	ENSG00000196782	893.752294882426	-0.527265981954234	0.147220319659785	-3.58147559503134	0.000341659057708141	0.00347132845302079	MAML3	55534	NOT
17916	ENSG00000136830	19094.0260599575	0.517676829263291	0.144581097805613	3.58052910871724	0.000342899138680394	0.00348250824504135	NIBAN2	64855	NOT
18831	ENSG00000103942	1903.47790329094	-1.0067253834197	0.281273478185121	-3.57916924807648	0.000344688192685073	0.00349782729083472	HOMER2	9455	NOT
7874	ENSG00000168036	18806.3293256195	0.368038215856706	0.102862688560165	3.5779564097378	0.000346291184931724	0.00350980691421446	CTNNB1	1499	NOT
21072	ENSG00000087903	813.35342235889	-0.844385562152669	0.236021502675525	-3.57757896030983	0.000346791475860358	0.00351344876132833	RFX2	5990	NOT
15780	ENSG00000249464	62.8302576486692	-1.12664629915592	0.314949240820251	-3.57723135392132	0.000347252809231184	0.00351669311843511	LINC01091	285419	NOT
13935	ENSG00000156374	310.850679142994	0.30500540098066	0.0852672481080794	3.57705224160694	0.000347490746077098	0.00351767338118583	PCGF6	84108	NOT
[truncated: 16,870 more rows]
