# Supplementary material for: Identification of FEZ2 as a potential oncogene in pancreatic ductal adenocarcinoma
Source: PeerJ. 2022 Jan 5;10:e12736. doi: 10.7717/peerj.12736 (PMC8742541; doi:10.7717/peerj.12736)
Supplement: Supplemental Information 2 [file peerj-10-12736-s002.csv]

	ID	Description	setSize	enrichmentScore	NES	pvalue	p.adjust	qvalues	rank	leading_edge	core_enrichment
hsa05200	hsa05200	Pathways in cancer	493	0.414052699428509	1.43571169988034	0.001	0.00722801088895147	0.00457000004940541	5290	tags=41%, list=28%, signal=30%	4312/9965/80326/7476/79444/3914/3918/6469/7472/1728/6513/5743/3561/2335/3559/3909/7477/4318/3673/1029/51176/1164/332/2250/112399/183/5468/57121/652/238/1909/5888/2246/3593/2149/10683/7852/5732/5880/3910/1030/3675/1870/861/26281/1869/2736/8900/1438/4313/5366/3560/54361/890/4233/3575/1282/810/11211/108/3481/3594/1284/8324/4843/2735/8817/7424/3576/91860/330/11040/81029/2247/1163/54331/1439/51561/593…
hsa04151	hsa04151	PI3K-Akt signaling pathway	320	0.411782617652896	1.41654024394593	0.001001001001001	0.00722801088895147	0.00457000004940541	4123	tags=34%, list=22%, signal=27%	9965/1943/3914/3918/4909/2069/3561/1277/1278/1311/2335/3559/3909/374/7058/3673/3381/22801/3694/1946/4602/5522/1280/3691/2250/57121/3371/1944/1129/2246/2149/8115/3910/3675/63923/5649/26281/5008/285/1293/1969/3560/5294/5105/3690/3693/4233/3575/1282/3481/1284/8817/7424/5521/3676/627/1298/3695/1297/1292/2247/54331/59345/1945/3688/3678/3672/7060/7534/256076/84699/898/7057/356/5595/7448/930/5159/3680/7…
hsa04080	hsa04080	Neuroactive ligand-receptor interaction	259	0.417951378955046	1.42559120424452	0.00100806451612903	0.00722801088895147	0.00457000004940541	3452	tags=37%, list=18%, signal=30%	56923/10874/2568/4922/3352/5539/2906/885/64106/90226/55879/5179/3269/2859/1812/100996758/5540/6865/5367/4923/183/3357/10911/1909/339403/5021/3351/1129/6343/2563/2922/2151/1136/3814/2555/2149/2847/57105/155/1134/5732/3001/8862/3356/2566/27334/114131/5724/187/2900/2359/6752/5029/799/9934/1813/1143/283869/8698/2692/6750/6866/136/2358/6869/3363/1394/706/680/1138/5031/165829/2911/796/2903/9568/2561/23…
hsa04060	hsa04060	Cytokine-cytokine receptor interaction	241	0.577486564406711	1.96648624978742	0.00101112234580384	0.00722801088895147	0.00457000004940541	3815	tags=55%, list=20%, signal=44%	6374/6369/5473/6359/1437/6362/338376/6361/6364/8744/3624/970/3561/10913/8600/3598/8771/4283/3559/3589/3557/6363/3552/6367/10344/53833/1233/1237/3627/7850/6354/4982/5196/6357/652/9547/10563/9966/651/8784/8995/608/1235/3593/2833/655/50615/8200/9573/7852/2829/1232/6366/1236/6352/64109/959/3976/3604/6355/27242/5008/1438/939/85480/27190/4050/3560/9560/10803/3575/943/7292/4049/6349/6348/2921/3556/3594/…
hsa05166	hsa05166	Human T-cell leukemia virus 1 infection	209	0.522247518967519	1.77070126311574	0.00101522842639594	0.00722801088895147	0.00457000004940541	3693	tags=34%, list=20%, signal=28%	1437/6513/991/3561/3559/9232/1029/8061/7850/4488/9133/3117/701/3119/3932/3127/3123/4316/1959/915/4085/3122/1030/3105/1870/9700/3115/3113/1869/8900/916/917/3135/3560/3111/890/3134/3106/3689/4049/108/3112/567/3109/920/115650/706/7042/3108/3383/84699/898/3107/113/1871/6688/5595/3683/2113/7124/5567/8379/3569/598/7040/3133/2114/595/5530/7046/4772/581
hsa05163	hsa05163	Human cytomegalovirus infection	203	0.435219513725427	1.4730641104591	0.00101626016260163	0.00722801088895147	0.00457000004940541	6715	tags=55%, list=36%, signal=36%	5743/1029/7852/5732/1232/5880/3105/1870/6352/1869/3135/9560/3690/3134/3106/810/6349/6348/108/3576/340061/567/91860/54331/1234/59345/6890/5332/115004/84699/5579/3107/113/6351/356/1871/2771/5595/1230/3553/2770/7124/637/5567/5879/3579/5331/3569/5582/3710/6891/2793/3133/3587/2790/595/5530/6376/805/4772/581/355/578/54205/7186/3685/4773/2786/8772/10672/5731/6892/1499/55970/2775/2782/5925/811/5881/836/5…
hsa04510	hsa04510	Focal adhesion	198	0.423253031080295	1.43077033972508	0.00101729399796541	0.00722801088895147	0.00457000004940541	5271	tags=46%, list=28%, signal=33%	3914/3918/1277/1278/1311/2335/3909/7058/3673/3381/22801/3694/1280/3691/3371/2318/5880/3910/3675/63923/5649/7409/1293/7408/3690/3693/10398/4233/1282/1284/4638/7424/60/399694/3676/1298/330/3695/1297/1292/857/3688/3678/3672/7060/256076/5579/7057/5595/7448/5159/3680/103910/10627/2316/5879/5228/1287/5582/87/595/81/5155/2534/824/1291/2317/3685/896/6696/2064/56034/29780/858/7414/998/3915/1499/7143/8516/…
hsa05205	hsa05205	Proteoglycans in cancer	197	0.491389369589725	1.6589823950707	0.00101936799184506	0.00722801088895147	0.00457000004940541	5269	tags=47%, list=28%, signal=34%	3549/80326/7476/6469/7472/1277/1278/2335/7477/5329/4318/3673/5328/7291/6382/4060/2318/3593/4313/10855/7409/54361/3690/3693/4233/1839/11211/3481/8324/286/60/6237/287/81029/2247/857/3688/7042/4478/2535/3678/7430/5579/6548/7057/1634/356/5595/7448/89780/7124/5567/2316/3339/7074/5879/3091/3316/6385/7099/5582/7040/3710/595/355/8826/2317/7078/3685/2064/7480/3059/858/998/1499/22808/8321/3082/60495/817/83…
hsa05170	hsa05170	Human immunodeficiency virus 1 infection	192	0.440835088420842	1.48815289441551	0.00102249488752556	0.00722801088895147	0.00457000004940541	6863	tags=57%, list=36%, signal=36%	995/983/9133/915/684/7852/5880/3105/130340/891/916/917/3135/919/3134/3106/140564/810/1072/340061/567/91860/920/60489/54331/1234/27350/59345/6890/115004/5579/3107/7133/356/2771/5595/2770/7124/637/5879/7099/598/5582/3710/6891/2793/3133/6923/2790/5530/805/4772/581/1174/355/578/54205/7186/4773/2786/3984/8772/4615/6892/55970/2775/2782/200316/5606/9978/811/9582/5881/6921/836/7465/5062/5058/7132/841/277…
hsa04062	hsa04062	Chemokine signaling pathway	180	0.518826445496152	1.74430496256408	0.00102459016393443	0.00722801088895147	0.00457000004940541	4317	tags=44%, list=23%, signal=35%	6374/6369/5473/6359/6362/6361/6364/4283/6363/6367/10344/1233/1237/3627/6354/5196/6357/9547/10563/1235/2833/7852/2829/1232/5880/6366/1236/6352/6355/7409/5294/9560/10803/6349/6348/2921/108/3576/399694/6846/58191/3702/54331/1234/59345/5332/3055/653361/643/5579/113/6351/10663/6375/2771/5595/1794/7454/1230/2770/5567/7074/5879/3579/6772/5331/2869/2793/146850/2790/6376/6368/3718/3577/9844/2786/4067/7292…
hsa04360	hsa04360	Axon guidance	177	0.463115060208888	1.55570471801298	0.00102459016393443	0.00722801088895147	0.00457000004940541	6677	tags=59%, list=35%, signal=39%	1943/6469/10512/2044/8482/1946/10371/1944/655/2043/7852/5880/1947/1948/2047/22885/2045/56896/1969/54361/10398/4233/9723/6091/10154/1949/57689/219699/1072/2042/6237/81029/3897/1945/3688/8633/1808/27289/137970/223117/2771/5595/2048/2770/103910/10627/285220/5879/1630/659/5530/64101/6092/6586/2534/22854/9353/4773/6405/3984/84448/998/1020/7225/25791/10501/817/5881/9037/387/5062/5058/7474/64218/7222/81…
hsa05169	hsa05169	Epstein-Barr virus infection	184	0.448311385133552	1.50937577136783	0.00102564102564103	0.00722801088895147	0.00457000004940541	4722	tags=40%, list=25%, signal=30%	4939/4938/3627/3117/3119/3127/3123/915/3122/9636/3105/1870/3115/3113/1869/4940/8900/916/917/3135/3111/864/890/919/3134/3106/1380/965/3112/567/3109/2208/6890/3108/3383/898/3107/1871/695/930/3683/7124/637/4794/5879/6772/3569/377841/6891/3133/595/581/355/5707/953/3718/578/7979/54205/7186/896/1647/7431/4067/9641/10213/8772/4615/5704/6892/3665/5925/5606/811
hsa05130	hsa05130	Pathogenic Escherichia coli infection	187	0.463614950388027	1.56253815019267	0.00102669404517454	0.00722801088895147	0.00457000004940541	5386	tags=44%, list=29%, signal=32%	51208/4640/10381/57121/4629/2149/9075/79861/29108/2212/79784/2597/5010/10095/3576/60/8797/4643/10458/137075/7456/3688/7277/84790/7846/7430/3071/3606/114548/9074/10376/356/5595/1364/3553/9181/7124/64005/382/10092/834/5879/2846/10097/7099/8743/3569/10109/10096/581/2534/355/10093/578/54205/7186/2147/10383/4542/8772/10672/3059/4615/203068/998/10686/27128/4628/10094/84617/836/387/4642/5062/5058/7132/9…
hsa05167	hsa05167	Kaposi sarcoma-associated herpesvirus infection	173	0.463223466979571	1.55339580336083	0.00102774922918808	0.00722801088895147	0.00457000004940541	6884	tags=57%, list=37%, signal=37%	1437/5743/1233/51176/1237/1232/3105/1870/1869/942/285/3135/5294/3134/3106/810/2921/9976/3576/91860/4277/2247/54331/1234/59345/3055/3383/3107/1871/131450/5595/1230/637/5879/3091/6772/3569/3710/2793/3133/146850/2790/595/5530/805/4772/581/5155/355/148022/578/54205/7186/4773/2786/4067/9641/8772/1499/55970/3665/7316/57580/2782/5925/7538/836/23533/7132/841/718/4893/6850/10379/10000/2791/7187/5336/5293/…
hsa05202	hsa05202	Transcriptional misregulation in cancer	173	0.485072022316367	1.62666379729684	0.00102774922918808	0.00722801088895147	0.00457000004940541	4940	tags=43%, list=26%, signal=32%	3206/3207/4314/1437/3248/5327/3486/6495/8357/4318/5328/8091/7850/85414/5468/64919/1991/860/2115/597/861/942/2138/8900/4613/8351/3560/7490/890/4233/51513/1848/3002/3576/2209/330/3205/3695/2118/3728/4291/171558/4300/929/3684/54738/6688/8353/4094/1436/3569/598/6935/8842/5371/5079/5914/4066/581/1053/4208/578/1647/4005/8013/2313/862/3020/6692/7849/1051/3479/2078/4286
hsa05206	hsa05206	MicroRNAs in cancer	159	0.487910240098154	1.62797319731605	0.00102986611740474	0.00722801088895147	0.00457000004940541	4068	tags=36%, list=22%, signal=29%	1591/5268/1943/10642/5743/995/4318/5328/1029/8626/1946/8091/113130/85414/3371/1944/6624/63923/1870/9493/1869/4325/3690/4233/1545/3925/5243/399694/23414/1945/7042/3678/3162/7430/5579/898/7057/1871/5595/89780/5159/659/6935/5582/4854/595/8651/6768/993/5155/3667/9839/578/6659/7078/672/7431/2064
hsa05152	hsa05152	Tuberculosis	158	0.493020106702258	1.64280886897592	0.00103092783505155	0.00722801088895147	0.00457000004940541	6884	tags=65%, list=37%, signal=42%	3552/3117/3119/3127/3123/3593/3122/245972/1520/7421/3115/3113/972/9902/2214/3111/22925/2212/3689/810/2213/4843/50617/3656/4360/3112/3109/2209/4046/91860/51561/2207/7042/3108/3460/3606/8915/820/11151/929/3684/2215/5595/3553/7124/637/6772/7099/30835/10333/64127/3569/7040/1509/3587/5530/805/581/26253/3687/54205/1378/3586/8772/4615/1379/817/4261/1051/836/5993/387/7132/841/8767/5878/815/7879/1263/718/…
hsa05164	hsa05164	Influenza A	149	0.453933294605678	1.50505323736516	0.0010351966873706	0.00722801088895147	0.00457000004940541	4848	tags=45%, list=26%, signal=34%	56649/402569/3552/4939/4938/3627/3117/3119/3127/3123/3593/3122/56000/6352/3115/3113/4940/3111/29108/4599/91543/51284/3576/3112/3109/60/8797/3838/4600/3108/3383/3460/3606/5579/114548/356/5595/3553/7124/637/64499/834/6772/7099/8766/8743/3569/5371/90865/581/355/7177/148022/578/54205/896/9641/8772/7416/4615/6041/3665/9021/5340/29107/4261/836
hsa04145	hsa04145	Phagosome	142	0.546523409637501	1.80677954520442	0.00103734439834025	0.00722801088895147	0.00457000004940541	3729	tags=47%, list=20%, signal=38%	1311/7058/3673/10381/3117/3119/8685/3127/3123/3122/245972/1520/3105/3115/3113/338382/9902/3135/79861/2214/4973/3111/22925/3690/2212/3693/3134/3106/3689/4481/2213/50617/4360/3112/3109/60/2209/81035/4688/3688/6890/3678/1536/7060/3108/7277/84790/653361/7846/7057/3107/10376/11151/929/3684/2215/1535/5879/715/7099/30835/10333/1780/6891/3133/4689/9296
hsa04514	hsa04514	Cell adhesion molecules	140	0.615116373292823	2.0331149809934	0.00103734439834025	0.00722801088895147	0.00457000004940541	4678	tags=64%, list=25%, signal=49%	51208/1001/1462/1000/3117/6382/3119/6404/3127/940/1493/201633/3123/29851/3122/26047/3105/959/927/6402/914/3115/3113/942/9075/3135/3111/80380/1272/923/5010/6693/3134/3106/3689/57689/57502/965/3112/3109/5133/3676/6403/3695/5788/920/4685/926/137075/3897/3688/3108/3383/54413/941/3107/9074/23308/94030/3684/1364/102723996/3683/3680/83700/9672/9019/5819/6385/80381/925/64115/3133/9378/64101/22829/22871/2…
hsa04933	hsa04933	AGE-RAGE signaling pathway in diabetic complications	100	0.491472885084581	1.58279288065611	0.00105596620908131	0.00722801088895147	0.00457000004940541	6135	tags=50%, list=33%, signal=34%	27035/1277/1281/1278/2335/3552/50507/183/113026/4313/5054/1282/1284/7424/3576/7042/5332/1536/3383/5579/5595/3553/7124/5879/6772/5331/3569/1287/7040/595/7046/4772/581/998/6401/1906/7412/7056/836/5330/1288/5580/4893/10000/5292/5336/5293/4846/3265/5578
hsa05146	hsa05146	Amoebiasis	97	0.599733248145183	1.92688548849362	0.00105820105820106	0.00722801088895147	0.00457000004940541	3445	tags=47%, list=18%, signal=39%	4583/6318/6317/3914/3918/1437/909/1277/1281/1278/2335/3909/2769/7850/913/3593/911/733/910/3910/732/338382/3689/1282/2921/1284/4843/3576/5272/7042/5332/5579/929/3684/5052/3553/7124/5567/5331/7099/3569/1287/5582/87/7040/1511
hsa04110	hsa04110	Cell cycle	124	0.509053899553532	1.66026918542474	0.00105932203389831	0.00722801088895147	0.00457000004940541	5144	tags=42%, list=27%, signal=31%	2810/991/995/699/9232/983/1029/8318/9133/7272/701/4085/9088/1030/1870/9700/1869/891/8900/5347/890/23594/7042/4998/27127/7534/4171/898/1871/4175/1032/8379/7040/990/595/4173/7529/993/896/1647/7027/4172/5885/7533/7532/11200/5925/9978/5111/7465/994/3065
hsa04650	hsa04650	Natural killer cell mediated cytotoxicity	98	0.563291444768742	1.81141209448626	0.00105932203389831	0.00722801088895147	0.00457000004940541	3815	tags=50%, list=20%, signal=40%	1437/154064/3932/80328/3822/4068/5880/3105/962/7409/3135/2214/259197/919/3106/3689/7305/3002/79465/353091/117157/399694/8797/10870/80329/4277/2207/3383/3460/5579/135250/3107/356/2215/5595/3683/3937/7124/637/5551/5879/8743/5582/51744/3133/5530/4772/2534/355
hsa04670	hsa04670	Leukocyte transendothelial migration	107	0.48301374445329	1.56183155787229	0.00105932203389831	0.00722801088895147	0.00457000004940541	6141	tags=61%, list=33%, signal=41%	51208/4318/7070/7852/5880/9075/4313/7409/399/7408/10398/5010/3689/60/3676/4688/3702/137075/3688/4478/1536/3383/653361/7430/5579/9074/3684/2771/1364/29119/3683/1535/2770/103910/10627/83700/5879/5582/87/81/4689/7414/998/1499/10686/5175/1495/7412/6494/50848/387/1003/58494/5908/9076/5906/5336/23562/394/5293/5829/1366/6093/5578/90952
hsa05142	hsa05142	Chagas disease	98	0.490557958472172	1.57751840059953	0.00105932203389831	0.00722801088895147	0.00457000004940541	5228	tags=47%, list=28%, signal=34%	2769/5522/3593/915/6352/916/917/5054/712/919/6349/6348/4843/1636/5521/3576/714/713/7042/5332/3460/356/2771/5595/3553/2770/7124/5331/7099/10333/3569/7040/7046/355/148022/3586/8772/4615/2775/811/9630/5330/2778/7132/841/2776
hsa05145	hsa05145	Toxoplasmosis	107	0.530778092783012	1.71627823235979	0.00105932203389831	0.00722801088895147	0.00457000004940541	5251	tags=48%, list=28%, signal=35%	79444/3914/3918/3909/3117/3119/3127/3123/3593/3122/3910/3310/959/3115/3113/5294/3111/23643/4843/3112/3109/330/1234/3688/7042/3108/3460/2771/5595/2770/7124/6772/7099/3949/598/7040/146850/3587/8651/54205/3586/4615/3915/2775/5606/4261/836/23533/7132/841/240
hsa04380	hsa04380	Osteoclast differentiation	122	0.552633433857549	1.80155802431226	0.00106044538706257	0.00722801088895147	0.00457000004940541	4149	tags=43%, list=22%, signal=33%	27035/8600/3552/8061/2274/4982/5468/1513/3932/55423/814/2214/11006/54209/799/3690/2212/7305/2213/126014/23547/8792/2209/4688/10326/54/7042/653361/3460/6688/695/2215/5595/1535/3937/3553/7124/5879/353514/1436/6772/7040/5530/7046/8651/4772/4689/2534/7186/4773/11027/2354
hsa04659	hsa04659	Th17 cell differentiation	96	0.597984284305019	1.91711472659897	0.00106044538706257	0.00722801088895147	0.00457000004940541	4012	tags=47%, list=21%, signal=37%	3561/2625/3559/3117/50943/3119/3932/3127/3123/915/3122/50615/861/3115/3113/196/916/917/3560/3111/919/3662/3556/3594/3112/3109/920/51561/3108/3460/5595/3553/4794/3091/6772/3569/7040/149233/5530/5914/7046/4772/9466/3718/4773
hsa04640	hsa04640	Hematopoietic cell lineage	89	0.641654342698861	2.04108364866424	0.00106837606837607	0.00722801088895147	0.00457000004940541	4326	tags=75%, list=23%, signal=58%	1437/909/3559/3589/3673/3552/7850/3117/3119/1604/3127/913/3123/915/3122/911/910/3675/4311/927/914/3115/3113/921/916/1438/917/924/3111/3690/3575/1380/3112/2814/3109/2209/3676/920/2208/926/3678/3672/928/3108/952/929/3684/930/3553/7124/2812/951/1436/3568/3574/3569/925/4254/966/2811/933/3815/1378/931/3581/1379/2323
hsa05322	hsa05322	Systemic lupus erythematosus	93	0.627193944967329	2.00100527813123	0.00106837606837607	0.00722801088895147	0.00457000004940541	4685	tags=67%, list=25%, signal=50%	8357/3117/8970/717/3119/3127/940/1991/3123/3122/733/8363/959/732/3115/3113/8969/8365/942/8351/2214/3111/8347/2212/712/3013/92815/723790/3112/3012/3109/128312/2209/714/713/3108/3017/941/2903/2215/8353/716/8334/8337/7124/715/54145/6632/87/1511/81/6628/3586/9555/85236/3015/8344/55506/731/3020/3014/6634
hsa04061	hsa04061	Viral protein interaction with cytokine and cytokine receptor	91	0.666708091302141	2.12254661907207	0.00107066381156317	0.00722801088895147	0.00457000004940541	3680	tags=64%, list=20%, signal=52%	6374/6369/5473/6359/6362/6361/6364/3561/4283/3559/6363/6367/10344/53833/1233/1237/3627/6354/5196/6357/9547/10563/1235/2833/7852/2829/1232/6366/1236/6352/6355/3560/9560/10803/4049/6349/6348/2921/3576/6846/8797/11009/1234/643/3606/7133/6351/6375/1230/7124/3579/8794/1436/8743/3569/3587/6376/6368
hsa04657	hsa04657	IL-17 signaling pathway	83	0.549413364820058	1.73037531821795	0.00108342361863489	0.00722801088895147	0.00457000004940541	2023	tags=23%, list=11%, signal=21%	4322/4312/6374/4586/4314/1437/6361/6364/5743/3934/4318/8061/3627/6354/727897/27190/2921/27189/3576
hsa04658	hsa04658	Th1 and Th2 cell differentiation	83	0.532477983256541	1.67703739792235	0.00108342361863489	0.00722801088895147	0.00457000004940541	4012	tags=45%, list=21%, signal=35%	3561/2625/3559/3117/3119/3932/3127/3123/3593/915/3122/10683/3115/3113/916/917/3560/3111/864/919/3594/3112/3109/920/3108/3460/5595/4794/4094/6772/4854/54567/5530/4772/84441/3718/4773
hsa04512	hsa04512	ECM-receptor interaction	85	0.604127622966396	1.90202993335852	0.00108695652173913	0.00722801088895147	0.00457000004940541	3388	tags=53%, list=18%, signal=44%	3914/3918/1277/1278/1311/2335/3909/7058/3673/3381/22801/3694/1280/3691/3161/6382/3371/3910/3675/63923/5649/1293/3690/3693/1282/1284/2814/3676/1298/3695/1297/1292/9900/3688/3678/3672/7060/256076/7057/7448/3680/2812/3339/6385/1287
hsa05323	hsa05323	Rheumatoid arthritis	84	0.633444996229288	1.99331684583963	0.00108695652173913	0.00722801088895147	0.00457000004940541	3415	tags=55%, list=18%, signal=45%	4312/6374/4314/1437/6364/8600/3589/3552/3117/1513/3119/3127/940/1493/3123/3122/245972/6352/3115/3113/942/4050/3111/3689/6349/6348/2921/50617/3576/3112/3109/8792/51561/54/7042/3108/3383/10673/3606/941/3683/3553/7124/7099/3569/7040
hsa05133	hsa05133	Pertussis	76	0.547910772795794	1.71113570942311	0.00108932461873638	0.00722801088895147	0.00457000004940541	4317	tags=50%, list=23%, signal=39%	6374/3552/717/3593/29108/712/23643/3689/810/4843/3576/1072/91860/714/713/51561/3394/3688/3678/114548/929/3684/2771/5595/716/3553/2770/7124/834/715/7099/3569/3659/805/148022/3586/4615/6372
hsa04610	hsa04610	Complement and coagulation cascades	79	0.550630314112326	1.72840467377787	0.00109051254089422	0.00722801088895147	0.00457000004940541	5010	tags=62%, list=27%, signal=46%	5327/5329/5328/2153/5624/3053/717/1604/2244/2151/2149/733/5055/5265/732/5054/712/3689/3075/5648/1380/2155/714/713/2159/2161/3684/5627/7448/716/2162/719/10544/715/629/728/966/7035/2/3687/2147/1378/1379/731/5340/3078/7056/2243/10878
hsa05412	hsa05412	Arrhythmogenic right ventricular cardiomyopathy	73	0.548879485002357	1.70232889833684	0.00109769484083425	0.00722801088895147	0.00457000004940541	3167	tags=45%, list=17%, signal=38%	59285/3673/27092/22801/3694/1674/51176/3691/1000/59283/6444/3675/55799/3690/3693/60/3676/3695/784/59284/2697/6546/3728/4000/781/3688/3678/3672/775/29119/3680/6443/1829
hsa05140	hsa05140	Leishmaniasis	70	0.652735756063968	2.01664757792313	0.0011001100110011	0.00722801088895147	0.00457000004940541	4314	tags=61%, list=23%, signal=48%	5743/3552/3117/3119/3127/3123/3593/65108/3122/3115/3113/2214/3111/2212/3689/4843/3112/3109/2209/3676/4688/3688/7042/1536/3108/653361/3460/5579/3684/2215/5595/1535/3553/7124/1917/6772/7099/7040/4689/1378/3586/4615/1379
hsa05150	hsa05150	Staphylococcus aureus infection	66	0.64850428513857	1.98123451187628	0.00111358574610245	0.00722801088895147	0.00457000004940541	3448	tags=68%, list=18%, signal=56%	3868/3872/3880/54474/3117/25984/717/3119/6404/3127/3123/3122/3866/3115/3861/3113/5724/2214/2359/3111/2212/712/3689/3075/2213/5648/2358/3112/3109/2209/6403/714/713/3108/3383/820/2357/3684/2215/716/3683/719/715/629/728
hsa04612	hsa04612	Antigen processing and presentation	61	0.644670708102706	1.95465211013398	0.00112359550561798	0.00722801088895147	0.00457000004940541	3520	tags=54%, list=19%, signal=44%	3117/3119/3127/3123/3822/3122/1520/3105/3310/927/3115/3113/972/3135/3111/3134/3106/3112/567/3109/1508/3805/920/10437/926/6890/3108/3107/5641/7124/925/6891/3133
hsa05416	hsa05416	Viral myocarditis	56	0.584472136394457	1.7575410308004	0.00113507377979569	0.00722801088895147	0.00457000004940541	3948	tags=66%, list=21%, signal=52%	3117/3119/1604/3127/940/3123/6444/3122/5880/3105/959/3115/3113/942/3135/3111/3134/3106/3689/3112/3109/60/857/3108/3383/941/3107/3683/637/6443/5551/5879/3133/595/6442/2534/54205
hsa00590	hsa00590	Arachidonic acid metabolism	55	0.556705238324187	1.6660411829745	0.00113895216400911	0.00722801088895147	0.00457000004940541	3299	tags=53%, list=18%, signal=44%	1555/5743/9536/2877/4051/5320/1559/26279/1557/5740/6916/27306/493869/874/8399/127281/8529/255189/246/11145/1573/283748/2876/5742/242/151056/247/2687/5322
hsa00830	hsa00830	Retinol metabolism	55	0.657124944368705	1.9665653281325	0.00113895216400911	0.00722801088895147	0.00457000004940541	1366	tags=35%, list=7%, signal=32%	54575/54658/195814/54578/29785/10170/1562/54576/1555/1592/53630/1559/130/54600/54657/8630/339761/10720/127
hsa05321	hsa05321	Inflammatory bowel disease	53	0.628839493771446	1.86869236614166	0.00115207373271889	0.00722801088895147	0.00457000004940541	3655	tags=60%, list=19%, signal=49%	3561/2625/3552/3117/50943/3119/3127/3123/3593/3122/50615/3115/3113/3111/3594/3112/3109/51561/7042/3108/3460/3606/3553/7124/4094/6772/7099/64127/3569/7040/149233/4772
hsa00140	hsa00140	Steroid hormone biosynthesis	48	0.608830760748677	1.78529573410684	0.00117096018735363	0.00722801088895147	0.00457000004940541	4107	tags=56%, list=22%, signal=44%	54575/54658/54578/6783/54576/1109/6820/54600/54657/8630/6716/10720/1583/3290/1545/7367/3291/1589/412/8644/54577/3284/3294/1586/1584/79644/1646
hsa04672	hsa04672	Intestinal immune network for IgA production	40	0.716002370104708	2.02535115058711	0.00121802679658952	0.00722801088895147	0.00457000004940541	3616	tags=72%, list=19%, signal=59%	5284/3117/3119/3127/940/3123/608/29851/3122/7852/959/3115/3113/942/3111/10803/3112/3109/3676/3695/115650/3108/10673/941/23308/102723996/3569/7040/23495
hsa05320	hsa05320	Autoimmune thyroid disease	32	0.700672925328389	1.93422410575166	0.00121951219512195	0.00722801088895147	0.00457000004940541	4131	tags=84%, list=22%, signal=66%	3117/3119/3127/940/1493/3123/3122/3105/959/3115/3113/942/3135/3111/3134/3106/3002/3112/3109/3108/941/3107/356/5551/3133/355/3586
hsa04940	hsa04940	Type I diabetes mellitus	38	0.757640737222351	2.13074149435152	0.00122399020807834	0.00722801088895147	0.00457000004940541	3073	tags=79%, list=16%, signal=66%	3552/3117/3119/3127/940/3123/3593/3122/3105/3115/3113/942/3135/3111/2571/3134/3106/4049/3002/3112/3109/3108/941/3107/356/5798/1363/3553/7124/5551
hsa05340	hsa05340	Primary immunodeficiency	34	0.662730742447691	1.83286628878955	0.00122850122850123	0.00722801088895147	0.00457000004940541	4955	tags=74%, list=26%, signal=54%	3561/3932/915/29851/959/927/973/916/3575/5788/920/115650/926/6890/695/930/925/6891/326/23495/3718/84876/7535/4261/5993
hsa05330	hsa05330	Allograft rejection	30	0.763366383169988	2.07502116190009	0.00124378109452736	0.00722801088895147	0.00457000004940541	4131	tags=93%, list=22%, signal=73%	3117/3119/3127/940/3123/3593/3122/3105/959/3115/3113/942/3135/3111/3134/3106/3002/3112/3109/3108/941/3107/356/7124/5551/3133/355/3586
hsa05332	hsa05332	Graft-versus-host disease	30	0.782804643669031	2.12785922600051	0.00124378109452736	0.00722801088895147	0.00457000004940541	3815	tags=93%, list=20%, signal=75%	3552/3117/3119/3127/940/3123/3122/3105/3115/3113/942/3135/3111/3134/3106/3002/3112/3109/3108/941/3107/356/3553/7124/5551/3569/3133/355
hsa00040	hsa00040	Pentose and glucuronate interconversions	26	0.753608510188673	1.98830069242538	0.00126903553299492	0.00723820266967475	0.00457644392990372	1932	tags=42%, list=10%, signal=38%	54575/54658/54578/57016/54576/54600/27294/54657/10720/7367/9365
hsa00053	hsa00053	Ascorbate and aldarate metabolism	23	0.694169990248479	1.77472149383201	0.00130890052356021	0.00732984293193717	0.00463438462887347	1932	tags=39%, list=10%, signal=35%	54575/54658/54578/54576/54600/54657/10720/7367/9365
hsa05310	hsa05310	Asthma	22	0.711611681702187	1.80325100608214	0.00133333333333333	0.00733333333333333	0.00463659147869674	3002	tags=68%, list=16%, signal=57%	2205/3117/3119/3127/3123/3122/959/3115/3113/3111/3112/3109/2207/3108/7124
hsa05165	hsa05165	Human papillomavirus infection	309	0.404790430038453	1.39267533086222	0.00200400801603206	0.0108286748936469	0.00684656478238101	5202	tags=37%, list=28%, signal=27%	80326/7476/3914/3918/8638/7472/54626/5743/1277/1278/1311/2335/3909/7477/7058/3673/3381/22801/3694/5522/1280/3691/3371/245972/9636/3910/3675/3105/63923/5315/5649/1869/8900/3135/1293/54361/4599/3690/3693/890/3134/3106/1282/11211/1284/8324/50617/5521/3676/1298/3695/1297/4600/1292/81029/3688/2535/3678/3672/7060/256076/84699/898/7057/3107/356/5595/7448/89780/7124/5159/3680/5567/6772/5584/1287/4854/313…
hsa04310	hsa04310	Wnt signaling pathway	152	0.447218211275979	1.48545284766819	0.00206825232678387	0.0109326470849232	0.0069123024973028	5485	tags=39%, list=29%, signal=28%	27121/80326/22943/7476/7472/8549/340419/59352/7477/6424/27123/51176/147111/8061/6423/8840/4316/5880/54361/11211/8324/4920/81029/2535/5332/5579/6422/89780/5567/5879/144165/5331/5582/25805/595/5530/4772/896/4773/5663/7480/1499/8321/84870/9978/8607/817/5881/1452/5330/5176/387/7474/7481/815/11197/81839/8313/5467
hsa05135	hsa05135	Yersinia infection	134	0.451152314402715	1.48570841381969	0.00209424083769634	0.0109326470849232	0.0069123024973028	6193	tags=47%, list=33%, signal=32%	2335/3932/5880/927/7409/29108/2533/2212/8935/10095/3576/60/3676/920/10458/926/7456/3688/3678/3606/114548/5595/7454/3937/3553/7124/382/10092/834/5879/10097/7099/3569/925/10109/4772/10096/10093/148022/7186/4773/9844/391/3984/3586/4615/998/10094/5606/7535/5881/387/2776/81873/10552/10000/6195/5293/8976/5829/6093/2932/58484
hsa05144	hsa05144	Malaria	46	0.575381712991866	1.6838069822465	0.00234466588511137	0.0120359515435717	0.00760988050430884	4678	tags=65%, list=25%, signal=49%	1311/7058/6382/959/3820/4233/3689/3576/6403/7042/4035/7060/3383/3606/7057/3683/3553/7124/7099/3569/7040/1378/3586/4615/2532/1379/5175/6401/3082/7412
hsa00860	hsa00860	Porphyrin and chlorophyll metabolism	35	0.622469834700012	1.72117061829484	0.00246913580246914	0.0124671119206638	0.00788248703117843	4222	tags=43%, list=22%, signal=33%	54575/54658/54578/54576/9843/54600/54657/10720/7367/3162/1356/211/54577/3052/644
hsa04390	hsa04390	Hippo signaling pathway	153	0.430427897561459	1.4306199329773	0.00309917355371901	0.014957264957265	0.00945691735165419	5270	tags=39%, list=28%, signal=28%	80326/7476/7472/7477/374/51176/332/5522/652/2246/655/8200/2736/6657/5054/54361/3689/11211/8324/5521/60/122786/330/81029/7042/2535/7534/3397/286204/29119/654/174/89780/1490/5584/659/7040/595/7046/7529/154796/55233/896/7161/6591/7480/1499/7533/7532/10413/8321/650/1495/7005/25937/7474/7481/653/5500/26524
hsa05034	hsa05034	Alcoholism	143	0.428399503185863	1.41687997058547	0.00310880829015544	0.014957264957265	0.00945691735165419	5668	tags=45%, list=30%, signal=32%	2906/8357/1812/8970/7054/5569/8363/814/8969/8365/8351/8347/1813/3013/92815/810/723790/136/3012/128312/399694/627/91860/9734/54331/59345/4129/84699/3017/2903/2771/5595/8353/8334/8337/2770/5567/54145/2793/2790/805/2786/2354/9555/85236/3015/55970/8344/55506/3020/2775/2782/3014/2902/2778/554313/3065/135/5500/2885/8370/4893/8349/55315/8339
hsa04928	hsa04928	Parathyroid hormone synthesis, secretion and action	99	0.476540132391864	1.53366252043692	0.00317124735729387	0.014957264957265	0.00945691735165419	3427	tags=28%, list=18%, signal=23%	4322/1591/8600/2625/5744/860/4323/7421/4325/5143/1839/108/9365/5142/5332/84699/5579/8521/113/5144/2771/5595/2770/9935/5567/5331/5582/3710
hsa05162	hsa05162	Measles	123	0.435871899834481	1.42269443307702	0.00317124735729387	0.014957264957265	0.00945691735165419	6953	tags=52%, list=37%, signal=33%	3561/3559/3552/4939/4938/940/3593/915/3310/4940/916/917/3560/4599/2213/51284/4600/4478/898/356/6504/3553/637/6772/7099/30835/3569/598/595/581/355/3718/578/54205/896/7161/9641/8772/4615/3665/836/841/10379/64135/10000/4793/7187/5293/5610/2932/103/868/8717/3306/572/29110/1021/7157/7097/4790/596/27102/23586/5295
hsa04620	hsa04620	Toll-like receptor signaling pathway	88	0.484313609917522	1.5396464158637	0.00320512820512821	0.014957264957265	0.00945691735165419	4641	tags=35%, list=25%, signal=27%	4283/3627/1513/3593/6352/942/9560/23643/6349/6348/51284/3576/51311/941/6351/929/5595/3553/7124/5879/6772/7099/10333/3569/148022/6696/9641/8772/4615/3665/5606
hsa04976	hsa04976	Bile secretion	72	0.519621428552376	1.60665843373991	0.00330760749724366	0.0152051210321052	0.00961362744681975	3277	tags=40%, list=17%, signal=33%	54575/54658/54578/54576/6513/6550/478/6523/54600/6343/54657/10720/5244/64240/8647/7367/108/28234/5243/9429/366/6548/113/57552/570/481/5567/483/3949
hsa00980	hsa00980	Metabolism of xenobiotics by cytochrome P450	60	0.546740101820336	1.65699082084759	0.00336700336700337	0.0152505446623094	0.00964234710364741	1795	tags=35%, list=10%, signal=32%	54575/54658/54578/29785/54576/218/1555/1559/130/222/54600/27294/54657/10720/127/3290/221/27306/1545/7367/874
hsa04621	hsa04621	NOD-like receptor signaling pathway	153	0.41879850876632	1.39196715161037	0.00413223140495868	0.0184453227931489	0.0116622854297079	4474	tags=36%, list=24%, signal=28%	4939/4938/84168/199713/6352/2634/4940/115361/114769/2635/115362/29108/9447/118429/2921/3428/2633/3576/340061/1508/330/90550/5332/1536/3606/114548/820/5595/1535/3553/7124/834/7295/6772/5331/7099/64127/7226/3569/84674/598/3710/838/22861/148022/7186/24145/9051/9641/8772/7416/51393/4615/6041/3665
hsa05222	hsa05222	Small cell lung cancer	92	0.485240493914937	1.54599284771766	0.00427350427350427	0.0188034188034188	0.0118886960992224	4005	tags=34%, list=21%, signal=27%	79444/3914/3918/5743/2335/3909/3673/1164/3910/1030/3675/1870/1869/1282/1284/4843/330/1163/3688/5915/898/1871/598/1287/595/581/578/54205/7186/3685/1647
hsa04662	hsa04662	B cell receptor signaling pathway	78	0.495602751140543	1.54863147539445	0.00439077936333699	0.0190473245620816	0.0120429085577071	6953	tags=60%, list=37%, signal=38%	84433/27071/5880/973/7409/11006/2213/974/23547/1380/8519/5579/8915/3635/695/5595/930/4794/5879/353514/5530/4772/933/4773/11027/4067/5881/10859/79168/5777/2885/971/4893/6850/10000/4793/10288/5336/5293/3265/2932/5604/3845/4790/11025/5534/5295
hsa05204	hsa05204	Chemical carcinogenesis	67	0.518563855338419	1.58806010497577	0.00445930880713489	0.0190759321194104	0.0120609960426894	1786	tags=33%, list=9%, signal=30%	54575/54658/54578/1562/54576/218/5743/10/1559/130/222/54600/54657/10720/1557/127/445329/3290/221/27306/1545/7367
hsa04217	hsa04217	Necroptosis	133	0.428330386125661	1.41143651520533	0.00522466039707419	0.0220437726342308	0.0139374502301186	5245	tags=41%, list=28%, signal=30%	3552/81030/8969/29108/3013/92815/723790/3012/5834/8797/330/255189/246/1536/283748/3460/114548/356/8334/8337/3553/7124/637/5836/834/6772/7099/8743/2512/90865/100526767/581/355/128866/824/3718/5321/148022/7186/9555/8772/7416/3015/51510/55506/3014/57132/817/5119/7132/27243/841/5478/815
hsa00260	hsa00260	Glycine, serine and threonine metabolism	38	-0.557278867827171	-2.03955476209471	0.00540540540540541	0.0224981738495252	0.0142247510668563	1835	tags=37%, list=10%, signal=33%	29958/55349/212/26227/275/23464/1491/2593/29968/1757/2628/102724560/875/27232
hsa04115	hsa04115	p53 signaling pathway	73	0.487043182026227	1.5105459507156	0.00548847420417124	0.0225393340651299	0.0142507751266201	4849	tags=44%, list=26%, signal=33%	5268/2810/3486/983/1029/6241/9133/51512/891/5054/5366/3732/8797/64065/898/7057/637/598/595/581/56475/355/143686/54205/896/7161/1647/51246/11200/84883/836/3479
hsa05226	hsa05226	Gastric cancer	137	0.427053162082877	1.40812270038737	0.00626959247648903	0.0254083484573503	0.016064745265242	2992	tags=25%, list=16%, signal=21%	4583/9965/1015/80326/7476/6469/7472/7477/51176/2250/83998/2246/1030/1870/26281/1869/54361/4233/11211/8324/8817/5243/399694/81029/2247/3728/7042/2535/5915/898/1871/5595/29119/89780
hsa04611	hsa04611	Platelet activation	121	0.440164079957548	1.43486709990706	0.00635593220338983	0.0254237288135593	0.0160744696873154	6453	tags=58%, list=34%, signal=38%	1277/1281/1278/3673/2244/2149/6916/5294/7408/83706/3690/2212/108/4638/2814/60/255189/2207/3688/5332/283748/5742/113/695/2771/5595/3937/2770/103910/2812/10627/5567/5331/5584/5592/3710/146850/64805/2811/10125/2534/5321/2147/4067/10672/84876/2243/5330/23533/387/54518/2778/6915/2776/5500/5908/5906/6850/10000/7094/5336/5293/4846/7450/6093/2982/3708/8673/5499/5593
hsa00270	hsa00270	Cysteine and methionine metabolism	48	-0.473456458533661	-1.79596244519188	0.00675675675675676	0.0266805266805267	0.0168690958164642	2215	tags=31%, list=12%, signal=28%	84245/4548/3945/587/6723/26227/160287/586/1789/4144/1491/29968/102724560/4143/875
hsa05132	hsa05132	Salmonella infection	245	0.39317872593221	1.33913507681543	0.00707070707070707	0.0275668073136428	0.0174294578025424	6900	tags=50%, list=37%, signal=32%	113146/51176/10381/2318/6281/302/338382/79861/399/5294/29108/10398/23643/2597/10095/3576/60/8797/6237/330/5788/7277/84790/7846/3071/3606/114548/5288/10376/929/5595/3553/5898/7124/382/103910/10092/834/10627/2316/5879/7295/10097/7099/10333/79026/8743/3569/83658/10109/1780/838/5216/6990/10096/581/5287/10093/6993/578/57617/54205/7186/2317/10383/9844/391/8772/8655/4615/203068/998/1499/27128/10094/1278…
hsa03060	hsa03060	Protein export	23	-0.55116609170029	-1.78422917038705	0.00840336134453781	0.0320545343376394	0.0202668791950215	5709	tags=70%, list=30%, signal=49%	9789/7095/28972/6731/6728/6730/55176/5018/6729/29927/60559/10952/58477/90701/11231/6734
hsa04142	hsa04142	Lysosome	127	0.427085487826706	1.39690846209567	0.00842992623814542	0.0320545343376394	0.0202668791950215	6805	tags=54%, list=36%, signal=35%	1510/768239/58511/1513/968/245972/1520/130340/7805/50617/1521/1508/1212/54/1075/5641/1522/1515/9516/4668/1512/2760/2517/1511/1509/1174/10577/5476/3988/23553/2799/3423/55353/2717/23659/4864/10947/8692/2629/5660/3373/5538/1519/1514/967/1200/1213/427/10053/2588/1777/9114/8372/51606/285362/6272/537/3920/3073/26503/8907/2720/6556/2581/527/3916/3074/8763/23457
hsa04668	hsa04668	TNF signaling pathway	111	0.439913328401061	1.42887066821696	0.00948366701791359	0.0354163206378004	0.0223924105194569	5202	tags=35%, list=28%, signal=26%	6374/4314/1437/6364/5743/4318/3627/6352/4323/3976/4049/2921/7424/330/3383/84699/7133/5595/3553/7124/64127/3569/6376/3659/355/7186/8986/8772/6372/9021/5606/6401/1906/7412/1051/836/7132/182/841
hsa04666	hsa04666	Fc gamma R-mediated phagocytosis	96	0.451926810870556	1.44886005737054	0.0095440084835631	0.0354163206378004	0.0223924105194569	5898	tags=50%, list=31%, signal=35%	85477/65108/5880/7409/2214/7408/2212/2213/10095/1072/2209/5788/255189/3055/2934/283748/653361/8853/5579/3635/2215/5595/7454/382/10092/5879/10097/5582/10109/10096/8612/10093/5321/4067/3984/998/273/10094/5058/5580/81873/10552/8877/6850/50807/10000/5336/5293
hsa04010	hsa04010	MAPK signaling pathway	281	0.375376978082216	1.286672378625	0.0100603621730382	0.0368619472203938	0.0233064259595791	5572	tags=39%, list=30%, signal=28%	9965/1943/59285/4909/5801/2069/374/3552/27092/1946/2250/59283/1944/2318/2246/5880/3310/26281/55799/285/1969/4233/3925/1848/1852/3481/3556/1847/5778/8817/7424/627/6237/255189/784/59284/2247/781/1945/7042/283748/5579/9448/775/1844/929/356/5595/3553/11184/7124/5159/5924/5567/2316/7039/5879/1436/5228/4908/4254/5582/7040/5530/7046/1849/4772/10125/5155/4208/355/5321/7186/2317/3815/1647/2064/8986/56034/…
hsa04810	hsa04810	Regulation of actin cytoskeleton	207	0.401252850704584	1.35816506249098	0.0101729399796541	0.0368619472203938	0.0233064259595791	5481	tags=45%, list=29%, signal=32%	9965/128239/2335/3673/22801/3694/3691/2250/57121/85477/1129/2246/4629/81624/2149/7852/5880/3675/26281/7409/3690/3693/10398/79784/3689/10095/8817/4638/1072/60/3676/6237/3695/10458/2247/3688/4478/3678/3672/2934/7430/3071/6548/3684/7114/5595/3683/5159/3680/103910/10092/10627/7074/5879/2846/10097/87/10109/5216/81/10096/5155/10093/8826/3687/3685/2147/56034/3984/1132/10672/7414/998/5305/55970/22808/462…
hsa04064	hsa04064	NF-kappa B signaling pathway	102	0.448536176047666	1.44446332274865	0.0105820105820106	0.0376620200538029	0.0238122819889048	4255	tags=35%, list=23%, signal=27%	5743/10913/8600/6363/5328/84433/6357/3932/6366/597/959/4050/9560/23643/4049/2921/3576/8792/330/115650/3383/10673/5579/8915/6351/929/695/3553/7124/7099/598/148022/7186/1647/4067/4615
hsa00640	hsa00640	Propanoate metabolism	34	-0.445820696533707	-1.56400052617411	0.0106382978723404	0.0376620200538029	0.0238122819889048	4194	tags=44%, list=22%, signal=34%	5095/51/8310/594/1629/35/4329/3945/84693/32/23417/84532/38/160287/18
hsa00512	hsa00512	Mucin type O-glycan biosynthesis	30	0.597825429491116	1.62503935811886	0.0111940298507463	0.0391791044776119	0.024771477540527	4124	tags=53%, list=22%, signal=42%	11227/192134/9245/55808/2650/8693/79623/442117/9334/50614/114805/56913/55568/11226/100528030/79695
hsa04218	hsa04218	Cellular senescence	154	0.406678601787007	1.35337101481795	0.0113753877973113	0.0393665105794592	0.0248899673861926	4641	tags=31%, list=25%, signal=24%	3486/3552/983/1029/9133/2305/1030/3105/1870/1869/891/8900/5054/3135/890/3134/3106/810/3576/91860/6237/3805/7042/90550/898/3107/1871/5595/2113/3569/7040/3710/3133/595/5530/7046/805/4772/993/824/896/1647/4773/7416/22808/11200/5925/5606
hsa04660	hsa04660	T cell receptor signaling pathway	98	0.452650624030403	1.45561737633358	0.0116525423728814	0.0398775894538606	0.0252131033799187	6446	tags=49%, list=34%, signal=32%	1437/84433/3932/940/1493/915/29851/959/927/916/917/7409/919/5133/5788/3702/920/926/8915/5595/3937/7124/4794/925/9402/5530/4772/10125/2534/4773/3586/998/7535/387/5062/5058/5777/2885/4893/4690/10000/4793/5293/3265/2932/5604/3845/868
hsa05203	hsa05203	Viral carcinogenesis	181	0.397876048855698	1.3378155063235	0.0122950819672131	0.0416141235813367	0.0263110487441808	5669	tags=40%, list=30%, signal=28%	991/983/1029/1233/1237/8970/85477/1959/245972/1232/8363/1030/3105/5315/8365/8900/5366/3135/8347/890/3134/3106/128312/9734/1234/2934/7534/84699/3017/898/3107/1960/5595/5567/5879/8379/54145/87/3133/595/81/7529/581/3718/578/7186/896/4067/998/85236/8344/3665/11036/7533/7532/5925/836/387/554313/3065/841/2885/5423/718/8370/4893/2958/8349/6850/9114/10379/8339/1111
hsa04015	hsa04015	Rap1 signaling pathway	201	0.390973216095904	1.32315034344634	0.0132248219735504	0.0442744039984077	0.0279930442231901	5271	tags=41%, list=28%, signal=30%	9965/1943/1946/2250/57121/1944/2246/2149/5880/26281/285/7409/1969/2533/7408/3690/1813/4233/3689/810/108/8817/136/7424/60/91860/6237/8631/2247/1945/3688/5332/3397/5579/7057/2903/113/2357/3684/2771/5595/3683/3937/2770/5898/5159/7074/5879/2846/1436/5228/5899/5331/5584/4254/5582/5216/57568/805/5155/3815/56034/998/1499/2775/22808/5606/3082/5881/3479/6494/23094/5330/2252/387/54518/2902/2778/135/2776/64…
hsa05217	hsa05217	Basal cell carcinoma	61	0.485007199116853	1.47054974465025	0.0134831460674157	0.044653860094237	0.0282329600732531	4646	tags=39%, list=25%, signal=30%	80326/7476/6469/7472/7477/51176/652/2736/54361/11211/8324/2735/81029/2535/89780/2737/581/374654/578/1647/7480/1499/8321/650
hsa04918	hsa04918	Thyroid hormone synthesis	69	0.476043991199569	1.46849193268606	0.0143171806167401	0.0469116130846377	0.029660452565475	3427	tags=35%, list=18%, signal=29%	50506/405753/389434/2877/6528/478/433/4036/53905/493869/7276/108/5332/432/84699/2876/5579/113/481/5567/483/5331/5582/3710
hsa00982	hsa00982	Drug metabolism - cytochrome P450	57	0.494848140033514	1.48965497981129	0.0148063781321185	0.0475308641975309	0.0300519818063678	1786	tags=30%, list=9%, signal=27%	54575/54658/54578/54576/218/1555/1559/130/222/54600/54657/10720/1557/127/221/27306/7367
hsa04726	hsa04726	Serotonergic synapse	97	0.445930301080904	1.43273134962893	0.0148148148148148	0.0475308641975309	0.0300519818063678	6472	tags=62%, list=34%, signal=41%	1562/3352/5743/1559/3357/3751/3351/1557/3356/3363/255189/54331/59345/246/4129/5332/1573/283748/5579/5742/775/2561/242/2771/5595/247/2770/5567/5331/6532/5582/3710/2793/2790/5321/2562/2786/55970/2775/2782/836/5330/351/2778/3760/774/2776/240/285242/4893/260293/2791/3763/3265/5578/3708/5604/3845/2787/7220
hsa04972	hsa04972	Pancreatic secretion	92	-0.412963514108621	-1.71313557735763	0.0151515151515152	0.0481099656357388	0.0304181259145991	428	tags=24%, list=2%, signal=23%	6262/1131/1360/63036/5406/280/279/51032/5644/1504/440387/10136/1357/23436/1358/1506/5408/5645/5319/5646/1056/5407
