# Supplementary material for: Identification of FEZ2 as a potential oncogene in pancreatic ductal adenocarcinoma
Source: PeerJ. 2022 Jan 5;10:e12736. doi: 10.7717/peerj.12736 (PMC8742541; doi:10.7717/peerj.12736)
Supplement: Supplemental Information 4 [file peerj-10-12736-s004.zip]

Archive with 6 entries (5 files):
- WB/
- WB/cfpac fez2.png
- WB/FEZ2 cfpac.jpg
- WB/FEZ2 panc1.jpg
- WB/gapdh1.jpg
- WB/panc1 fez2.png
