# Supplementary material for: Identification of FEZ2 as a potential oncogene in pancreatic ductal adenocarcinoma
Source: PeerJ. 2022 Jan 5;10:e12736. doi: 10.7717/peerj.12736 (PMC8742541; doi:10.7717/peerj.12736)
Supplement: Supplemental Information 5 [file peerj-10-12736-s005.zip]

Archive with 2 entries (1 files):
- pancreas/
- pancreas/pancreas.csv
