# Supplementary material for: Identification of FEZ2 as a potential oncogene in pancreatic ductal adenocarcinoma
Source: PeerJ. 2022 Jan 5;10:e12736. doi: 10.7717/peerj.12736 (PMC8742541; doi:10.7717/peerj.12736)
Supplement: Supplemental Information 5 [file peerj-10-12736-s005.zip › pancreas/pancreas.csv]

	GTEX-S33H-1226-SM-4AD69	GTEX-VJYA-0826-SM-4KL1M	TCGA-FB-A545-01	GTEX-ZF3C-2026-SM-4WWB5	GTEX-XUW1-1726-SM-4BOOZ	GTEX-OOBJ-1026-SM-3NB2L	TCGA-XD-AAUL-01	TCGA-RL-AAAS-01	TCGA-FB-A7DR-01	TCGA-YB-A89D-01	TCGA-IB-7890-01	TCGA-HZ-7922-01	GTEX-ZLFU-0726-SM-57WF6	GTEX-QEL4-1326-SM-447AD	TCGA-Q3-A5QY-01	GTEX-11DXX-0926-SM-5H112	GTEX-ZAB4-1726-SM-5HL8C	GTEX-145ME-0326-SM-5S2QO	GTEX-YB5E-0526-SM-4VDSD	TCGA-OE-A75W-01	GTEX-12WSG-1026-SM-5EGII	TCGA-FB-AAQ3-01	GTEX-ZV7C-0726-SM-59HKH	TCGA-HZ-7919-01	GTEX-V1D1-0726-SM-4JBH7	TCGA-IB-7649-01	GTEX-TKQ2-0426-SM-4DXUO	GTEX-RWS6-1126-SM-47JXC	TCGA-XD-AAUG-01	GTEX-145MO-2126-SM-5Q5CZ	GTEX-13W3W-1026-SM-5IFG4	TCGA-2J-AABI-01	GTEX-N7MT-1626-SM-3LK71	TCGA-HZ-A4BH-01	TCGA-2L-AAQL-01	GTEX-131XG-1426-SM-5GCMO	TCGA-FB-AAQ0-01	TCGA-3A-A9IX-01	TCGA-3A-A9IO-01	GTEX-11XUK-0626-SM-5N9ES	GTEX-QLQW-0326-SM-447A8	GTEX-T8EM-0826-SM-4DM76	TCGA-FB-AAPZ-01	TCGA-US-A776-01	TCGA-XD-AAUH-01	TCGA-XN-A8T5-01	TCGA-H6-A45N-01	GTEX-ZZPU-0726-SM-5N9C8	TCGA-IB-8126-01
ENSG00000242268.2	1.585	1	1	0	0	0	0	0	1	1.585	0	0	1.585	0	1	1	2.585	0	1	1	0	0	0	1	3.1699	0	1	2.3219	2.8074	1	1	0	1.585	2	0	0	0	0	6.2854	1	2	0	1	0	3.8074	1.585	0	3.4594	1.585
ENSG00000259041.1	0	0	0	0	0	0	0	0	0	0	0	0	0	0	0	0	0	0	0	0	0	0	0	0	0	0	0	0	0	0	0	0	0	0	0	0	0	0	0	0	0	0	0	0	0	0	0	0	0
ENSG00000270112.3	0	0	0	2.3219	0	1.585	0	0	0	0	2	1	1	1	0	0	1	1.585	0	1.585	1	0	0	0	3	0	0	0	2.3219	0	1	0	1	2.3219	0	1.2449	0	1	0	1	0	0	0	0	1.585	0	2.3219	2	1
ENSG00000167578.16	8.2668	8.3655	9.2891	9.2394	7.7944	8.288	11.7236	10.7663	10.1537	10.5077	9.2879	9.8342	6.7435	7.8455	11.2114	8.0759	8.5544	7.4346	9.131	11.8385	8.0614	10.3475	8.4512	9.9181	9.3212	9.4055	7.8826	8.1548	9.8041	7.9471	8.1497	10.2888	9.4623	10.4165	10.9769	7.8074	10.5975	10.2471	11.7141	9.1163	7.7944	7.9882	9.6604	10.3665	10.6811	10.3655	10.0269	8.7862	9.2353
ENSG00000278814.1	0	0	0	0	0	0	0	0	0	0	0	0	0	0	0	0	0	0	0	0	0	0	0	0	0	0	0	0	0	0	0	0	0	0	0	0	0	0	0	0	0	0	0	0	0	0	0	0	0
ENSG00000078237.5	5.2479	5.585	7.7682	5.7279	4.858	5.9542	8.9159	8.0498	9.9069	8.7616	8.7245	9.0471	6.3576	5.6724	8.8611	6.6294	5.2095	4.9069	7.2095	8.3966	5	8.1548	6.5699	8.7482	6.6147	8.3309	5.2854	5.0875	8.2527	6.858	5.0875	8.1349	5.8826	9.5097	8.1898	5.9773	8.0928	9.1344	9.4737	5.4263	5.3219	6.3038	8.4009	10.7448	8.633	8.8138	7.8765	5.9069	7.9658
ENSG00000269416.5	0	1	6.0224	1.585	1	0	5.0444	1.585	3.4594	1.585	3.1699	1.585	0	0	2.585	2.3219	0	1.585	0	5.5236	2	3.9069	1	4.9069	1	3.3219	0	0	0	0	1.585	1.585	2	6.1085	1	0	4.858	4.2479	0	0	0	0	4.3219	6.9887	2	0	3.3219	0	2
ENSG00000263642.1	0	0	0	0	0	0	0	0	0	0	0	0	0	0	0	0	0	0	0	0	0	0	0	0	0	0	0	0	0	0	0	0	0	0	0	0	0	0	0	0	0	0	0	0	0	0	0	0	0
ENSG00000146083.11	10.1824	10.1472	10.7262	11.1183	9.2923	9.4798	11.6262	11.3191	11.5859	11.117	11.1137	11.0161	10.062	9.7928	12.2095	9.5755	9.9887	9.2969	10.4357	10.9958	9.6742	9.8041	10.2408	11.6165	10.7322	10.5401	9.5622	9.5736	10.0334	10.2372	9.7381	12.68	11.3515	11.9908	10.6917	9.8313	11.5063	11.762	10.7599	10.444	9.4157	9.4073	11.2796	11.9012	11.3696	11.346	10.8895	10.3309	10.8925
ENSG00000158486.13	3.3219	1.585	5.0444	1.585	2	0	6.7549	3	3	6.5546	4.6439	6.5236	0	0	3.1699	0	2	0	1	5.8826	1	5.8826	1	6.5546	2	5.6147	1	1.585	2.3219	1.585	0	7.9887	0	6.4429	6.7279	1.585	6.8704	5.1699	5.3219	1	1	0	6	6.4594	4.1699	5.0444	4.3923	1.585	3.9069
ENSG00000273639.4	0	0	0	0	0	0	0	0	0	0	0	0	0	0	0	0	0	0	0	0	0	0	0	0	0	0	0	0	0	0	0	0	0	0	0	0	0	0	0	0	0	0	0	0	0	0	0	0	0
ENSG00000198242.13	12.7956	12.9548	13.5624	13.6202	12.3043	13.0717	13.752	14.4469	13.6816	13.8602	13.614	14.2897	12.9429	11.9139	15.182	13.0835	13.1737	12.2724	13.5785	15.2147	12.2888	14.4425	13.1064	14.4329	12.9139	14.028	12.4004	12.6673	13.8861	13.41	12.8982	15.7163	13.3272	13.7337	14.1551	12.8539	14.8997	14.5084	14.491	13.6664	12.5734	12.8317	13.8028	14.396	14.4458	13.9508	13.063	13.0249	13.7902
ENSG00000231981.3	0	0	0	0	0	0	0	0	0	1	0	0	0	0	1	0	0	0	0	0	0	0	1	0	1	0	0	0	0	0	0	3	0	0	0	0	0	0	0	0	0	0	0	1	0	0	0	0	0
ENSG00000269475.2	0	0	0	0	0	0	0	0	0	0	0	0	0	0	0	0	0	0	0	0	1	0	0	0	0	0	0	0	0	0	0	0	0	0	0	0	0	0	0	0	0	0	0	0	0	0	0	0	0
ENSG00000134108.12	9.5943	10.0607	11.3298	9.8765	9.0334	9.9114	12.3894	11.4863	11.9712	11.8045	11.9873	12.277	9.8903	9.2408	11.6316	10.1293	9.8595	9.5887	10.6366	11.6439	9.3987	11.7099	10.4788	12.3536	10.2396	11.6878	9.4858	9.5603	11.6421	9.8842	9.5527	11.8626	9.5314	12.2033	10.8408	10.0566	11.5127	12.3012	10.6978	10.2527	9.3945	9.4798	11.4126	11.5878	11.8408	11.4435	11.178	9.8471	11.4481
ENSG00000261030.1	0	0	0	0	0	1.585	1	1	0	0	0	0	0	0	1.585	0	0	0	0	1	0	1	0	0	0	0	0	0	1	0	0	0	0	2	0	0	0	0	0	0	0	0	0	1	2	2	0	0	0
ENSG00000172137.18	1	4.2479	9.4157	4.3923	2.3219	2.3219	10.9723	7.1396	9.545	7.5546	11.2981	8.5699	2.3219	3	10.0888	2	1	3.585	4.5807	9.7698	2.3219	9.7056	3.3219	10.1421	3.585	7.4838	2.8074	1.585	8.0444	2.3219	2.8074	9.4471	3	7.7748	8.6036	2	6.3038	7.9542	3.7004	2.8074	4.858	2.585	6.5546	1.585	8.7381	6.7549	5.585	3.3219	8.5507
ENSG00000276644.4	5.7004	5.3923	8.1447	8.0715	5.1699	6.5699	7.0444	7.8265	7.6795	7.9887	9.0334	7.1497	6.1293	4.9069	6.3219	5.2095	5.2479	5.5546	6.1085	4.9542	4.4594	6.375	6.4919	8.0661	6.4757	8.8978	4.0875	5.8826	8.683	6.5699	5.7004	4.9069	5.9542	8.1849	6.8948	5.9542	6.4429	8.5275	11.0755	5.8826	5.7004	4.2479	6.5699	9.9643	9.4051	7.7004	8.2854	6.3038	8.6036
ENSG00000240423.1	0	0	0	0	0	0	0	0	1.585	0	1.585	0	0	0	2	0	0	0	0	0	0	0	0	0	0	0	0	0	0	0	0	0	0	2.585	0	0	0	1	0	0	0	0	0	1	2.585	0	0	0	0
ENSG00000271616.1	0	0	0	0	0	0	0	0	0	0	0	0	0	0	0	0	0	0	0	0	0	0	0	0	0	0	0	0	0	0	0	0	0	0	0	0	0	0	0	0	0	0	0	0	0	0	0	0	0
ENSG00000234881.1	0	0	0	0	0	0	0	0	0	0	0	0	0	0	0	0	0	0	0	0	0	0	0	0	0	1	0	0	0	0	0	0	0	0	0	0	0	0	0	0	0	0	0	0	0	0	0	0	0
ENSG00000236040.1	0	0	0	0	0	0	0	0	0	0	0	0	0	0	1	0	0	0	0	0	0	0	0	0	0	0	0	0	0	0	0	0	0	0	0	0	0	0	0	0	0	0	0	0	0	0	0	0	0
ENSG00000231105.1	2.585	3.1699	1.585	3.7004	2.3219	3.7004	2.585	4	2.9891	3.8258	2.3219	3.9937	2.3219	1.585	6.643	3	3.3219	3.3219	3.7004	3.7004	2.8074	3.8074	3	4.7049	3.7004	0	2	3.1699	3.1699	1.585	3.585	6.0221	4.3923	4.6439	1.585	2.8074	4.0875	4.204	2.8074	2.8074	2	3.3219	3.852	2.5261	5.5236	5.2479	3	3.7004	3.8074
ENSG00000094963.13	6.9425	7.4512	6.1898	10.5878	7	7.4919	9.5661	9.4094	9.1059	9.4387	8.7279	9.3129	6.8074	7.5314	10.0741	8.3174	8.3309	8.6366	6.0224	7.2288	6.4263	7.1997	6.4094	9.2288	7.96	9.4615	5.3576	7.4676	9.5958	9.1674	8.0444	7.6427	9.7313	8.5736	8.3487	7.7944	8.2336	9.9871	6.6865	7.2668	8.6689	6.6582	8.6073	5.3381	9.8704	8.9425	8.9099	8.9513	10.6064
ENSG00000182141.9	7.4594	7.8642	7.7482	8.585	6.9773	7.7549	8.2453	7.864	7.7425	7.4179	7.9119	8.1603	7.5157	7.0112	8.4878	7.6439	7.0553	6.9542	8.0168	6.7004	6.9189	7.6653	7.9484	8.4412	8.2574	7.8329	7.2288	7.7004	7.895	7.5774	7.0112	7.0982	7.7142	8.5469	6.6582	7.6865	7.4512	8.8978	9.0251	7.2761	6.9189	7.2095	7.7482	8.3083	8.5196	7.9449	7.5314	8.2527	8.356
ENSG00000280143.1	8.6931	9.233	10.4429	9.6159	7.524	8.6963	11.912	11.582	13.5933	11.0092	11.2881	12.534	8.7211	8.0849	11.7651	8.4019	8.7524	7.5998	9.3483	11.3439	8.6093	10.4868	8.6906	10.6303	9.9081	9.8282	8.0539	8.775	11.8722	8.188	8.2146	10.5053	10.158	11.7793	11.8207	8.5908	10.2794	11.8279	8.2622	9.0311	8.3131	7.6569	10.5378	10.1136	11.9215	12.4148	10.1021	9.0922	10.5794
ENSG00000251334.2	0	0	0	0	0	0	0	0	0	0	0	0	0	0	0	0	0	0	0	0	0	0	0	0	0	0	0	0	0	0	0	0	0	0	0	0	0	0	0	0	0	0	0	0	1	0	0	0	0
ENSG00000231112.1	0	0	0	0	0	0	0	0	0	0	0	0	0	0	0	0	0	0	0	0	0	0	0	0	0	0	0	0	0	0	0	0	0	0	0	0	0	0	0	0	0	0	0	0	0	0	0	0	0
ENSG00000258610.1	5.5361	6.6038	6.1655	6.347	6.0594	5.7866	7.1019	7.3965	6.9029	6.7485	6.552	6.5514	5.1643	5.7616	7.5835	4.9074	6.8149	4.9882	6.2305	7.5097	6.8279	6.6767	5.6118	7.1915	7.2623	6.6693	5.6138	5.5954	6.9298	6.5735	5.3187	6.56	8.624	6.0237	7.5758	5.3327	5.585	8.0676	7.6682	6.9959	5.7884	5.3813	6.4026	6.5575	7.8142	7.5984	5.7153	6.7912	5.31
ENSG00000264981.1	0	0	0	0	0	0	0	0	0	0	0	0	0	0	0	0	0	0	0	0	0	0	0	0	0	0	0	0	0	0	0	0	0	0	0	0	0	0	0	0	0	0	0	0	0	0	0	0	0
ENSG00000275265.1	0	0	0	0	0	0	0	0	1	0	1	0	1	0	0	0	0	0	1.585	0	0	0	0	1	0	0	0	0	0	0	0	0	0	0	0	1	0	0	1	0	0	1	0	1.585	0	0	0	0	1
ENSG00000185105.4	3.3219	3	1.7485	3.1699	3	3.585	0	1.585	1.1635	1.1635	3.0652	5	2.3219	0	1	2.2357	3.3219	0	2.8074	2.8074	3.8074	1	3.4594	1	2.585	0	3.585	3.3219	1.585	2.585	2.585	0	3.0858	1.585	0	2	0	1	4.6053	4.3219	2.3219	3.3219	0	8.5661	0	1	1	3.1699	1.585
ENSG00000233540.1	0	0	0	0	0	0	0	0	0	0	0	0	1	0	0	0	0	0	0	0	0	1	0	0	0	1	0	0	0	0	0	1	0	0	0	0	0	0	0	0	0	0	0	0	0	0	0	0	0
ENSG00000102174.8	2	1.585	4.9069	2.585	0	0	3.585	4.9069	5.5236	4.2479	3.7004	5.5236	2.3219	0	5.5236	2	2.585	1.585	3.4594	3.585	1	4.3923	2.3219	5.4919	3.585	4	1.585	1	3.8074	1	3.7004	7.0112	0	4.9542	3.9069	1	4.3219	5.9542	2.8074	1.585	1	1.585	4.4594	6.2479	4.7004	5.5236	4.8074	3.8074	3.7004
ENSG00000166391.14	1	3.7004	3.8074	2	0	0	7.0224	3.585	6.8202	6.4757	5.9773	2.8074	2	1	5.3576	1	1.585	0	1.585	7.2384	1	6.4429	1	7.4998	0	5.3576	0	0	5.585	0	2.3219	3.7004	0	1.585	8.1497	0	7.6724	5	0	0	1	0	2	11.2228	4.0875	1.585	5.6724	0	4.585
ENSG00000232001.1	0	0	0	0	0	0	0	0	0	0	1.585	0	0	0	2.585	0	0	0	0	1	0	0	0	0	0	0	0	0	0	0	0	0	0	0	0	0	0	0	0	0	0	0	0	0	0	0	0	0	0
ENSG00000270469.1	0	1	1	0	0	0	2	0	1	1	0	0	1	1	2	0	1.585	0	0	0	0	0	1	0	1	0	0	0	1	0	0	1.585	0	0	0	1	1	2	0	1	0	0	1	0	2	1	1	0	0
ENSG00000225275.4	0	0	0	0	0	0	0	0	0	0	0	0	0	0	0	0	0	0	0	0	0	0	0	0	0	0	0	0	0	0	0	0	0	0	0	0	0	0	0	0	0	0	0	0	0	0	0	0	0
ENSG00000234253.1	0	0	0	0	0	0	0	0	0	0	0	0	0	0	0	0	0	0	0	0	0	0	0	0	0	0	0	0	0	0	0	0	0	0	0	0	0	0	0	0	0	0	0	0	0	0	0	0	0
ENSG00000070087.13	9.2854	9.5411	11.032	10.2738	9.0498	8.9159	10.8122	11.1111	11.776	11.3504	11.7292	12.585	9.4533	9.3106	9.9425	9.5962	9.6092	9.7632	10.062	10.1824	9.0928	10.5392	10.2761	11.1948	9.9337	10.8704	8.6546	9.5137	11.9733	9.0607	9.5353	11.7707	9.8439	10.8956	10.3163	9.2808	8.8234	11.3382	12.6264	10.0768	9.5078	8.3966	10.543	9.5565	12.3132	11.357	10.9233	10.0566	10.8857
ENSG00000262950.1	1	0	0	0	0	0	0	0	0	0	0	0	0	0	0	0	0	0	0	0	0	2	0	0	0	0	1	0	0	0	0	0	0	0	0	0	0	0	0	0	0	0	0	0	0	0	0	0	0
ENSG00000255420.1	0	0	0	0	0	0	0	0	0	0	0	0	0	0	0	0	0	0	0	0	0	0	0	0	0	0	0	0	0	0	0	0	0	0	0	0	0	0	0	0	0	0	0	0	0	0	0	1	0
ENSG00000280038.1	3.3219	4.0875	3.9069	4.858	3.4621	3.585	5.4973	3.7082	4.7038	4.2615	2.8217	4.4673	3.9069	3	5.5027	3.585	4	3.3219	4.8074	4.7586	3.8074	2.3391	4.4594	3.8125	4.9542	3.5969	4.3219	4.0875	5.0947	4.585	4.6439	5.6795	4.9069	3.5874	3.0108	3.3219	4.9174	5.2165	6.1125	4.7549	3.9069	4.0875	3.3291	4.1755	5.0072	4.1699	4.1699	5	4.0036
ENSG00000153561.12	9.207	9.6511	11.1636	9.8392	8.9337	9.3576	11.2533	10.6484	10.9322	11.1529	11.1624	12.4305	9.6165	9.0768	10.7279	9.8872	9.5699	9.4128	9.9556	11.3231	9.3772	10.8186	10.0808	12.4919	9.8057	11.0238	8.6795	9.4959	10.3421	9.9099	9.7582	11.4919	9.6987	11.3247	11.5925	9.9542	11.5358	11.7715	10.7211	10.2923	9.0634	8.9972	11.6622	11.2906	11.31	10.8001	10.5068	9.5736	10.821
ENSG00000251538.5	0	0	0	0	0	0	2	1	0	1.585	0	2	0	0	0	0	0	0	0	1.585	0	2.585	0	1	0	0	0	0	0	0	0	1	0	0	0	0	0	0	1	0	0	0	0	0	0	0	0	0	1.585
ENSG00000269148.1	3	2.3219	3.3219	3.9069	2.3219	3	3.9069	2	3.585	2	0	1.585	3.1699	1	2.8074	2.8074	3.585	1.585	3.7004	2	1.585	1.585	3.1699	2.3219	4.0875	0	2	2.3219	2.585	3.4594	2.3219	4.3923	4.3219	3.7004	1	3.1699	4.0875	1.585	1	3.4594	1	2.3219	3	3	3.9069	2.585	1.585	3.3219	1.585
ENSG00000253438.2	0	2.3219	1.585	1	1	0	1.585	2	3	2	2.585	1	0	0	3.1699	0	1.585	0	1	4.8074	2	3.1699	1.585	3	2	1.585	0	0	2.585	0	0	1.585	0	2.3219	2.8074	0	0	3.7004	0	2.3219	0	2.3219	2.3219	2.8074	3	2.8074	1.585	2	3
ENSG00000235411.1	0	0	0	0	0	0	1.0144	0	0	1.6041	0	1.0215	1.0144	0	1.0144	1.0072	1	0	0	0	0	1.0144	1.6041	1.0144	0	0	1.0072	1	0	0	1.0144	1.0144	0	2.0215	1.0215	0	0	1.6041	1.0144	0	0	0	0	2.0356	0	0	1.6041	0	0
ENSG00000179262.9	10.4047	10.8617	12.4963	10.7194	9.8191	10.4755	12.8764	12.002	12.9229	12.4925	12.247	11.9407	10.479	9.9681	12.2842	10.5053	10.9022	10.1574	11.1812	12.5384	10.4086	11.8385	10.5232	12.7069	10.7373	11.6663	9.9687	9.9959	11.774	10.6387	10.1547	13.1794	11.1237	12.896	12.1157	10.8729	12.5362	12.2708	11.7101	11.1975	10.1724	10.2733	12.3792	12.437	12.128	11.7903	11.516	10.3424	11.3635
ENSG00000278099.1	0	0	0	0	0	0	0	0	0	0	0	0	0	0	0	0	0	0	0	0	0	0	0	0	0	0	0	0	0	0	0	0	0	0	0	0	0	0	0	0	0	0	0	0	0	0	0	0	0
ENSG00000104833.10	5.3306	6.7952	3.1811	6.8333	5.7021	7.8954	5.0117	7.5749	7.7421	5.6727	1.0144	4.8545	6.7308	5.2479	4.8374	6.9895	6.3923	5.7536	5.9069	3.4383	5.7043	5.393	6.8413	4.5398	6.0661	6.6704	5.2619	6.3038	6.5546	6.04	5.5699	2.2357	6.7279	6.0148	5.7903	6.9445	3.0233	7.7891	3.1938	5.4925	5.5242	4.2479	4.7274	3.3533	6.1179	7.5587	6.4416	6.3072	7.1245
ENSG00000166368.2	0	0	0	1	0	1.585	1	0	0	0	0	0	0	0	0	0	0	0	2	0	0	0	0	0	0	0	0	0	0	0	0	0	0	0	0	1	0	0	0	1	0	0	0	1	0	0	0	0	0
ENSG00000206072.12	0	1.585	5.2095	0	1	0	2.8074	0	0	2	0	0	1	0	1	0	0	1	0	0	1	1	1	1.585	1	2	0	0	1.585	0	0	0	0	0	0	0	4.6439	0	0	0	1	0	0	0	0.0976	2	0	1.585	4.2479
ENSG00000006695.10	7.6294	7.6653	7.8822	7.9887	6.9069	7.7279	8.7035	8.8009	9.3802	8.8226	8.4954	8.9302	7.7616	7.1386	9.041	7.8516	7.5392	7.3576	8.4919	8.7748	7.2476	7.7541	8.066	8.8527	7.9715	8.3309	7.0443	7.3484	8.4094	7.8386	7.4005	9.1647	7.7074	8.6679	8.2143	7.8574	8.2228	9.3651	9.5981	8.5116	7.426	7.2089	8.339	10.166	8.746	8.617	7.9371	7.8517	8.5924
ENSG00000258630.1	1.585	1.585	0	1	0	2	2.585	2.585	0	1.585	0	1	1	1.585	2	1.585	2.8074	1	2.585	2.8074	0	0	1.585	0	2.585	2.3219	0	2.585	0	0	2.3219	0	0	1.585	0	2.585	1	2.8074	1	2.585	1.585	1.585	0	8.098	1	0	1.585	3	3.3219
ENSG00000187513.8	6.3219	6.7549	8.3443	7.7549	5.2479	6.8074	8.1497	9.8313	9.611	9.1085	8.9658	8.3794	6.9658	6.1699	10.7607	6.7944	6.4919	5.8826	7.3399	8.9248	6	9.0444	6.7142	8.1849	7.4179	8.6935	6.5546	6.7682	9.7192	6.6582	6.5699	8.224	8.3399	10.3129	9.8978	6.6582	7.4512	9.7912	9.6847	6.6294	6.3399	7.0112	8.7279	7.7814	9.6165	10.5028	9.3309	6.8329	9.8154
ENSG00000225269.2	0	0	4.9069	2.585	0	1.585	4.7549	2.3219	0	2.5435	1	3	0	0	2	0	0	0	0	6	1.585	3.1699	0	3.7004	1.585	1	0	0	1	0	1.585	0	0	3.8074	1.585	0	5.2479	2.3219	0	0	0	1	2.585	3.1699	1	1	3	0	0
ENSG00000214062.5	0	0	2	2	0	1	1	0	0	0	0	1.5898	0	0	0	1	0	0	0	1	0	0	0	1.516	1	0	1	0	0	0	1.585	1.585	2	0	0	0	1	1	0	0	0	0	0	1	0	0	0	1	1
ENSG00000095587.8	4.5236	4	5.1293	4.858	4.3219	4.2479	7.4179	5.6724	8.098	7.8765	5.2854	7.2095	4.2479	2	5.4594	4.7004	4.858	3.7004	4.585	7.0661	5.0444	5.9542	3.585	6.0661	5.7549	5.585	4.9069	4.4594	6.7682	4	4.585	5.7279	4.9542	6.0444	5.6724	3.585	3.7004	5.9542	7.4009	3	3	4.1699	5	8.5999	4.3219	7	5	4.2479	4.9542
ENSG00000167700.8	8.7142	9.0795	8.4179	9.3902	7.8392	9.5098	10.0348	9.2668	8.7381	9.5118	8.6073	9.0417	8.1189	8.1447	9.0444	8.2854	9.1548	8.3129	9.3038	11.5255	8.2668	9.0471	8.4998	8.3038	8.8486	8.1293	8.2621	8.5078	8.6439	8.6402	7.8074	10.3454	9.0279	9.3421	10.0238	7.9944	9.0848	9.1824	11.1624	9.4409	8.0928	7.6865	7.6439	10.3106	8.8918	9.29	8.5314	8.633	8.0661
ENSG00000274219.1	0	0	0	0	0	0	0	0	0	0	0	0	0	0	0	0	0	0	0	0	0	0	0	0	0	0	0	0	0	0	0	0	0	0	0	0	0	0	0	0	0	0	0	0	0	0	0	0	0
ENSG00000254102.1	1	3.1699	1	3.4594	1.585	1.585	2	4.7549	2	3.1699	3.1699	3.585	2.8074	2.8074	4.0875	1.585	0	1.585	1.585	2	1	2.3219	2	0	2.3219	2.3219	2.3219	2	4.5236	0	2.585	1.6599	4.585	3.8074	3	1.585	1	5.0444	5.1293	2.3219	1.585	1	2.3219	1	4.858	3.9069	3.585	2.3219	4.5236
ENSG00000265096.1	0	0	1	2.585	0	0	1.585	0	3.4594	2.3219	0	3	0	0	3.1699	0	0	0	2	2.3219	1	0	2	0	1.585	2	0	0	0	1.585	0	2	0	0	3.7004	1	1.585	3.1699	0	1	1	1.585	2.3219	2.8074	1	2	1.585	1	1.585
ENSG00000064601.16	10.6248	10.6448	12.2475	11.6517	9.6806	10.4818	13.9237	13.3262	13.3951	13.5134	13.6841	13.1909	10.221	10.2215	13.3509	10.442	9.9841	10.2574	11.5122	13.18	9.9765	12.7863	10.5964	13.744	11.475	13.0582	10.3499	10.2198	12.6514	10.2438	10.3909	13.5255	11.276	13.1277	13.0245	10.2774	13.3416	13.1491	13.894	10.6811	10.3063	10.4223	12.8854	12.3881	12.9125	12.6645	12.8384	10.8871	12.143
ENSG00000227766.1	3.6323	3.8166	5.8765	6.1574	3.2449	1.6415	7.7592	5.4162	7.8546	7.8047	5.9653	5.2426	1.1953	2.0426	7.3842	2.121	2.2203	1.7004	2.0841	5.7732	2.8836	4.2087	3.6182	3.7772	5.2199	4.2623	3.3349	3.2735	6.4449	3.1875	2.7181	8.3142	3.7592	4.5354	6.8551	3.2234	4.3889	6.8293	7.9665	2.5185	2.111	3.8135	5.0224	6.7324	5.4731	6.1266	5.5901	2.7845	5.8532
ENSG00000008517.16	13.9264	12.7727	12.0084	12.841	12.2006	12.2354	13.6253	14.3535	13.7585	13.9869	12.8792	13.0277	10.4737	11.7069	13.4793	12.2831	12.1908	12.0265	13.3731	14.4323	12.7828	13.8889	12.0815	13.7316	14.1659	12.4821	13.333	12.1674	12.158	11.7457	11.9344	13.7484	12.6693	13.8951	14.2107	12.5847	13.3925	12.9839	9.633	12.6204	12.8357	12.9265	12.1877	11.0653	12.3726	12.3883	11.8815	12.6959	12.3523
ENSG00000264085.1	0	0	0	0	0	0	0	0	0	0	0	0	0	0	0	0	0	0	0	0	0	0	0	0	0	0	0	0	0	0	0	0	0	0	0	0	0	0	0	0	0	0	0	0	0	0	0	0	0
ENSG00000261475.2	0	0	0	0	0	0	0	0	0	0	0	0	0	0	0	0	0	0	0	0	0	0	0	0	0	0	0	0	0	0	0	0	0	0	0	0	0	0	0	0	0	0	0	0	0	0	0	0	0
ENSG00000229637.3	0	0	1	0	0	0	3.9069	0	3.4594	2.3219	1.585	3	0	0	2.3219	0	0	0	1.585	3.3219	0	4.4594	0	3.585	0	0	0	0	1	0	0	1	0	3.3219	0	0	3	2.3219	1	0	0	0	2	6.5699	0	1	0	0	0
ENSG00000266644.1	1.585	0	0	2.585	0	0	1	0.585	0	2.3219	0.585	0	0	1.585	2.3219	0.585	0	1	0	1.585	0.585	0	2.8074	2	2.8074	0	0.585	2.3219	2.585	0	2.585	0	2.7137	0	0.585	2.585	2.4777	3.6633	1.585	2	1	0	0.585	1	1.4594	0	0	2.3161	2.9392
ENSG00000227896.2	5.4594	5.7279	3.8074	6.5392	4.7004	5.8329	5.6147	4	5.2479	3.9069	4.1699	4.858	3.8074	5.1293	5.2095	5.2095	5.3576	5.2854	5.6724	5.6147	4.6439	5.2479	5.2479	4.585	5.9773	3.3219	3.585	4.8074	4.9069	5.1293	5	7.6073	7.0112	4.9542	4.0875	4.9542	6.4919	5.0444	6.0224	5.2854	3.8074	4.7004	4.5236	6	5.5236	4.7004	4.4594	5.1293	4.3923
ENSG00000214541.3	1	0	0	1	1	1	0	0	1	0	0	1	1	0	0	0.4957	1	0	1	0	1.585	0	1.585	0	0	1	0	1	0	1	0	0	0	0	0	0	0	1	0	2.3016	0	2.3219	0	0	0	0	0	1.585	0
ENSG00000070081.15	10.825	10.7985	9.5489	11.8086	11.1189	13.2371	10.84	11.9687	11.1402	11.2064	11.4083	11.8872	11.6591	11.2402	11.1948	12.0614	11.9665	11.2003	11.9241	11.0098	12.2276	10.9715	11.9177	10.9114	11.2033	11.2842	10.8719	11.1718	11.1222	11.2186	10.4564	10.4252	10.2935	10.543	10.5226	11.7822	10.3652	12.3185	14.2472	10.6303	10.9556	11.4114	10.5507	13.5203	11.4747	10.8773	10.2738	10.8963	13.0792
ENSG00000166634.6	1	0	0	1	0	0	1	0	0	0	1.585	0	0	0	0	0	0	0	0	0	0	0	1	1	1.585	0	0	0	0	0	0	0	0	0	0	0	1	0	0	0	0	0	0	0	0	0	0	0	0
ENSG00000275479.1	1	1	0	0	0	0	1	1	1.585	0	2	1.585	0	0	2.585	1.585	1.585	1	0	1.585	0	0	0	0	0	1.585	0	1	1.585	0	1	2.8074	1	2	0	0	0	2	3.3219	0	0	0	1.585	1	1	0	1	1	0
ENSG00000112309.10	5.8912	6.7499	5.5329	7.5413	6.4012	7.3537	5.7013	4.6814	4.144	5.0635	5.0925	5.6226	7.1006	6.3207	7.0009	6.9732	6.6317	6.7565	7.3789	3.4195	6.34	5.3561	6.7715	4.9193	7.0829	4.7038	5.8369	6.628	5.5336	7.2311	6.288	4.9754	7.3323	5.9119	4.6011	6.4501	6.7903	4.7903	5.896	6.5388	6.0972	6.5797	4.9855	6.0398	6.8061	5.463	5.4624	7.3112	5.3049
ENSG00000199812.1	0	0	0	0	0	0	0	0	0	0	0	0	0	0	0	0	0	0	0	0	0	0	0	0	0	0	0	0	0	0	0	0	0	0	0	0	0	0	0	0	0	0	0	0	0	0	0	0	0
ENSG00000261789.1	0	0	0	0	1	0	0	0	0	0	0	0	0	0	0	1	0	0	1	0	0	0	0	0	0	0	0	1.585	0	0	0	0	0	0	0	0	0	0	0	0	0	0	0	0	0	0	1	0	0
ENSG00000254092.1	0	0	0	0	1	0	0	1	0	0	0	0	0	1.585	0	0	0	0	0	0	0	0	2.3219	0	0	0	0	1.585	0	0	0	1	0	0	1.585	0	0	0	0	0	0	0	0	0	0	1	0	0	0
ENSG00000158480.10	8.8455	8.5038	9.3332	8.6653	7.8517	8.0715	10.1072	9.5755	9.875	9.8025	9.6546	9.8704	8.5812	8.2527	9.5906	8.4919	8.4136	7.9307	9.29	10.007	7.9484	8.8234	9.255	10.0084	8.5699	8.7682	8.0715	8.372	9.4157	8.3487	8.5196	11.0203	8.7682	9.633	9.3129	8.7649	9.875	10.0954	10.7125	9.4757	8.3038	8.5118	9.2216	10.5314	9.7125	9.1874	8.9039	8.7715	9.2715
ENSG00000197421.9	2.0321	1.2449	2.0496	3.5558	3.1342	2.6485	0	5.2036	0	0	0	1.3674	1.5607	0	0	2.7845	3.0652	1.0215	3.4114	0	1.1375	2.8738	3.5148	3.796	2.2203	0	1.3785	3.1953	2.266	1.5509	3.7687	2.441	2.2079	2.9837	2.2388	3.4699	2.5361	2.516	0	3.4738	2.5874	2.5236	0	0	0	2.0704	2.9727	1.8914	2.862
ENSG00000280171.1	1	0	1.585	0	1.585	0	2.9873	0	0	0	0	0	2	0	0	0	1	1.585	2	1	0	1.585	0	0	1.585	0	0	2.4983	0	0	1.696	0	1.585	0	0	1.585	0	2	0	3.4712	0	0	2	0	0	0	0	1.585	0
ENSG00000260900.1	0	0	0	0	0	0	0	0	0	0	0	0	0	0	0	0	0	0	0	0	0	0	0	0	0	0	0	0	0.6599	0	0	0	0	0	0	0	0	0	0	0	0	0	0	0	0	0	0	0	0
ENSG00000266579.1	0	0	0	0	0	0	0	0	0	0	0	0	0	0	0	0	0	0	0	0	0	0	0	1	0	0	0	0	0	0	0	0	0	0	0	0	0	0	0	0	0	0	0	0	1	0	0	1	0
ENSG00000278732.1	0	0	0	0	0	0	0	0	0	0	0	0	0	0	0	0	0	0	0	0	0	0	0	0	0	0	0	0	0	0	0	1.585	0	0	0	0	0	0	0	0	0	0	0	1	0	0	0	0	0
ENSG00000196167.9	8.0389	9.3663	7.5469	10.2212	6.5546	8.098	8.0607	9.1784	8.7983	8.4959	6.1699	7.2761	6.955	7.1396	8.9039	7.0444	9.1972	7.3219	8.4429	10.0405	8.5999	9.4127	8.1907	9.1059	9.1241	9.1948	7.2479	7.5469	9.1548	7.3576	7.3129	8.9772	8.4919	9.1293	8.4898	6.9887	9.1687	9.5829	9.1664	7.4094	7.4512	6.4094	9.2188	9.6221	8.8611	8.29	9.1997	8.1799	9.5314
ENSG00000264438.2	0	0	0	0	0	0	0	0	0	0	0	0	0	0	0	0	0	0	0	0	0	0	0	0	0	0	0	0	0	0	0	0	0	0	0	0	0	0	0	0	0	0	0	0	0	0	0	0	0
ENSG00000200288.1	0	0	0	0	0	0	0	0	0	0	0	0	0	0	0	0	0	0	0	0	0	0	0	0	0	0	0	0	0	0	0	0	0	0	0	0	0	0	0	0	0	0	0	0	0	0	0	0	0
ENSG00000207000.1	0	0	0	0	0	0	0	0	0	0	0	0	0	0	0	0	0	0	0	0	0	0	0	0	0	0	0	0	0	0	0	0	0	0	0	0	0	0	0	0	0	0	0	0	0	0	0	0	0
ENSG00000254131.1	1	0	0	1.585	0	1.585	1	0	0	1	0	0	1.585	2	0	1	0	0	0	0	0	0	1	1	1	0	0	0	1.585	1	0	1	0	1	0	1.585	0	0	0	1	2	0	0	0	0	1	0	1	0
ENSG00000118972.1	0	0	3.3219	0	0	1	0	0	2	1	2	1	0	1	0	1	0	0	0	0	0	0	0	3.585	0	0	0	0	0	0	0	3.7004	0	0	0	0	2.8074	0	1	0	0	0	0	0	0	0	0	0	0
ENSG00000264104.1	0	0	0	0	0	0	0	0	0	0	0	0	0	0	0	0	0	0	0	0	0	0	0	0	0	0	0	0	0	0	0	0	1	0	0	0	2.585	0	0	0	0	0	0	0	0	0	0	1	0
ENSG00000179833.4	7.6366	8.2808	10.1774	9.4131	7.5774	8.1548	11.0993	10.3106	10.6952	11.6004	11.0941	11.5142	8.2992	7.9307	11.9593	8.2046	8.1699	7.8704	8.7448	10.7838	7.9129	9.1033	8.4346	11.9028	8.4594	9.8994	7.4838	8	10.8956	8.7448	7.96	11.4584	8.96	10.941	10.0526	8.4553	10.6312	11.218	9.0307	8.5236	7.9773	7.983	11.2521	10.058	10.9629	11.0362	10.2312	8.5999	10.6996
ENSG00000165312.6	7.5314	8.1548	8.5314	8.3129	6.9658	7.585	9.5981	9.9744	9.5372	9.8826	9.9816	10.1997	7.7004	7.6366	10.2288	7.9715	7.9248	7.6073	8.1293	9.5641	7.4594	9.8642	8.2808	10.3095	8.0498	9.4367	7.1084	7.4263	8.7912	7.7682	8.0661	9.6812	7.9484	9.8313	9.2738	7.6865	9.2644	10.4635	9.2784	8.2668	7.6147	7.6439	9.3332	9.0307	9.941	9.8781	8.9715	8.1085	9.9024
ENSG00000159618.15	6.0224	5.4594	5.9307	6.8826	4.1699	6.2668	7	8.1948	6.5999	7.9009	7.0875	7.6294	4.8074	4.8074	9.7715	5.2854	5.5546	3.585	6.7279	7.3576	6.0444	6.4263	5.3923	8.6689	7.6511	7.2854	4.7549	5.858	8.1447	6.0444	5.1293	8.6546	6.9542	8.2527	8.7944	6.0661	4.1699	8.9099	11.1529	6.0224	5.9773	5.1293	6.7944	9.2167	9.5919	9.3287	8.3663	5.3576	7.4838
ENSG00000064225.12	7.5157	8.2432	9.2923	9.3354	5.9222	6.9887	8.3923	8.1687	8.3219	8.1189	8.6049	8.0978	7.1293	7.2288	8.2175	7.3837	7.9009	7.2761	7.2574	6.9542	6.8948	9.2691	8.0821	9.7205	8.0875	8.3576	6.8948	7.0444	8.1241	8.1473	7	11.0645	9.1319	8.96	7.7142	7.1339	8.6456	9.0661	6.7415	7.6935	6.8948	5.8329	7.1898	5.3219	9.1059	7.7879	7.9129	7.3758	8.3707
ENSG00000221372.1	0	0	0	0	0	0	0	0	0	0	0	0	0	0	0	0	0	0	0	0	0	0	0	0	0	0	0	0	0	0	0	0	0	0	0	0	0	0	0	0	0	0	0	0	0	0	0	0	0
ENSG00000250571.6	8.6537	8.7988	8.9571	9.603	8.0236	8.6024	9.5216	8.9737	8.5907	8.5493	7.6795	7.3309	8.066	8.224	9.8165	8.3563	8.6855	7.983	9.1119	11.2591	8.2997	8.5038	8.6678	7.098	9.2964	6.4385	7.9715	8.4049	8.2095	8.741	8.6138	10.0678	10.0245	9.2637	8.8515	8.2046	9.4011	8.7803	8.5661	9.2801	7.9635	8.0483	6.9853	9.2473	8.8726	8.8668	8.4791	9.0874	7.9475
ENSG00000057294.13	7.8455	7.8202	9.6202	9.4737	8.2527	8.5392	10.8993	9.375	10.8548	10.2008	11.1879	11.1898	8.6402	7.3663	9.8198	8.9972	7.9484	8.4553	9.6706	9.7056	8.1033	9.3151	8.8009	11.6591	8.7682	10.6528	7.5236	8.4263	10.7715	8.6724	8.3443	13.8832	9.568	10.1785	9.5018	9.1749	10.7837	11.2318	8.4344	8.683	8.3707	8.2851	10.3782	11.7627	10.5905	9.8594	10.4199	8.8234	10.1711
ENSG00000226530.1	0	0	0	1	1.585	1	1	1	2	2.585	2	2	1	0	2.3219	1	2.8074	0	0	1.585	1	1	2.3219	2.3219	1	0	0	1	1	1	1.585	0	3	1	0	1	0	2.3219	3.4594	1	0	0	0	0	3.3219	2.8074	1.585	0	2
ENSG00000252628.2	0	0	0	0	0	0	0	0	0	0	0	0	0	0	0	0	0	0	0	0	0	0	0	0	0	0	0	0	0	0	0	0	0	0	0	0	0	0	0	0	0	0	0	0	0	0	0	0	0
ENSG00000134709.10	9.8564	10.2819	9.4676	10.7649	9.4717	10.2491	9.7781	9.2264	8.6439	9.4574	9.2456	10.8572	10.3685	9.7091	8.5275	10.4041	10.1812	10.1861	10.944	8.2046	9.8533	8.9658	10.9513	10.4429	10.4221	10.1712	9.5831	9.8564	9.7432	10.5421	9.9687	8.4838	9.7415	10.0768	8.3264	10.6294	9.9527	10.4808	11.7997	10.2946	9.4429	9.9687	9.1421	9.3151	10.5206	8.817	9.5718	10.3565	10.6175
ENSG00000166007.11	0	0	0	0	0	0	0	0	0	0	0	0	0	0	0	0	0	0	0	0	0	0	1	0	0	0	0	0	0	0	0	0	0	0	0	0	0	0	0	0	0	0	0	0	0	0	0	0	0
ENSG00000171861.10	8.5925	8.8826	8.3038	8.4388	7.9009	8.4051	8.8486	9.585	9.224	8.5609	8.4717	8.5661	8.3443	8.1649	9.375	8.6439	8.5314	8.4009	9	9.0498	8.1396	8.7177	9.1554	8.7549	8.5812	8.7142	8.3129	8.6147	8.5275	8.8455	8.8978	9.5157	9.3129	8.5699	9.0741	9.0389	8.3663	9.4009	9.1472	9.8963	8.3129	7.983	8.0168	9.8857	9.3083	8.7074	8.1997	8.4429	9.4982
ENSG00000278923.1	0	0	0	0	0	0	0	0	0	0	0	0	0	0	0	0	0	0	0	0	0	0	0	0	0	0	0	0	0	0	0	0	0	0	0	0	0	0	0	0	0	0	0	0	0	0	0	0	0
ENSG00000167768.4	4.4594	6.6147	3.3219	6.4919	5.0444	5.7814	4.2479	7.2192	1.585	5.2479	0	0	5.3923	2.585	3.585	7.6865	6.8074	4.585	6.6439	0	7.5392	2.585	8.2479	4.9542	8.3837	6.3576	3.8074	6.5078	0	9.3399	4.3923	2.3219	6.7682	4.1699	3.7004	6.8948	1.585	3.1699	5.6439	3.585	5.7549	4	1.585	0	6	6.7682	4.2479	4.4594	0
ENSG00000273637.1	0	0	0	0	0	0	1.8359	0	1.9336	0	2.3277	0	0	0	0	1.9222	0	0	1.7093	1.9107	0	0	0	0	0	0	0	0	0	0	0	0	0	0	0	0	1.6599	0	0	0	0	0	0	0	0	0	0	0	0
ENSG00000280159.1	1	1.585	0	2	0	1.585	0	1	2	1	2	2	0	2	3.1699	1	2	0	1.585	0	1	2	2	2.3219	2.8074	0	1	2.3219	2.8074	2.3219	1	1.585	2.3219	2	1.585	0	2.585	2.8074	3	2	1.585	0	0	0	2.585	3.1699	2.8074	3.1699	0
ENSG00000232216.1	0	0	4.3219	0	0	0	3.4594	6.1293	5.4263	5.9307	6	4.858	1	0	8.5563	0	0	0	0	3	0	0	0	7.9307	0	6.3038	0	2.3219	7.5314	0	0	8.8063	0	1.585	3.1699	0	0	6.8704	1.585	1	0	0	3.1699	2	4.6548	4.9069	6.6408	2.585	5.3576
ENSG00000264172.1	0	0	0	0	0	0	0	0	0	0	0	0	0	0	0	0	0	0	0	0	0	0	0	0	0	0	0	0	0	0	0	0	0	0	0	0	0	0	0	0	0	0	0	0	0	0	1	0	0
ENSG00000199903.1	0	0	0	0	0	0	0	0	0	0	0	0	0	0	0	0	0	0	0	0	0	0	0	0	0	0	0	0	0	0	0	0	0	0	0	0	0	0	0	0	0	0	0	0	0	0	0	0	0
ENSG00000200058.1	0	0	0	0	0	0	0	0	0	0	0	0	0	0	0	0	0	0	0	0	0	0	0	0	0	0	0	0	0	0	0	0	0	0	0	0	0	0	0	0	0	0	0	0	0	0	0	0	0
ENSG00000177981.10	8.3663	8.9658	8.4676	8.8455	8.2854	9.1523	10.4051	10.1509	10.4543	9.6257	10.151	10.7398	8.8138	7.8138	10.207	8.9337	8.6618	8.7748	9.3061	9.858	8.4998	9.5584	8.7912	10.6917	8.9715	10.2143	8.1189	8.6618	9.7228	8.4221	8.8202	9.7649	8.9858	9.6165	9.6184	9.058	9.9513	10.769	11.3387	9.2969	8.3663	8.224	9.4635	10.1267	10.242	9.7665	9.6294	8.7944	10.2784
ENSG00000275358.1	2.3219	3	1	3	0	2	1	1.585	0	2	0	0	1.585	2.585	0	3.9069	3	1.585	2.585	1	1.585	0	2	0	3.1699	1	1.585	2	1.585	3.585	3	0	4.6439	1	0	1	2	2	0	2.3219	0	2	1	1	1	0	0	2	2.585
ENSG00000218358.2	2	0	2.6599	0	0	0	3.6392	3.3688	2.0286	2.0461	2.0356	2.8298	0	0	4.1391	1	0	0	0	2.0321	0	3.3349	0	2.7613	1.585	0	1	0	1.7049	0	0	5.9288	1.585	4.8836	0	0	2.6041	3.9625	3.269	0	0	1	2.3702	3.2585	2.5583	4.2016	0	0	2.4542
ENSG00000264091.1	0	0	0	0	0	0	0	0	0	0	0	0	0	0	0	0	0	0	0	0	0	0	0	0	0	0	0	0	0	0	0	0	0	0	0	0	0	0	0	0	0	0	0	0	0	0	0	0	0
ENSG00000275367.1	4.7549	5.1699	4.858	4.3923	5.3219	5.0875	6.2172	5.8329	5.9069	4.7866	5.2165	5.1293	3	4.2479	5.5598	4.6439	6.3964	4.7004	6.4757	4.5236	4.2479	3.9069	5.1699	6.3923	5.9773	4.6094	4.1699	5.7004	5.7279	3.585	4.9542	8.6437	5.3219	5.2854	3.7071	3.8074	6.1003	6.7674	5.3334	3.7004	3.6404	3.585	5.4774	3	6.1961	6.0268	6.3865	5.4594	5.957
ENSG00000238921.2	0	0	0	0	0	0	0	0	0	0	0	0	0	0	0	0	0	0	0	0	0	0	0	0	0	0	0	0	0	0	0	0	0	0	0	0	0	0	0	0	0	0	0	0	0	0	0	0	0
ENSG00000274815.1	0	0	0	0	0	0	0	0	0	0	0	0	0	0	0	0	0	0	0	0	0	0	0	0	0	0	0	0	0	0	0	0	0	0	0	0	0	0	0	0	0	0	0	0	0	0	0	0	0
ENSG00000269349.1	0	0	0	0.8875	0	0	0	1.3561	0.4751	2	0	0	0	0	1.585	0	1	1	0	0	0	0	0	2.3219	1	1.6736	0.5059	1.3161	2.1243	0	0	1	0	0	0	1	1.585	1.6599	0	0	0	0	0	2.025	0	0	0.2141	0	0
ENSG00000200291.1	0	0	0	0	0	0	0	0	0	0	0	0	0	0	0	0	0	0	0	0	0	0	0	0	0	0	0	0	0	0	0	0	0	0	0	0	0	0	0	0	0	0	0	0	0	0	0	0	0
ENSG00000233614.6	1.2141	1.7093	1.1243	2.8992	0	0	1.3448	0	2.6531	1	2.3391	0	0	0	3.0303	1.189	1.8074	0	0	2.8972	0	0	0	1.7782	0	3.1293	1.0426	0	0	0	0	2.7845	0	0	0	1.3045	2.269	1.8953	0	3.0976	0	1.6826	0	7.1512	0	1.7527	1.7181	2.8992	0
ENSG00000022567.9	8.6366	9.5755	10.7524	10.3826	8.7415	9.3309	10.5167	10.1278	10.3038	10.2796	11.4605	12.4107	9.2312	8.9278	9.7682	9.4388	9.2336	8.6653	9.5841	12.1526	8.2761	9.5999	9.5275	11.2228	9.783	10.4818	8.4919	9.5527	8.9542	9.1497	8.8611	10.3641	10.3729	11.6298	10.8273	9.2021	12.2923	11.5362	11.3106	9.4939	8.7944	8.69	9.6275	11.9192	10.2574	10.236	10.8218	10.1923	10.4252
ENSG00000278933.1	0	0	0	0	0	0	0	0	0	0	0	0	0	0	0	0	0	0	0	0	0	0	0	0	0	0	0	0	0	0	0	0	0	0	0	0	0	0	0	0	0	0	0	0	0	0	0	0	0
ENSG00000202175.1	0	0	0	0	0	0	0	0	0	0	0	0	0	0	0	0	0	0	0	0	0	0	0	0	0	0	0	0	0	0	0	0	0	0	0	0	0	0	0	0	0	0	0	0	0	0	0	0	0
ENSG00000120662.15	8.4305	8.5314	8.2808	9.2574	8.0928	8.5275	8.0056	8.0444	8.4717	8.2574	7.9009	8.4009	7.9009	8.5157	8.5925	8.7108	7.9425	7.8329	8.9915	8.5507	8.2432	8.4136	7.8948	8.5699	9.4959	7.2761	8.4263	7.7482	7.4429	8.5812	8.6257	8.9773	9.4179	8.4757	8.0928	8.5736	8.543	8.6294	8.7616	7.7879	7.3487	7.6795	7.4594	8.7347	8.0875	8.0553	7.6582	8.7142	7.9887
ENSG00000215274.5	0	0	0	0	0	0	0	0	0	0	0	0	0	0	0	0	0	0	0	2.263	0	0	1.585	0	0	0	0	0	1	0	0	0	1	0	0	0	0	0	1	0	0	0	0	0	0	0	0	0	0
ENSG00000235523.1	0	0	2.8074	0	0	0	2.3219	2.585	1.585	0	0	0	0	0	1.585	0	0	0	0	1	0	1	0	3.1699	1.585	0	0	0	1	0	0	0	3.4594	1	2.8074	0	0	0	3.585	0	0	0	0	1	3.3219	1	1	1	1
ENSG00000249848.1	0	1	0	0	0	0	1	0	0	0	0	0	0	0	0	0	0	0	1	0	0	0	0	0	0	0	0	0	0	0	0	0	0	0	0	0	0	0	0	0	0	0	0	0	0	0	0	0	0
ENSG00000277826.1	0	0	0	0	0	0	0	0	0	0	0	0	0	0	0	0	0	0	0	0	0	0	0	0	0	0	0	0	0	0	0	0	0	0	0	0	0	0	0	0	0	0	0	0	0	0	0	0	0
ENSG00000230225.1	0	0	0	1	0	0	1	1	0	0	1.585	0	0	0	0	0	1	0	0	0	0	0	0	1	1	1.585	0	0	1	0	0	0	1.585	0	1	0	2	0	1	0	1	0	1.585	0	0	0	0	0	0
ENSG00000239877.2	0	0	0	0	0	0	0	0	0	0	0	0	0	0	0	1	0	0	0	0	0	0	0	0	0	0	0	0	0	0	0	1	0	0	0	0	0	0	0	0	0	0	0	0	0	0	0	0	0
ENSG00000201398.1	0	0	0	0	0	0	0	0	0	0	0	0	0	0	0	0	0	0	0	0	0	0	0	0	0	0	0	0	0	0	0	0	0	0	0	0	0	0	0	0	0	0	0	0	0	0	0	0	0
ENSG00000281474.1	0	0	0	0	0	0	0	0	0	0	0	0	0	0	0	0	0	0	0	0	0	0	0	0	0	0	0	0	0	0	0	0	0	0	0	0	0	0	0	0	0	0	0	0	0	0	0	0	0
ENSG00000272905.1	3.8074	3.3219	4.1723	4.2479	3	3.1699	2.5945	2.8197	3.3277	3.3219	2.0072	1.585	2	3.585	1.585	3.7004	3.4594	4.0224	3.7004	3	3.3219	3.9174	3.585	3.0072	4.8074	2.585	3.3219	3.585	3.3334	2.8074	2.8074	4	3.7004	2.8074	1.0072	2.3219	4.7137	3.8074	5.6439	4	2.3219	2.3219	2.585	3.7004	3.1699	2	2.6064	3.1699	2.0072
ENSG00000235571.1	0	0	0	0	0	1	0	0	0	0	0	1	0	1	1	0	0	0	0	0	0	0	1	0	1	0	0	0	0	0	0	0	0	0	0	0	0	0	0	0	0	2	0	0	0	0	0	2.585	0
ENSG00000259952.1	0	0	0	0	0	0	0	0	0	0	8.1886	7.839	0	0	0	0	0	4.862	2.2327	0	0	0	4.9307	4.2227	0	0	0	3.9873	0	0	0	0	0	0	0	0	3.8649	0	0	0	0	0	4.9662	0	6.1473	0	0	0	0
ENSG00000260812.1	0	0	0	0	0	0	0	0	0	0	0	0	0	0	0	0	0	0	0	0	0	0	0	0	0	0	0	0	0	0	0	0	0	0	0	0	0	0	0	0	0	0	0	0	0	0	0	0	0
ENSG00000225630.1	12.6178	13.842	12.0795	14.6669	11.9741	13.2186	12.0453	11.9383	12.556	12.2054	11.1686	11.3452	14.4378	13.2108	12.9825	12.6472	11.8776	12.5962	12.0845	10.6665	12.6242	13.6481	13.2095	11.4159	13.5681	12.78	12.4393	12.8282	5.1436	13.0776	12.433	12.8625	14.075	12.204	11.4976	13.101	12.6209	13.014	13.351	13.0153	12.7287	12.2451	12.6204	12.1781	12.6456	12.4338	11.9652	12.8688	12.9439
ENSG00000230231.1	0	0	0	0	0	0	0	0	0	0	0	0	0	0	0	0	0	0	0	0	0	0	0	0	0	0	0	0	0	0	0	0	0	0	0	0	0	0	0	0	0	1	0	0	0	0	0	0	0
ENSG00000164283.12	2.585	3.1699	10.0293	1.585	1	3	8.3923	7.4429	8.0553	9.3421	11.2556	9.611	3.585	2.585	7.7415	4.3923	3.7004	4.7549	1	8.7177	1.585	8.1293	2.585	10.3912	1.585	8.4388	3.585	2	7.4998	3.4594	3.7004	9.2288	5.4263	8.8948	8.4878	1	9.3923	8.0821	9.7895	3.4594	4.6439	1.585	8.6184	7.4094	8.5774	8.0224	8.4757	1	8.4388
ENSG00000227489.1	0	0	0	0	0	0	0	0	0	0	0	0	0	0	0	0	0	0	0	0	0	0	0	0	0	0	0	0	0	0	0	1.585	0	0	0	0	0	0	0	0	0	0	0	0	0	0	0	0	0
ENSG00000254555.1	0	0	0	0	0	0	0	0	0	0	0	0	0	0	0	0	0	0	0	0	0	0	0	0	0	0	0	0	0	0	0	0	0	0	0	0	0	0	0	0	0	0	0	0	0	0	0	0	0
ENSG00000013392.7	8.8424	9.1997	6.6147	8.9129	8.0607	9.0553	8.4635	8.7039	8.8041	7.5925	8.3619	8.633	8.8486	7.9715	8.2574	8.9337	9.2644	8.683	9.2877	7.4919	8.817	8.2854	9.4696	7.9715	8.7912	7.9307	8.5699	8.7279	8.2046	8.8361	8.5661	7.9189	9.0028	7.7482	7.858	8.611	7.5236	8.7715	9.9658	8.3837	7.8265	8.4878	7.4179	8.5507	8.3794	8.4676	7.3923	8.8887	8.4919
ENSG00000226688.6	4.3406	4.4692	4.1811	5.2242	3.8689	4.0764	6.2559	4.8679	7.2885	6.2077	5.7255	6.8012	4.7093	3.3964	5.7428	4.6982	4.6803	3.3951	5.1416	4.0942	3.5753	3.9001	4.9602	6.5715	4.673	6.0268	3.7071	3.6392	5.6602	4.8273	4.691	6.4386	5.0161	5.7032	3.9955	5.5515	5.2319	6.4886	6.6845	4.916	4.0045	4.3618	4.6346	5.4992	6.4264	6.0126	4.5771	4.925	5.7301
ENSG00000258279.2	0	1	0	0	0	1	3.1699	1	2	1	2.8074	1.585	0	0	1.585	0	0	0	0	1.585	0	3.3219	0	2.8074	0	2.3219	0	0	2	0	0	4.9069	0	1.585	2	0	1	0	0	0	0	0	1.585	1	1	1	0	0	1
ENSG00000250929.2	0	0	0	0	0	0	0	0	0	0	0	0	0	0	0	0	0	0	0	0	0	0	0	0	0	0	0	0	0	0	0	0	0	0	0	0	0	0	0	0	0	0	0	0	0	0	0	0	0
ENSG00000204581.2	0	1	0	2.3219	0	1	1.585	1	1.585	1.585	2.3219	2	1.585	1	0	1.585	2.585	0	0	2	0	0	0	1	1	1.585	2.585	1	2	1	1	2.8074	1	0	1	0	0	2.3219	3.3219	2.3219	0	0	1	3.585	3	0	1.585	1.585	1.585
ENSG00000225620.1	0	0	0	0	0	0	0	0	0	0	0	0	0	0	0	0	0	0	0	0	0	0	0	0	0	0	0	0	0	0	0	0	0	0	0	0	0	0	0	0	0	0	0	0	0	0	0	0	0
ENSG00000271771.1	0	0	0	1.585	0	0	0	0	0	0	0	0	0	0	1	0	0	0	0	0	1	0	0	0	0	0	0	0	0	1	1	1	0	0	1	0	0	0	0	1.585	0	0	0	1	0	0	0	1	0
ENSG00000277919.1	0	0	0	0	0	0	0	0	0	0	0	0	0	0	0	0	0	0	0	0	0	0	0	0	0	0	0	0	0	0	0	0	0	0	0	0	0	0	0	0	0	0	0	0	0	0	0	0	0
ENSG00000184178.15	7.4676	7.5392	8.3966	7.4757	7.0112	8.0168	9.3707	9.4635	8.9972	9.5906	9.6475	9.7912	7.5078	6.7004	9.1111	8.1241	7.0661	7.3219	8.4635	8.6865	6.3219	8.5157	7.8517	9.8074	7.8202	9.4778	6.858	7.3399	9.2715	7.9129	7.2761	9.3219	7.375	9.4939	8.7108	7.8887	8.8673	9.9144	9.7262	7.6865	6.7004	7.6724	8.4594	9.0498	9.1447	9.255	8.697	7.6795	8.8796
ENSG00000206260.3	0	0	0	0	0	0	0	0	0	0	0	0	0	0	0	0	0	0	0	0	0	0	0	0	0	0	0	0	0	0	0	0	0	0	0	0	0	0	0	0	0	0	0	1	0	0	0	0	0
ENSG00000237786.1	0	0	0	0	0	0	0	0	0	0	0	0	0	0	0	0	0	0	0	0	0	0	0	0	0	0	0	0	0	0	0	1.0635	0	0	0	0	0	1.6915	0	0	0	0	0	0	0	0	0	0	0
ENSG00000272911.1	1.585	1.585	0	1	0	0	1.585	0	0	0	1	0	1.585	1	0	0	1.585	0	1	2	0	1	2	0	2.3219	1	0	0	0	1	1	1	4.3219	0	1.585	1	0	0	2	2.585	0	0	0	1	1.585	1.585	1.585	1	0
ENSG00000164112.12	1.585	0	2.3219	2.8074	0	1	1	3.3219	1.585	1	2.585	3	0	0	4.1699	1.585	2.3219	0	1	1	0	2	1	2.3219	1	1	1	0	1.585	2	1	4.4594	0	3.7004	0	0	2	3.4594	0	0	0	0	2.585	0	4	5.0909	1.585	0	3.3219
ENSG00000230039.1	0	0	0	0	0	0	1.5945	1	0	0	1.5945	1.0072	0	0	0	0	0	0	0	0	0	0	0	1.0072	0	0	0	0	0	0	0	0	0	0	0	0	0	0	0	0	0	0	0	0	0	0	0	0	0
ENSG00000130204.12	9.0491	9.3725	10.9864	9.2358	8.5415	9.0655	12.3975	10.5624	10.7496	10.8137	10.49	10.9936	9.0626	8.7907	10.9761	9.0266	9.0433	8.6645	9.7412	11.8966	8.9026	10.4227	9.4874	10.9482	9.4927	9.9226	8.5768	8.6324	10.248	9.128	8.7069	11.4818	9.7696	11.9892	10.9259	9.2162	10.7901	10.6538	10.3585	10.1534	8.6863	8.8884	10.4418	11.7409	11.4265	10.6006	9.9838	9.1921	9.6481
ENSG00000271580.1	0	3.1699	1	1.585	2.3219	2.585	1	1.585	1	1	1	1.585	2.585	2	3.1699	2.3219	1.585	1.585	3.1699	1	1	1.585	3.3219	1.585	3.1699	0	2	3	1.585	2.8074	2.585	3	1.585	1	0	1	3.1699	2	1.585	2	1	3	2.585	2.3219	0	1	2	3.7004	0
ENSG00000252650.1	0	0	0	0	0	0	0	0	0	0	0	0	0	0	0	0	0	0	0	0	0	0	0	0	0	0	0	0	0	0	0	0	0	0	0	0	0	0	0	0	0	0	0	0	0	0	0	0	0
ENSG00000258529.5	0	2.4854	2.3561	2.6599	0	0	0	0	0	0	2.0391	3.2824	0	0	0	0	1.8197	0	0	0	0.7991	0	0	0	1.0909	0	1.0772	0	0	0	0	1.4436	0	0	0	0	0	0	0	1.5211	1.8718	0	0	0	0	0	0	0	0
ENSG00000189099.11	0	0	0	0	0	0	0	0	0	0	0	0	0	0	0	0	0	0	0	0	0	0	0	0	0	0	0	0	0	0	0	0	0	0	0	0	0	1	0	0	0	0	0	0	0	0	0	0	0
ENSG00000232879.2	0	0	0	0	1	1.585	0	0	1	0	0	1	0	0	0	0	0	0	0	0	0	0	0	1	0	0	0	0	0	1	0	1	0	0	0	0	0	0	0	0	0	0	1	0	0	0	0	0	0
ENSG00000265897.2	0	0	0	0	0	0	0	0	0	0	0	0	0	0	0	0	0	0	0	0	0	0	0	0	0	0	0	0	0	0	0	0	0	0	0	0	0	0	0	0	0	0	1	0	0	0	0	0	0
ENSG00000111863.12	2.8074	3.1699	6.5999	1.585	3	0	9.568	6.9069	8.2046	8.2946	7.8392	7.585	2	1	8.8796	2.3219	2.585	0	2.3219	9.8218	1	9.6935	4.0875	6.9307	2.3219	8.4429	2.3219	0	7.3399	3.1699	0	9.2192	0	10.7549	8.4429	2.585	8.8887	9.0768	3.585	2	1.585	2	7.4009	4.8074	8.7211	6.1293	7.7211	0	7.5157
ENSG00000109618.11	8.611	9.4979	8.6475	9.9787	8.1293	8.7039	9.5275	9.2668	9.058	9.2408	9.6439	10.1762	8.9099	8.7448	9.2644	8.8887	9.2216	8.8978	9.1059	9.4409	8.69	9.1849	9.0112	10.2819	9.7632	9.0056	8.1849	9.1724	8.5157	9.2808	9.0553	10.0042	9.5411	9.4979	8.9307	8.6795	9.2336	9.8424	9.8857	9.255	8.5925	8.4179	9.0307	9.8202	9.0848	8.7177	8.7482	9.3332	9.7296
ENSG00000279345.1	2.8074	4.3219	3.3219	3.4594	2.3219	3	3	1.585	2.3219	1	1.585	2	3.585	2.3219	2.585	3.3219	2.8074	2.585	3.585	0	2	1.585	4.3923	1.585	3.1699	0	2.585	3	2.8074	2.585	2.585	3	4.585	1	1	3.1699	3.1699	2.8074	2.8074	3.9069	3.585	2.585	3	3.1699	3.3219	2.8074	2.585	3.8074	2.8074
ENSG00000214866.7	0	0	0	0	0	0	1.585	0	2	2.8074	2.585	0	0	0	0	0	0	0	0	1	0	1	0	1	0	0	0	0	0	0	0	0	0	1	1.585	0	1	0	0	0	0	1	1.585	1	0	1.585	1	0	0
ENSG00000254978.2	1.0426	0	0	0	0	0	0	0	1.3045	0	0	0	0	0	0	0	0	0	0	0	0	0	0	1.5801	1.2016	0	0	1.2079	0	0	0	1.7485	0	1.2141	0	0	0	0	0	0	0	0	0	0	0	1.8914	0	0	0
ENSG00000153015.15	7.2288	7.8138	8.5661	8.1799	6.7682	7.4594	9.2854	10.0768	9.733	9.7211	9.8408	9.8611	7.4594	6.858	9.6165	7.8009	7.7549	6.9069	8.4009	9.5925	6.4919	9.3354	7.8392	10.6733	8.0768	9.5736	6.9425	7.1396	9.3197	7.9425	7.4838	10.2808	7.4094	9.8918	9.6935	7.6294	11.2088	10.0875	10.5255	7.7211	6.9887	6.7814	8.9858	9.4858	9.4533	9.4717	8.9687	7.7004	9.6184
ENSG00000260549.1	6.5999	7.6073	6.4919	7.4346	5.7279	7.098	7.1497	7.7415	5.9773	6.858	6.0444	6.4757	5.9542	4.9542	6.4757	7.3487	7.0661	6.4594	6.7549	7.7748	8.4346	6.9189	7.7004	7.1497	5.0875	6.3399	6.7279	5.8329	7.3576	5.6147	6.4757	10.352	6.7142	6.4263	6.7142	6.1699	6.4263	7.6724	5.3576	6.3038	5.6724	5.3923	7.0334	5.6439	7.2192	6.7279	5.8074	6.2288	7.7347
ENSG00000202290.1	0	0	0	0	0	0	0	0	0	0	0	0	0	0	0	0	0	0	1	0	1	0	1	0	0	0	0	0	0	0	1	0	0	0	0	0	0	0	0	0	0	0	0	0	0	1	0	1	0
ENSG00000254578.1	0	0	0	0	0	0	0	0	0	0	0	0	0	0	0	0	0	0	0	0	0	0	0	0	0	0	0	0	0	0	0	0	0	0	0	0	0	0	0	0	0	0	0	0	0	0	0	0	0
ENSG00000240710.1	1.585	2	0	2	2.585	1	1	0	1.585	2	1	1.585	2.3219	1.585	1.585	2.3219	1.585	1	1	0	2.3219	0	1	1.585	0	0	0	1.585	2.3219	2.8074	2	0	2	3.4594	0	1.585	0	1.585	0	1	1	1.585	1	1	1	2.585	1	3.4594	1.585
ENSG00000268889.1	0	0	0	0	0	0	1.585	0	0	1	0	1	0	0	0	0	0	0	0	1	0	1.585	0	1.585	0	0	0	0	0	0	0	1	0	0	0	0	0	0	0	0	0	0	0	0	1.5898	0	0	0	0
ENSG00000250210.4	0	2.0426	0	2.84	0	2.5898	0	0	0.7655	0	0	0	0	0	0	0	0	0	0	0	0	0	0	0	0.4854	0	0	0	0	1.0286	0	0	0	0	1.5607	0	0	0	0	0	1.4489	0.6041	0	0	0	0	0	0	0
ENSG00000225215.1	0	0	0	1	0	0	1	0	1	0	0	0	0	0	1	0	0	0	0	0	0	0	1	0	0	0	0	0	0	0	0	0	0	0	0	0	1.585	0	0	0	0	1	0	0	0	1	0	0	0
ENSG00000257246.1	1	2.3219	0	1	1.585	1	0	1	1	2.3219	2.3219	0	1.585	1	1	1.585	1.585	1.585	0	1.585	1	0	2.3219	2	2.8074	0	1	2	1	2.585	0	2.8074	0	1	0	1.585	2.3219	2.585	2	1.585	2	1	1	2	1.585	2	0	1.585	1.585
ENSG00000278616.1	5.5261	4.848	5.4912	6.1483	5.2411	5.218	6.9423	2.3334	5.5951	6.0286	6.4962	7.2662	5.1942	4.7115	5.3034	4.7549	4.4874	3.669	5.6579	1.433	4.5298	2.6645	5.3789	6.8041	4.8826	4.7724	5.6963	3.9791	5.8495	4.6508	4.5656	6.2139	5.5429	6.717	1.7527	5.3978	6.7171	6.6372	6.0611	4.7506	4.4303	4.9236	5.4091	4.2365	6.4041	5.2464	5.765	5.3165	5.8392
ENSG00000280267.3	2.1043	0	0	0	0	0	0	0	0	0	0	0	0	0	0	0	0	0	0	0	0	0	0	0	0	0	0	0	0	0	0	0	0	0	0	0	0	0	0	0	0	0	0	0	0	0	0	0	0
ENSG00000250885.1	0	0	0	0	0	0	0	0	0	0	0	0	0	0	0	0	0	0	0	0	0	0	0	0	0	0	0	0	0	0	0	0	0	0	0	0	0	0	0	0	0	0	0	0	0	0	0	0	0
ENSG00000273797.1	1	1.585	1	0	0	0	1.585	1.585	2.585	2.3219	1.585	1.585	1	1	2.3219	0	1	0	0	3.4594	1	2.8074	1	2.585	2	1.585	1.585	0	2.3219	1.585	1	1.585	0	2.585	1.585	0	2	1.585	1	0	0	1.585	2.3219	0	2.8074	0	1	1.585	1.585
ENSG00000036448.9	5.4594	5.4919	6.3219	5.7279	4.9542	6.0875	5.858	7.3487	7.2574	6.8202	6.1497	5.7549	5.5236	5.3219	6.5699	5.6439	5.3219	5.4594	6.7279	6.9658	4.4594	7.3038	6.2668	7.0224	6	5.6439	5.4594	6.9773	6.1293	4.3219	5.8826	9.5091	7.0553	6.4263	7.3038	5.7004	7.4998	7.2668	6.7549	7.1189	5.2479	4.5236	5.7279	4.4594	7.098	7.2946	6.1497	6.6582	6.8074
ENSG00000264583.1	0	0	0	0	0	0	0	0	0	0	0	0	0	0	0	0	0	0	0	0	0	0	0	0	0	0	0	0	0	0	0	0	0	0	0	0	0	0	0	0	0	0	0	0	0	0	0	0	0
ENSG00000164114.18	7.5392	8.1293	8.4346	8.7142	7.3309	8.2808	8.8642	9.0553	9.2015	9.5622	10.633	9.733	8.3966	7.2946	8.3354	8.1396	7.3219	8.0224	9.0389	6.9887	6.9307	8.1649	8.4878	10.4564	8.7448	9.568	7.1898	7.8009	9.2046	7.7211	7.8948	8.6615	7.2288	8.9484	8.2384	7.375	8.6147	10.0458	10.5353	7.4998	7.1085	7.4512	8.7313	5.1293	9.5755	9.5962	8.9069	8.2668	9.916
ENSG00000267552.6	0	0	0	0	0	0	0	0	0	0	0	0	0	0	0	0	1	0	0	0	0	0	0	0	0	0	0	0	0	0	0	0	0	0	0	0	0	1.0976	0	0	0	0	0	0	0	0	0	0	0
ENSG00000224695.1	0	0	0	0	0	0	0	0	0	0	0	0	0	0	0	0	0	0	0	0	0	0	0	0	0	0	0	0	0	0	0	0	0	0	0	0	0	0	0	0	0	0	0	0	0	0	0	0	0
ENSG00000106038.12	0	0	2.3219	0	0	0	3	1	6.6761	3.9588	2.585	1.0909	0	0	3	0	0	0	1	8.4959	1	2	1	6.456	0	1	0	0	1.0976	0	0	1	0	8.0056	6.6439	0	8.1478	4.0875	1	0	0	0	2.3219	1.585	4.0875	3.4594	7.4676	0	1
ENSG00000255189.1	0	0	0	0	0	0	0	1	0	1	0	0	0	0	2.3219	1	0	0	0	0	1.585	0	0	1.585	1	1.585	1	0	1.585	0	0	0	0	0	1.585	0	0	1	1.585	0	0	0	0	0	0	0	1	0	1
ENSG00000238698.1	0	0	0	0	0	0	0	0	0	0	0	0	0	0	0	0	0	0	0	0	0	0	0	0	0	0	0	0	0	0	0	0	0	0	0	0	0	0	0	0	0	0	0	0	0	0	0	0	0
ENSG00000149089.12	8.0977	8.353	9.2534	8.7747	7.9999	7.6865	9.5106	9.4751	9.7542	9.6255	8.8854	9.4421	7.748	7.8069	9.1893	9.0523	8.6145	7.727	9.0739	9.8715	8.1389	10.4115	8.5885	10.7196	8.9095	9.4632	7.5076	8.6217	9.0454	9.2524	8.592	10.1363	9.0606	9.6052	9.4552	8.6252	9.697	9.7888	10.9758	9.1971	7.9483	7.8887	8.3523	10.2023	9.4567	9.4503	8.7277	8.299	9.6234
ENSG00000114861.18	8.9687	9.8392	11.3454	10.4305	8.683	9.2877	11.7364	11.7611	12.1815	11.6064	11.8757	12.1128	9.6384	9.0715	12.127	9.6312	9.4242	9.5488	9.9039	11.917	8.7279	11.117	10.1724	12.3622	9.7632	11.5817	8.69	9.3531	11.1176	9.7347	9.6073	11.7314	10.2336	12.0668	11.4455	9.5255	11.4579	12.2665	9.9425	10.8525	9	8.9039	11.4025	12.5941	11.5367	11.6234	10.749	9.716	11.4757
ENSG00000238478.1	0	0	0	0	0	0	0	0	0	0	0	0	0	0	0	0	0	0	0	0	0	0	0	0	0	0	0	0	0	0	0	0	0	0	0	0	0	0	0	0	0	0	0	0	0	0	0	0	0
ENSG00000224570.1	0	0	1	1	0	0	1	0	0	0	0	1	1	0	0	0	0	0	0	0	0	0	1	0	0	0	0	0	0	1.585	0	1	0	2.585	0	0	0	0	0	0	0	0	0	2	0	0	0	0	0
ENSG00000179632.9	10.3487	10.6724	11.4409	10.8788	9.9701	10.2866	12.4473	12.5155	12.3682	12.0818	11.9348	12.5206	10.6175	10.2119	12.5428	10.5304	10.3287	10.3597	10.9129	13.3611	10.4656	11.577	10.6795	11.9043	10.9046	11.4284	10.1254	10.2479	11.785	10.6777	10.7228	13.3926	11.3498	12.2408	12.3977	10.5812	11.9883	12.4194	12.2889	11.7553	10.2228	10.2252	11.3134	12.4625	12.3137	11.9436	11.4998	10.8424	11.5167
ENSG00000113971.18	9.3919	10.9752	9.4569	10.8758	9.8085	9.7956	9.6613	8.7794	9.6355	9.5005	9.5242	9.4867	9.4425	9.8528	9.9568	9.8249	10.4351	9.8704	10.2664	8.7035	9.8819	8.5482	10.3771	9.7681	10.3948	7.974	9.7224	10.3705	9.8893	10.5368	10.3278	10.324	11.436	9.7779	8.0151	9.8288	9.937	10.0127	9.0674	9.9846	10.1079	8.931	9.9268	8.8839	10.1219	9.591	9.2125	10.6181	9.9754
ENSG00000205030.1	1	0	0	0	0	0	0	0	0	0	0	0	0	0	0	0	0	0	0	0	0	0	0	0	0	0	0	0	0	0	0	0	0	0	0	0	0	0	0	0	0	0	0	0	0	0	0	0	0
ENSG00000243073.3	2.3923	0	0	0	0	0	0	0	0	0	0	0	0	0	1	0	0	0	0	0	0	0	0	0	0	0	0	0	0	0	0	0	0	0	0	0	0	0	0	0	0	0	0	0	0	0	0	0	0
ENSG00000138193.14	9.676	9.8186	8.8765	9.9454	9.1344	9.7039	9.0498	8.9454	9.8455	10.5981	9.858	10.0821	9.4512	9.42	8.7814	8.0551	8.7108	8.7977	8.7245	10.0954	9.42	8.4388	8.8611	10.9106	10.2082	9.8642	8.9715	9.3729	10.6165	9.9484	8.2715	7.9129	9.8265	9.8202	8.5469	8.9009	10.1267	10.2784	11.3663	8.7313	9.9024	6.6439	9.0196	8.3038	10.9484	9.6777	9.5177	8.9099	10.2312
ENSG00000240809.1	0	0	3.9505	0	0	0	4.9155	3.0018	3.3505	4.3944	4.6633	5.2449	0	0	3.332	0	1	0	0	2.0461	0	1	0	5.0233	0	3.8369	0	0	3.5874	0	0	3.0635	0	4.6141	1.5898	0	3.0036	3.7038	2.6462	0	0	0	3.0054	3.3306	2.8094	2.4854	4.2593	0	3.0018
ENSG00000152942.18	8.7326	9.5836	9.3219	9.2046	8.499	9.1948	9.7387	9.9268	9.8182	9.4516	10.1167	10.0146	9.0097	8.7381	10.0969	9.2095	9.5236	9.1261	9.5665	9.2143	8.8731	9.5353	9.7004	10.3112	9.3509	9.5912	8.4904	9.0808	9.6615	9.5314	8.9861	10.8821	9.7677	9.9233	9.3332	9.2374	9.5813	10.5053	11.6446	9.7764	8.6653	8.6147	9.0173	10.0091	10.1961	9.6866	9.2877	9.2269	9.9369
ENSG00000276692.1	2.8053	0	0	3.2063	0	2.3132	0	0	0	0	0	0	0	1.4114	1.3505	0	0	1.9635	0	0	0	0	0	0	0	0	0	2.9467	0	2.8972	0	0	0	0	0	0	0	0	0	0	0	0	0	2.121	0	0	0	0	0
ENSG00000280004.1	0	0	0	0	0	0	0	0	0	0	0	0	0	0	0	0	0	0	0	0	0	0	0	0	0	0	0	0	0	0	0	0	0	0	0	0	0	0	0	0	0	0	0	0	0	0	0	0	0
ENSG00000224560.3	0	0	0	0	0	0	0	0	0	0	0	0	0	0	0	0	0	0	0	0	0	0	0	0	0	0	0	0	0	0	0	0	0	0	0	0	0	0	0	0	0	0	0	0	0	0	0	0	0
ENSG00000158411.10	8.7818	8.7781	9.1923	9.5297	7.1189	7.9484	9.5917	9.1532	9.4115	9.3414	8.8424	9.201	7.6294	8.1799	9.7387	7.9542	8.198	7.858	8.543	10.0691	7.3399	10.0017	8.3219	9.7022	9.2935	8.3515	7.8392	7.8329	8.7095	8.1849	7.8392	10.3788	9.1548	10.0542	9.4429	7.4512	9.9293	9.5411	8.9129	8.3354	7.1799	7.1799	8.8265	9.893	9.2992	9.3923	8.8734	8.5157	8.8954
ENSG00000172667.10	8.4757	8.8549	9.3902	8.9801	8.1699	8.4878	10.774	10.2167	11.5304	10.6129	12.1627	11.5382	9.2408	8.8106	10.8186	9.137	8.7211	8.3837	9.4822	10.1799	8.0112	9.4737	8.9944	10.933	9.3729	11.1189	8.4757	8.6184	10.7698	9.1874	8.8611	10.2021	8.3663	10.6402	9.9915	9.3902	9.3106	11.3004	10.014	8.9396	8.2046	8.3837	9.9844	9.2264	10.5255	10.3891	10.1573	8.6257	10.4594
ENSG00000227233.1	0	0	0	0	0	0	0	0	0	0	0	0	1.0072	0	1.0072	0	0	0	0	0	0	0	0	0	0	0	0	0	0	0	0	0	0	0	0	0	1.0072	0	0	0	0	0	0	0	0	0	0	0	0
ENSG00000118363.11	10.5464	10.3809	11.3776	10.7115	10.1237	10.9388	11.8749	12.0126	11.8885	11.9014	12.199	12.5146	10.7998	9.8491	11.8079	11.1825	10.3795	10.4139	11.2426	11.5081	9.8288	12.3587	11.1353	12.4139	10.8166	11.9586	10.0247	10.6844	11.2616	10.6968	10.6697	12.0479	9.9291	11.8625	11.6716	10.615	11.639	12.1359	12.7094	10.9939	10.1559	10.4351	11.0232	11.2424	11.7114	11.4978	10.8703	10.7424	11.5053
ENSG00000273311.1	5.3576	4.1699	6.0661	5.3219	4.3219	5.2854	6.8329	6.2288	6	5.7279	6.1497	6.4757	4.858	4.9069	5.8074	5.2095	4.2479	3.4594	4.585	6.4094	4.9542	4.9069	5.7814	5.9773	5.8329	5.1699	4.3219	3.7004	5.4263	5.1293	3.8074	7	5.5236	6.2854	6.7279	5.0875	5.2479	6.5699	5.4594	4.0875	4.3923	5.2854	5.858	5.5236	6.4263	7.2946	5.6439	4.858	4.9069
ENSG00000136169.16	8.0279	9.0307	8.0112	9.2095	8.0661	8.0661	9.3685	9.3685	9.2715	9.014	9.1033	9.3287	8.2479	8.1548	9.5981	8.5999	8.3663	8.4346	8.9513	8.8948	7.5774	8.817	9.1293	9.2503	9.0028	8.8734	7.8265	8.7748	8.8826	8.9366	8.8074	9.7262	9.3987	9.1189	8.4388	8.6724	8.2479	10.1774	9.809	8.7781	8.0056	8.1599	8.5962	9.1824	9.4367	8.9484	8.858	9.014	9.5294
ENSG00000135903.18	1	0	0	1	0	2	0	3.4594	1	0	0	0	0	0	1	1	0	0	0	6	0	0	1	0	1	0	1	1	0	1	2	0	0	0	0	0	0	0	3.9069	0	0	1	6.0875	0	2.585	0	0	0	0
ENSG00000121644.18	8.5157	8.9658	10.5177	9.2668	7.8074	8.5774	11.3745	10.9773	11.7305	11.0553	11.8158	11.941	8.9513	7.9887	10.8049	8.9484	8.4136	8.1548	9.5812	10.5952	8.3083	10.5546	9.1215	11.7043	9.1241	10.8549	8.2192	8.4512	11.2119	8.6475	8.4094	11.3426	8.4512	11.5357	10.5314	9.1344	10.8017	11.4934	10.0042	8.9687	8.0821	8.2668	10.5008	11.0566	11.0265	10.9866	10.2204	8.8642	10.6795
ENSG00000279700.1	5.7814	5.0444	4.1699	6.7682	4.5236	4.9542	4.1699	1	3.3219	4.1699	2.3219	4	4.3219	4.585	4.4594	5.0444	4.4594	4.1699	4.7004	0	3.8074	1.585	5.4919	3.7004	5.3576	2.8074	5.1699	5.1293	4.6439	5.7004	4.3219	5.0444	6.0224	4.858	1	5.3219	4.8074	5.0875	4.9542	4.8074	4.3923	4.1699	4	3.585	3.8074	3.3219	4.2479	6.4594	4
ENSG00000205362.10	4.7004	4.9069	4	7.098	4	4.3923	6.6582	6	3.8074	5.3219	3.3219	3.1699	5.5236	3.9069	9.0526	5.8074	4.9069	6.9309	8.2574	5.2854	5.2854	6.0661	7.4838	5.9069	5.2854	6.1699	3.8074	2.3219	8.4594	5.8826	4.3219	5.7279	6.6865	7.96	7.375	4	6.9189	6.4429	3.3219	5.9069	7.1497	8	8.2808	5.6147	10.2644	5.1699	4.6439	5.2095	6.2479
ENSG00000138495.6	8.3219	8.2143	8.7715	8.8656	7.9248	8.8265	11.2264	10.6065	10.9771	10.742	10.3698	10.5791	8.2621	8.4594	10.6837	8.4307	8.6582	7.6582	9.2095	11.4493	8.9284	11.7545	8.6511	11.0682	8.6073	10.5008	7.7814	8.2288	10.1085	8.5297	8.4429	11.3461	9.0112	10.0265	11.3309	8.5812	10.8641	10.4808	10.4656	9.1649	7.8074	8.1898	10.0377	11.5426	10.6336	9.9919	9.5275	8.6582	9.7912
ENSG00000204528.3	2.8074	1	5.8329	3	2.585	1.585	3.9069	1.585	5	3.9069	1	5.6147	4	0	4.4594	4.585	2.585	1.585	5.7279	8.6935	2	4.4594	4	4	3.4594	4.0875	2.8074	3.8074	3.585	3.1699	3.1699	0	3.585	3.7004	1	5.9307	3.1699	6.1497	0	4.2479	1	4.2479	5.0444	1.585	1.585	1	5.6439	1.585	2.8074
ENSG00000251286.2	0	0	0	0	0	0	0	0	1	0	0	0	0	0	0	0	0	0	0	0	0	0	0	0	0	0	0	0	0	0	0	0	0	0	0	0	0	0	0	0	0	0	0	0	0	1	0	0	0
ENSG00000169992.9	9.1573	9.8281	10.3387	10.6129	7.8074	9.0168	11.2627	11.1434	11.5859	11.0519	10.9285	11.1013	8.9337	8.6689	10.3966	8.4676	9.3038	8.6402	9.2854	10.5565	9	8.9944	9.0279	10.6786	10.2336	9.7731	8.8138	8.7912	11.5503	9.1319	8.0553	11.9222	11.3832	10.6055	10.2046	8.4094	10.1254	11.2998	10.9241	8.9687	8.9159	8.2479	9.941	8.7211	11.1762	11.2143	10.5641	9.4939	9.9469
ENSG00000239344.1	0	0	1	0	0	1	0	1	0	0	0	0	0	0	1	0	0	0	0	1	0	1	0	0	0	0	0	0	0	1	0	0	0	0	0	0	0	0	1.585	1	0	1	0	0	1	0	0	1	1
ENSG00000101323.4	0	0	0	1.585	1.585	1	2.585	0	0	5.0444	3.3219	3.3219	0	2.3219	1	0	1.585	0	3.4594	2.8074	1	0	1.585	2.3219	3.585	1	0	2	5.0875	1	2	0	0	2.8074	0	2.3219	1	1.585	9.0607	2.585	1	0	1	3.8074	4.4594	3.7004	2	2	2.585
ENSG00000272456.1	1	0	0	0	0	0	1	1.585	1	1	0	0	0	0	2.3219	1	1	0	1	2	0	0	0	0	0	0	0	0	0	0	0	1.585	0	0	1	0	0	3.1699	0	0	0	0	1.585	0	1	1.585	1	0	0
ENSG00000262662.1	0	0	0	0	0	0	0	0	0	0	0	0	0	0	0	0	0	0	0	0	0	0	0	1	0	0	0	0	1	0	1.585	0	0	0	0	0	0	0	1	0	0	0	0	0	0	0	0	0	0
ENSG00000219395.2	1	2.585	1	2	1.585	2	0	2	1.585	1.585	1.585	1.585	1.585	1.585	1.585	1.585	1.585	1	1.585	1.585	1	0	2	1	2	1.585	1	2.3219	1.585	1	0	0	4.2479	0	0	2	2	2	0	1.585	1.585	1	1.585	0	2.3219	1.585	0	1.585	1
ENSG00000127564.16	5.0682	5.2847	8.7164	5.5984	4.0522	4.0295	9.1524	8.7438	9.8949	8.1786	7.689	8.0777	4.4548	3.6404	8.5448	4.3241	4.5699	3.8768	5.2133	10.8979	5.6171	9.0699	4.6479	8.6109	6.0413	6.4048	4.6611	3.4515	5.3363	3.7038	3.9288	10.6991	6.7904	9.0888	9.4727	3.2957	9.0391	7.6763	5.4429	5.3129	3.9231	3.6381	7.9912	9.8741	6.6754	7.7209	7.4244	4.2979	6.1845
ENSG00000255349.1	0	0	0	0	0	0	0	0	0	0	0	0	0	0	0	0	0	0	0	0	0	0	0	0	0	0	0	0	0	0	0	0	0	0	0	0	0	0	0	0	0	0	0	0	0	0	0	0	0
ENSG00000277998.1	4.04	3.796	3.85	4.101	3.7452	4.3154	7.5247	9.1392	8.4089	7.633	7.4631	7.4857	4.701	3.8846	9.1435	3.7257	4.8022	1.9782	3.2854	9.4676	4.6456	9.9192	5.6907	7.9597	5.7425	8.4662	2.84	3.4033	8.1231	5.8153	5.2449	9.6245	4.0704	4.9491	8.5608	4.0391	7.868	7.719	8.4098	6.0193	3.4594	4.3611	6.4173	9.1658	7.8488	8.0619	4.6053	4.3413	7.5857
ENSG00000275248.1	0	1	0	1	0	0	1	1.585	1	0	1	0	0	0	1	0	0	0	1.585	0	0	1	1	0	0	0	0	0	0	0	1	2	1.585	1	0	0	1	0	3.1699	1	0	0	0	1.585	0	0	0	0	0
ENSG00000226086.5	1.2265	1.585	0	1.585	0	1.585	2.0036	1.585	0	0	0	1	1.585	0	0	0	0	0	1	0	1	0	0	1.585	1.585	0	0	1	0	1.585	1	1.585	0	0	0	1	1.5898	0	1	1.585	0	1	1	1	0	0	0	1	0
ENSG00000235023.1	2	2.8074	2	5.0444	0	3.1699	2.3219	1.585	4.7549	1.585	0	1	2.585	0	1	1.585	3.1699	1.585	3.585	3.3219	1.585	0	2.8074	0	4.3219	2	2.3219	2.8074	1	2.8074	3.4594	3	4.0875	1.585	2	2.3219	2.585	3.9069	2.585	3.585	3	2	2.3219	5.6147	3.3219	2	2	2.585	2.585
ENSG00000176973.7	9.6119	9.7447	11.2688	10.0186	9.8108	9.3091	11.6704	11.454	11.3321	10.9815	10.9081	10.944	10.0464	10.3611	11.6028	10.379	9.3317	9.0746	10.5529	11.9858	9.3748	11.1667	10.2612	11.13	9.8486	10.2839	9.5887	10.0375	10.7483	9.7611	10.9769	12.0029	10.9224	11.2467	11.3426	9.9369	10.7597	11.2591	9.4814	11.1188	9.9209	9.8865	11.0867	9.4416	10.7466	10.9418	10.542	10.4195	10.2975
ENSG00000211682.2	0	0	0	0	0	0	0	0	0	0	0	0	0	0	0	0	0	0	0	0	0	0	0	0	0	0	0	0	0	0	0	0	0	0	0	0	0	0	0	0	0	0	0	0	0	0	0	0	0
ENSG00000231630.1	0	0	0	0	0	0	0	0	0	0	0	0	0	0	0	0	0	0	0	0	0	0	0	0	0	0	0	0	0	0	0	0	0	0	0	0	0	0	0	0	0	0	0	0	0	0	0	0	0
ENSG00000270997.1	0	0	0	0	0	0	0	0	0	0	0	0	0	0	0	0	0	0	0	0	0	0	0	0	0	0	0	0	0	0	0	0	0	0	0	0	0	0	0	0	0	0	0	0	0	0	0	0	0
ENSG00000249514.1	0	0	0	0	0	0	0	0	0	0	0	0	0	0	0	0	0	0	0	0	0	0	0	0	0	0	0	0	0	0	0	0	0	0	0	0	0	0	0	0	0	0	0	0	0	0	0	0	0
ENSG00000279115.1	0	0	0	0	0	1	1.0356	1.852	2.3813	2.511	0	1.6276	0.585	0	2.384	0.585	0	0	1.585	2.6576	0	1.6369	0.585	2.0496	0.6781	1.3618	0	0	1.0356	0	1	1.3674	0	1.6323	1.86	0.585	0	1.6369	1.3674	0	0	0	1.373	2.516	0	2.0426	0	1	3.4803
ENSG00000159479.16	9.1997	9.422	9.7649	9.5639	8.4757	9.4051	11.0042	10.6671	10.8618	10.5498	10.3542	10.8795	8.8977	8.7245	10.5831	9.2991	9.2854	8.4672	9.7262	10.6046	8.836	10.352	9.6292	11.1226	9.3106	9.9144	8.4263	8.957	10.207	9.2045	8.9687	10.6083	9.5236	10.5536	10.0848	9.2068	10.7805	10.9235	9.9773	10.2154	8.8486	8.7949	10.2167	11.1453	10.4969	10.2191	9.8009	9.2595	10.0927
ENSG00000112511.17	11.3038	11.9185	11.4594	11.5868	10.6564	10.6211	11.9088	11.2491	12.0464	11.3038	11.207	11.0502	11.0587	11.2161	12.1668	11.3982	11.2491	11.1092	11.1824	12.3971	11.4168	11.178	11.3701	11.0775	11.4686	10.4051	10.9908	11.0875	11.4969	11.0396	11.2533	12.5875	12.3418	11.6883	11.294	11.0498	12.2312	11.4868	12.1069	12.1621	11.3559	10.6573	11.4717	11.2929	11.9723	11.7566	11.1072	11.5821	11.2264
ENSG00000211950.2	0	2.3219	5.3219	0	0	0	7.4346	7.9307	5.7549	5.0444	7.858	8.9039	1	0	10.5774	0	0	1	1	2.3219	0	2.3219	0	9.3772	0	8.9069	0	1.585	7.3576	0	0	7.5464	0	6.1898	4.2479	0	0	7.8329	2.585	0	0	0	6.9425	5.4919	6.1293	4.7004	5.2095	0	6.5236
ENSG00000202534.1	0	0	0	0	0	0	0	0	0	0	0	0	0	0	0	0	0	0	0	0	0	0	0	0	0	0	0	0	0	0	0	0	0	0	0	0	0	0	0	0	0	0	0	0	0	0	0	0	0
ENSG00000226663.2	0	0	0	0	0	0	0	0	0	0	0	0	0	0	0	0	0	0	0	0	0	0	0	0	0	0	0	0	0	0	0	0	0	0	0	0	0	0	0	0	0	0	0	0	0	0	0	0	0
ENSG00000154511.11	6.283	6.1119	7.829	6.7173	5.7655	5.858	9.0115	9.1693	10.1828	9.6768	9.2851	10.1849	6.0496	5.6439	9.9163	5.5236	5.3205	5.1322	6.915	7.9079	6.7203	8.3626	6.2638	9.0573	6.8116	9.1044	5.8329	5.6215	9.2969	5.7616	5.3049	8.6312	6.4429	9.027	7.7944	6.5294	8.1166	9.4818	8.0848	6.9844	6.4512	5.2593	8.2668	9.4192	9.0901	9.1098	8.2518	5.6938	8.9538
ENSG00000253946.1	0	0	0	0	0	0	0	0	0	0	0	0	0	0	0	0	0	0	0	0	0	0	0	0	0	0	0	0	0	0	0	0	0	0	0	0	0	0	0	0	0	0	0	0	0	0	0	0	0
ENSG00000144504.15	8.3392	8.5637	8.7616	8.7626	7.8236	7.9555	9.3487	8.5392	9.2501	8.949	8.7549	8.3309	8.3946	8.0498	9.3305	8.2597	8.6368	8.0025	8.539	10.1098	8.3366	8.1949	8.5065	9.2784	8.972	7.5699	7.5369	8.1031	8.7415	8.8078	8.3379	10.3069	9.3829	8.9915	9.1755	8.348	9.8879	8.9099	8.3309	8.8088	7.4625	7.6595	9.5622	8.8869	9.1649	9.2969	8.7516	8.7167	8.8642
ENSG00000142507.9	9.1523	9.4818	10.8289	9.5469	9.0553	9.9248	11.7423	12.2219	11.891	11.5999	11.1434	11.3886	9.4179	8.6366	11.749	9.6073	9.0954	8.8138	10.3531	11.927	9.1972	11.8811	9.6184	11.461	9.9929	11.2174	9.0334	9.3242	11.1098	9.4717	9.0028	12.0664	9.4818	11.4681	12.0688	9.8361	11.1013	11.7711	12.5214	10.0875	8.7912	9.5319	11.3761	12.1932	11.5503	11.381	11.1478	9.7928	10.774
ENSG00000157884.10	0	3.3219	0	0	1	3.9069	0	1	1	1	1	1	2	2	1.585	0	1	1.585	1	0	2	1	1	0	2.585	0	0	1.585	1	1.585	0	2	3	1	0	0	0	0	2	1.585	1	1.585	0	8.6475	1.585	0	1	1.585	2.3219
ENSG00000259677.1	3.1699	0	0	3.585	1.585	1	2	0	1.585	2	0	2	2	1.585	1	3.1699	1.585	1.585	2.585	0	2	0	2.585	2.3219	2.8074	0	2	1	1.585	0	1	1.585	0	0	0	3.4594	1.585	1	2	2	1.585	2.585	0	1	0	1.585	2.3219	3	0
ENSG00000164116.16	8.0553	8.5392	8.7582	9.9024	7.3487	8.1548	9.2167	11.0251	12.1564	10.703	11.0755	10.9564	7.4429	7.4009	9.1824	7.7814	7.9069	7.4676	8.0821	9.0848	7.0224	9.3772	8.3923	10.5333	8.7515	11.0701	7.0224	7.983	10.128	8.1799	7.6724	9.058	9.1874	10.4553	9.1085	8	7.9425	11.5367	9.375	7.8948	7.8138	6.6724	8.9396	5.5236	10.388	10.4858	10.2324	8.6402	10.5078
ENSG00000273305.1	2.8074	1.585	3.585	2	1.585	1.585	3.9069	3.585	5.0444	2.3219	2.8074	3	2.585	2.8074	2	2.3219	3	0	1.585	4	2.3219	3.4594	3	4.3923	3	2.8074	1.585	2.585	1.585	1.585	2.585	5.6439	1.585	3.585	4.2479	2.585	4.2479	4.1699	0	2.3219	0	1.585	4	0	3	3.585	3.7004	1.585	2
ENSG00000138669.9	2.3219	3.7004	7.5314	5.7549	4.9069	5.8074	7.4998	5.9773	8.6511	6.3038	4.7549	7.7279	4.3923	3.3219	4.9542	5.2095	5.8329	5.0444	5.2095	7.1293	3.1699	5.7814	5.6439	6.9542	4.7004	6.4429	3.1699	5.2095	5.0444	5.1699	6.0444	7.4919	5.3219	5.9069	6.0875	4.4594	5.1293	7.6294	8.3399	4.5236	5.2854	3.8074	6.4429	11.0681	4.9069	5.8329	6.6865	5.6439	6.7944
ENSG00000250927.1	0	0	0	0	0	0	0	0	0	0	1	0	0	0	0	0	0	0	0	0	0	0	0	0	0	0	0	0	0	0	0	0	0	0	0	0	0	0	0	0	0	0	0	0	0	0	0	0	0
ENSG00000174013.7	7.6511	7.6795	8.7582	7.5469	6.9542	7.7549	9.7846	9.5755	10.0755	9.0307	10.4471	10.2252	7.4919	7.1085	9.0954	8.0168	7.5392	6.858	8	9.0607	7.0768	8.8978	8.2192	10.1573	7.7814	9.3554	6.9773	7.1599	9.3376	7.7482	7.4263	10.2562	7.4998	9.7039	8.7515	7.9658	9.0954	10.0154	8.7781	8.1293	7.0224	6.9542	9.2831	10.0808	9.4798	9.3815	8.4919	7.4179	9.2216
ENSG00000235110.5	0	0	0	0	0	0	0	0	1	0	0	0	0	0	0	0	0	0	0	0	0	0	0	0	0	0	0	0	0	0	0	0	0	0	0	0	0	0	0	0	0	0	0	0	0	0	0	0	0
ENSG00000277670.1	0	0	0	0	0	0	0	0	0	0	0	0	0	0	0	0	0	0	0	0	0	0	0	0	0	0	0	0	0	0	0	0	0	0	0	0	0	0	0	0	0	0	0	0	0	0	0	0	0
ENSG00000196704.11	9.1443	9.3923	10.2903	9.8258	8.8329	9.1491	10.9068	11.0057	11.3757	10.6268	11.2271	10.7648	8.983	8.8907	11.091	9.2897	9.3444	8.9713	9.6812	10.4219	9.1137	10.235	9.4157	10.8524	9.5906	10.5431	8.8549	9.3859	10.6005	9.2451	9.2408	12.2493	9.8107	10.3102	10.2409	9.2456	9.877	11.0139	11.9262	9.6147	8.5819	8.4471	10.1118	11.269	10.7849	10.4924	10.0019	9.3442	10.8563
ENSG00000251332.1	0	0	0	0	1	0	1	0	2	0	1.585	1	0	0	0	1	0	0	0	0	0	0	1	0	0	0	0	1.585	0	0	0	2	1	0	0	1	1.585	0	0	0	0	0	1	1	0	0	0	1.585	0
ENSG00000259235.1	1	0	2	2	0	1	0	0	1	2	2.3219	1	0	0	0	0	0	0	2	0	1	0	0	1	1	0	0	0	1	0	1	0	0	0	1.585	0	0	1	5.0444	0	1	0	0	0	3.3219	1.585	0	0	1.585
ENSG00000258507.1	0	0	0	0	0	0	0	0	0	0	0	0	0	0	0	0	0	0	0	0	0	0	0	0	0	0	0	0	0	0	0	0	0	0	0	0	0	0	0	0	0	0	0	0	0	0	0	0	0
ENSG00000178821.12	10.888	11.0112	5.1293	10.7398	10.8486	11.6124	5.1699	7.3923	4.3923	5	2.3219	6.8329	11.2384	10.5226	4.6439	11.9377	11.3669	10.7591	11.7448	6.8202	11.1536	6.4263	11.3078	4.8074	10.8611	5.8074	10.5812	11.3498	5.2479	11.4691	11.3907	3.4594	11.1699	4.7549	6.7004	11.3129	5.8826	9.1824	5.3219	11.7381	11.2348	10.9929	5.2479	5.1293	4.1699	3.9069	5	11.4579	10.2107
ENSG00000244019.1	0	0	0	0	0	0	0	0	0	0	0	0	0	0	0	0	0	0	0	0	0	0	0	0	0	0	0	0	0	0	0	0	0	0	0	0	0	0	0	0	0	0	0	0	0	0	0	0	0
ENSG00000222054.1	0	0	0	0	0	0	0	0	0	0	0	0	0	0	0	0	0	0	0	0	0	0	0	0	0	0	0	0	0	0	0	0	0	0	0	0	0	0	0	0	0	0	0	0	0	0	0	0	0
ENSG00000196126.10	9.6636	9.8829	9.4523	10.2666	6.4192	7.3427	14.7959	14.4783	13.9581	12.7521	12.9682	13.5075	7.7805	8.1619	15.1568	8.6186	7.2391	9.1319	8.4368	13.0976	6.6802	13.9553	9.1733	15.0135	9.7978	13.3402	8.4085	7.6847	12.7364	7.9811	6.4846	14.6357	9.7811	13.3473	13.2576	8.11	11.0113	13.7348	9.7511	8.4457	7.901	6.7386	12.9778	9.167	14.1005	14.7314	12.7841	8.1773	13.1757
ENSG00000227987.1	0	0	0	0	0	0	0	0	0	0	0	0	0	0	0	0	0	0	0	0	0	0	0	1	0	0	0	0	0	0	0	0	0	0	0	0	0	0	0	0	0	0	0	0	0	0	0	0	0
ENSG00000232301.1	0	0	0	0	0	0	0	0	0	0	0	0	0	0	0	0	0	0	0	0	0	0	0	0	0	0	0	0	0	0	0	0	0	0	0	1	0	0	0	0	0	0	0	0	0	0	0	0	1
ENSG00000278896.1	2	0	0	2.585	1	1	0	1.585	1.585	1	0	0	2.3219	0	2.585	0	1	1	1	2	2.3219	0	1.585	1	1.585	0	1	2	0	1	1	2.3219	0	0	1	0	2.8074	2	1.585	1.585	1.585	1.585	1.585	2.8074	0	1.585	0	3.1699	1.585
ENSG00000227851.1	0	0	0	0	0	0	0	0	0	0	0	0	0	0	0	0	0	0	0	0	0	0	0	0	0	0	0	0	0	0	0	0	0	0	0	0	0	0	0	0	0	0	0	0	0	0	0	0	0
ENSG00000225715.1	0	1	2	1.585	1	0	0	0	0	0	0	0	0	0	0	0	0	0	0	1	0	0	0	0	0	0	0	0	0	1	0	1	2.585	0	0	0	1	0	0	0	1	0	0	0	0	0	0	1	0
ENSG00000271919.1	0	0	0	0	0	1	1	0	0	0	0	0	0	0	1	0	0	0	0	0	0	0	0	0	0	0	0	0	0	0	0	0	0	0	0	0	0	0	0	0	0	0	0	0	0	0	0	0	0
ENSG00000176928.5	7.1599	7.1699	6.4263	8.7944	6.9773	7.9366	7.8887	8.1293	7.5925	7.7748	7.2288	7.8074	6.9658	7	9.9556	7.4757	7.2384	7.3837	7.9009	6.6294	7.5157	8.8106	7.3219	8.5314	7.7748	9.1321	7.0334	7.4512	7	7.4998	7.4676	7.3576	8.0768	7.6582	7.2479	6.8202	7.7211	10.6786	9.4221	7.0553	7.0768	6.5078	7.2946	6.585	8.9218	8.2992	7.9009	7.9484	9.1523
ENSG00000034239.10	5.4594	6.6582	4.585	5.1293	3.8074	4.8074	5.7549	5.4263	3.585	4.858	6.9773	6.5236	5.6147	6.9307	2.8074	6.1085	5.585	5.8329	6.585	3.585	4.6439	3.1699	7.7616	6.6439	5	2.8074	5.0444	6.7279	5.3923	2.8074	6.8074	3.8074	5.4919	4.1699	4.3923	6.0224	4.5236	4.4594	2	6.1898	5.1699	4.4594	4.7004	0	1	2	4.7004	6.7944	4.585
ENSG00000243514.2	0	0	1	0	0	0	0	0	1	0	0	1.585	0	0	0	0	0	0	0	0	1	0	0	0	0	1	0	0	0	0	0	1	1	0	0	0	1.585	0	1	0	0	0	0	1.585	0	1	1	0	0
ENSG00000233714.1	0	0	0	0	0	0	1	0	0	0	0	1	0	0	0	0	0	0	0	0	0	0	0	0	0	0	0	0	1	0	0	0	0	0	0	0	0	0	1	0	0	0	0	0	0	1	0	0	0
ENSG00000280746.1	0	0	0	0	0	0	0	0	0	0	0	0	0	0	0	0	0	0	0	0	0	0	0	0	0	0	0	0	0	0	0	0	0	0	0	0	0	0	0	0	0	0	0	0	0	0	0	0	0
ENSG00000129455.15	0	0	6.4429	1	0	0	9.9655	2.585	8.4998	10.4999	4.3023	10.9064	0	0	8.9464	0	0	0	0	9.617	2	10.9972	0	9.6119	0	7.5443	0	0	6.6582	1	1	1.585	1	10.3069	7.065	1	8.5455	5.7814	1	0	0	0	7.5925	4	2.3219	8.8122	7.4806	0	3.585
ENSG00000240250.3	0	0	0	0	0	0	1.585	0	1	1	1.585	1.585	0	0	0	0	1	1	0	0	0	2	0	0	0	0	0	0	0	0	0	2	0	2	0	0	2.8074	1	2.585	0	0	0	0	2	0	0	0	0	0
ENSG00000276215.1	0	0	0	0	0	0	0	0	0	0	0	0	0	0	0	0	0	0	0	0	0	0	0	0	0	0	0	0	0	0	0	0	0	0	0	0	0	0	0	0	0	0	0	0	0	0	0	0	0
ENSG00000216902.3	0	0	0	0	0	0	0	0	0	0	0	0	0	0	0	0	0	0	0	0	0	0	0	0	0	0	0	0	0	0	0	0	0	0	0	0	0	0	0	0	0	0	0	0	0	0	0	0	0
ENSG00000265875.1	0	0	0	0	0	0	0	0	0	0	0	0	0	0	0	0	0	0	0	0	0	0	0	0	0	0	0	0	0	0	0	0	0	0	0	0	0	0	0	0	0	0	0	0	0	0	0	0	0
ENSG00000254672.1	0	0	0	0	0	0	0	0	0	0	0	0	0	0	0	0	0	0	2.3219	0	0	0	0	0	1	0	0	0	0	1	0	0	0	0	0	0	0	0	0	0	0	0	0	0	0	0	0	0	0
ENSG00000143033.17	7.5622	8.6073	9.5774	9.8106	7.2574	7.8455	9.8533	9.3264	9.4325	9.207	9.3399	10.1972	8.1447	7.7347	10.2784	8.0821	8.3354	7.8765	8.7313	8.5507	8.1447	9.4429	8.375	10.0782	9.1007	9.2877	7.5469	7.9069	8.7879	8.6618	7.9366	9.6493	8.7347	9.7649	8.4471	8.0224	10.0028	10.2082	9.2715	8.5236	7.4919	7.5774	9.6421	10.058	9.6221	9.3794	9.0389	8.4838	9.5392
ENSG00000270757.1	4.5552	4.8919	0	5.2475	3.4423	4.5868	7.7925	7.3993	7.9647	5.373	7.4526	8.3484	5.6665	2.9336	6.6602	5.2234	3.6124	3.2434	0	4.749	2.4087	4.2593	5.4947	7.9843	3.7301	7.2608	4.9745	4.1293	7.1734	3.8268	5.3621	8.7068	6.1719	5.4084	3.8934	4.9681	6.7979	7.632	7.214	4.5904	4.756	3.557	6.5554	7.2651	7.4643	6.7218	4.2555	4.4731	6.2813
ENSG00000256150.1	0	0	0	0	0	0	0	0	0	0	1.585	0	0	0	0	0	0	0	0	0	0	0	0	1	0	0	0	0	0	0	0	1	0	0	0	0	0	0	0	0	0	0	0	1	0	0	0	0	0
ENSG00000257941.1	2	1.86	0	3.4502	1.5993	1.585	1.585	0	0	0	0	1.9709	2.546	0.2141	2.26	0	2.272	1.7949	2.8074	0	1.1309	0	2.6871	1	3.5981	0	1.251	2.4725	3.3406	2.7203	2.546	2.5922	2.585	1	0	1.3896	1.9486	2.1473	1.774	2.585	2.3219	1	3	1.7866	1.7485	2.5874	2.585	2	1.157
ENSG00000259956.1	10.1806	10.4812	11.3038	9.8511	10.0448	10.276	12.0235	11.8023	11.7347	11.1604	11.641	12.0414	10.8759	9.5565	11.8853	10.7417	9.953	9.7375	11.1547	11.3548	9.9656	10.3288	10.8356	12.2203	10.453	11.1979	10.0662	10.1539	11.3239	10.191	10.2989	12.3077	10.4956	11.6279	11.3782	10.968	10.9406	12.1891	10.8049	11.1288	9.9827	10.5224	10.8215	12.3018	11.8729	11.5455	11.1457	10.8288	11.0543
ENSG00000106410.14	1	0	0	0	0	0	1	0	1	0	0	0	0	0	0	0	0	0	0	0	0	0	0	0	0	0	0	0	0	0	0	0	0	0	0	0	0	0	0	0	0	0	0	0	0	0	0	0	0
ENSG00000227958.1	0	0	0	0	0	0	0	0	0	0	0	0	0	0	0	0	0	0	0	0	0	0	0	0	0	0	0	0	0	0	0	0	0	0	0	0	0	0	0	0	0	0	0	0	0	0	0	0	0
ENSG00000267083.1	0	0	0	0	0	0	0	0	1	1	0	0	0	0	0	0	0	0	0	1	0	0	0	0	1	0	0	0	0	0	0	0	1.585	0	0	0	1.585	0	0	0	0	0	0	0	0	0	0	0	0
ENSG00000234041.1	0	0	0	0	0	0	0	0	0	0	0	0	0	0	1	0	0	0	0	0	0	0	0	0	0	0	0	0	0	0	0	0	0	0	0	0	0	0	0	0	0	0	0	0	0	0	0	0	0
ENSG00000259847.1	0	0	1	0	0	0	1.585	4.2479	3.1699	2.3219	4.4594	4.2479	0	0	3.585	0	0	0	0	3.1699	0	2.585	0	1.585	0	1.585	0	0	3.1699	0	0	3.585	1	3.7004	2.3219	0	1.585	1.585	0	0	0	0	0	0	3.3219	2.3219	3.1699	0	2.8074
ENSG00000265243.1	0	0	0	0	0	0	0	0	0	0	0	0	0	0	0	0	0	0	0	0	0	0	0	0	0	0	0	0	0	0	0	0	0	0	0	0	0	0	0	0	0	0	0	0	0	0	0	0	0
ENSG00000226668.5	1.84	0	0	0	0	0	0	0	0	0	0	0	0	0	0	0	0	0	0	0	0	0	1.585	0	0	0	0	0	0	0	0	0	0	0	0	0	0	0	0	0	0	0	0	1	0	0	0	0	0
ENSG00000234900.1	0	0	0	1.585	0	0	0	0	0	0	0	0	0	0	1	1	0	0	0	1	0	0	0	0	0	0	0	1.585	0	0	0	0	0	1	0	0	1.585	0	0	0	0	0	0	1	0	0	0	0	0
ENSG00000268140.1	0	0	0	0	0	1	1.0215	1.0909	2.1177	2.3477	2.9203	1.0909	1	0	0	2.585	0	1.585	2.0286	0	2.8197	0	1	1.0704	0	0	0	1.585	0	2.3219	1.0144	1.0841	0	0	0	2.3477	0	1.0426	1.0909	0	0	1.585	1.0909	1.0772	1	1.0566	0	1.585	0
ENSG00000278987.1	2.8074	4.2479	3.8074	3.9069	2.8074	3	3	1	1.585	3.585	3.4594	3	4	2.585	2.3219	3.585	2.585	3.3219	3.3219	4.9542	2.585	1	4.7549	3.8074	3.4594	0	1.585	3.1699	3	3.7004	3	5.5236	3.3219	4.4594	1	3.585	4.5236	3.7004	2.8074	3.7004	3.4594	3.3219	3.7004	2.3219	0	3	2	4.7549	3.4594
ENSG00000250006.2	0	0	0	0	0	0	0	0	0	0	0	0	0	0	0	0	0	0	0	0	0	0	0	0	0	0	0	0	0	0	0	0	0	0	0	0	0	0	0	0	0	0	0	0	0	0	0	0	0
ENSG00000236313.1	0	0	1	0	0	0	0	0	0	0	0	0	0	0	0	0	0	0	0	0	0	0	0	0	0	0	0	0	0	0	0	1.585	0	0	0	0	0	0	0	0	0	0	0	0	0	0	0	0	0
ENSG00000250349.3	0	0	0	0	0	0	0	0	0	0	0	0	0	0	0	0	0	0	0	0	0	0	0	0	0	0	0	0	0	0	0	0	0	0	0	0	0	0	0	0	0	0	0	0	0	0	0	0	0
ENSG00000225352.1	0	0	0	0	0	0	0	0	0	0	0	0	0	0	0	0	0	0	0	0	0	0	0	0	0	0	0	0	0	0	0	0	0	0	0	0	0	0	0	0	0	0	0	0	0	0	0	0	0
ENSG00000273085.1	0	0	0	0	0	0	0	0	0	0	0	0	0	0	0	0	0	0	0	0	0	0	0	0	0	0	0	0	0	0	0	0	0	0	0	0	0	0	0	0	0	0	0	0	0	0	0	0	0
ENSG00000260729.1	6.0286	7.1039	5.1526	7.0875	5.6279	6.7378	6.464	4.4195	5.581	5.696	3.3813	4.4588	6.2317	6.0641	5.3313	6.1701	5.8412	5.7358	6.045	4.6588	5.2133	3.7214	5.3147	3.1938	6.8662	2.9107	5.6247	6.3237	6.1884	6.0099	4.9331	6.8851	7.8323	5.2211	3.7908	5.0286	5.6404	5.087	6.7888	4.6392	5.8612	6.57	4.477	5.8517	5.4919	5.3237	6.3856	6.936	5.5245
ENSG00000245667.2	1	1.585	0	2.585	0	0	0	0	0	0	0	0	1	0	1.585	0	0	1	1	0	0	0	1	0	0	0	0	0	0	0	0	0	0	0	0	1	0	1.585	1	1	1	0	0	2	1.585	0	1	0	0
ENSG00000203818.7	2.3951	1	2.669	4.1252	0	0.903	0	0	0	1.7181	0	0	1.8074	1.585	2.7442	1.585	1	2	2.3391	0.9486	0	0	2.4276	0	2.3674	0	0.585	2.585	0	0.2141	0	4.5747	3.0197	0	0	1.6182	0	0	1.585	1	1	0	1	0	0	0	0.9107	1.8758	2.0321
ENSG00000202050.1	0	0	0	0	0	0	0	0	0	0	0	0	0	0	0	0	0	0	0	0	0	0	0	0	0	0	0	0	0	0	0	0	0	0	0	0	0	0	0	0	0	0	0	0	0	0	0	0	0
ENSG00000259799.1	2.3219	2.3219	2	4.8074	3.1699	4	2.8074	2.585	2	2.3219	1	2.585	2	2.8074	1	4.3219	2.585	0	4	2	4.7004	2.3219	3.3219	1.585	4.1699	3.1699	2.8074	3.7004	2.3219	4.1699	2	6.8704	6.6582	2.3219	1.585	4.2479	3	2	0	2	1	3	1.585	6.6724	2	3	2.8074	3.4594	6.8826
ENSG00000264326.1	0	0	0	0	0	0	0	0	0	0	0	0	0	0	0	0	0	0	0	0	0	0	0	0	0	0	0	0	0	0	0	0	0	0	0	0	0	0	0	0	0	0	0	0	0	0	0	0	0
ENSG00000196296.13	3.4594	5.585	6.5078	5.2479	4	4.8074	5.9307	3.3219	7.2096	4.7549	4.7004	4.858	5.4919	3.3219	5.1699	5.0985	3.8074	3.3219	6.4594	5.8834	4.3923	4.9122	4.7015	5.2479	6.6582	1.585	3.585	4.9542	4	6.4429	3.4594	7.5749	6.2854	5.0444	3.3219	4.1715	5.7549	4.6439	3.3219	4.585	3	2.8074	5.6724	5.2854	4.3923	4.8074	4.8074	4.4594	4.2479
ENSG00000230481.2	0	0	0	0	0	0	0	0	0	0	0	0	0	0	0	0	0	0	0	0	0	0	0	0	0	0	0	0	0	0	0	0	0	0	0	0	0	0	0	0	0	0	0	0	0	1	0	0	0
ENSG00000185933.6	1	1.585	2	1	1	1.585	0	2.8074	2	1.585	0	0	0	0	2.8074	1	0	0	0	1.585	0	0	1	2.3219	0	3.4594	0	1.585	5.585	0	0	3.1699	0	6.4094	1.585	0	1	3.8074	3.4594	0	1	0	0	0	2.3219	1.585	0	0	1.585
ENSG00000280956.1	0	0	0	0	0	0	0	0	0	0	0	0	0	0	0	0	0	0	0	0	0.84	0	0	0	0	0	0	0	0	0	0	0	0	0	0	0	0	0	0	0	0	0	0	0	0	0	0	0	0
ENSG00000221923.8	6.3576	6.6439	8.3354	7.3399	5.6439	5.7814	8.0168	7.6795	8.0768	8.8202	8.9887	7.7279	6.0875	5.4263	8.4094	6.2668	6.3219	5.7004	7.0334	9.796	5.9773	8.7039	6.6294	8.7781	7.1699	9.0821	6.3219	6.2288	8.7912	6.4919	6.3038	6.585	7.7211	8.3531	7.3837	6.1898	8.6147	9.2408	8.2761	6.9658	6.4263	5.5862	8.6439	8.8826	8.4919	7.7814	8.3576	6.6582	8.9039
ENSG00000109805.9	3.3561	2.9928	9.032	6.1077	1.9635	3.7279	8.7934	7.7946	8.5214	8.0711	8.498	9.7551	2.359	3.6299	8.3238	2.8339	3.2079	2.406	5.5342	9.1588	4.5254	8.7538	3.2342	9.7409	5.3441	7.9341	2.6017	3.4209	6.1081	3.1699	3.1699	9.8533	5.1679	9.5683	7.8214	2.5826	8.3435	8.0076	5.0475	2.8074	2.433	3.3045	8.372	9.8559	6.6954	7.1214	7.7436	3.84	6.8902
ENSG00000235653.1	0	0	0	0	0	0	0	0	0	0	0	0	0	0	0	0	0	0	0	0	0	0	0	0	0	0	0	0	0	0	0	0	0	0	0	0	0	0	0	0	0	0	0	0	0	0	0	0	0
ENSG00000211978.2	1.585	0	0	2	0	0	1.585	4.0875	1.585	1	0	3	0	1.585	6.1898	2.8074	1	0	0	2	1	0	0	2.3219	0	0	0	2	1.585	1	1.585	3.1699	1.585	2.3219	0	1	1	2.3219	1	0	1	0	1	1	4	4.6439	1.585	1	1
ENSG00000240489.1	0	1.4542	2.266	2.8836	1.6323	3.2203	3.488	3.9336	4.6904	3.9021	4.2055	4.5103	3.0583	2.6758	4.4957	2.3785	2.856	1.0286	2.3813	2.9764	2.8032	2.1473	3.8699	4.594	2.0461	3.2898	1.6229	0	1.157	2.0566	1.6276	4.1432	2.0426	3.2884	2.5185	2.101	3.4222	3.6276	4.5279	3.2296	0	2.9855	3.4712	3.8797	2.254	3.5644	2.1243	1.6229	4.6571
ENSG00000212039.1	0	0	0	0	0	0	0	0	0	0	0	0	0	0	0	0	0	0	0	0	0	0	0	0	0	0	0	0	0	0	0	0	0	0	0	0	0	0	0	0	0	0	0	0	0	0	0	0	0
ENSG00000196748.9	4.5236	4.9069	0	3.9069	3.1699	4.1699	1	1.585	0	1.585	1	1	5.2095	4.0875	0	4.0875	3.3219	3.8074	4.8074	2	4.4594	2	4.5236	1	5.2095	1	3.4594	3.9069	0	4.2479	4	0	3.3219	1	1	3.8074	0	3.3219	1.585	4.9542	4.9069	3.585	0	0	0	2	0	4.7549	4
ENSG00000226753.1	0	0	0	0	0	0	0	0	0	0	0	0	0	0	0	0	0	0	0	0	0	0	0	0	0	0	0	0	0	0	0	1	0	0	0	0	0	0	0	0	0	0	0	0	0	0	0	0	0
ENSG00000163975.11	7.7814	8.1898	12.9837	9.5353	6.6147	7.5078	12.9722	11.2907	11.7661	12.0348	13.086	10.4717	7.2946	7.2574	11.5078	7.1799	7.4594	6.5999	8.2946	11.7899	7.1293	8.9366	8.1085	12.1173	9.3554	9.5353	7.3219	7.098	9.5527	6.9069	6.7279	12.6352	9.5661	12.212	11.7731	6.9887	10.0539	10.8895	6.0224	7.8265	6.9542	7.7748	11.8234	10.5878	9.4959	10.6393	11.3049	8.1085	8.7959
ENSG00000239893.1	0	0	0	0	0	0	5.7549	0	0	6.7944	0	0	0	0	0	0	0	0	0	0	0	0	0	0	0	0	0	0	0	0	0	0	0	7.7279	0	0	5.3219	3.9069	0	0	0	0	4.7549	1	0	0	0	0	0
ENSG00000270720.1	2.8074	2.585	3.3219	2.8074	1.585	3	2.585	3.3219	1	2.3219	2	1	1	2.8074	2.3219	1.585	1.585	2.585	1.585	4.5236	2.3219	4.0875	2.8074	3.3219	2.585	3.1699	1.585	1	1.585	1.585	1.585	4.6439	5.2479	1.585	3.1699	2	3.8074	3.8074	4.5236	3.585	1.585	1	2	5.1293	4.0875	2.585	3.1699	3.1699	3
ENSG00000127329.14	8.2164	8.8672	10.8933	9.8686	8.2479	8.125	10.5382	10.6311	11.4252	10.4639	11.6953	11.0778	8.3219	8.3258	10.3118	9.074	9.1413	8.0607	8.6941	9.0897	7.3815	9.8791	9.1447	11.5027	8.6261	11.2544	7.1293	8.8349	11.0849	8.8204	8.0978	9.1582	9.7118	11.3338	9.5332	8.951	8.9239	11.7749	10.8129	8.1797	8.5774	7.5392	9.9714	10.3616	11.4753	11.2287	10.4148	8.6178	11.3078
ENSG00000262358.1	0	0	0	1	0	0	0	1	1.585	0	0	0	0	0	1	0	0	0	0	0	0	0	0	0	0	0	0	0	0	0	0	0	0	0	0	0	0	0	0	0	0	0	1	1	0	0	0	0	0
ENSG00000250594.2	0	0	0	0	0	0	0	0	0	0	0	0	0	0	0	0	0	0	0	0	0	0	0	0	0	0	0	0	0	0	0	0	0	0	0	0	0	0	0	0	0	0	0	0	0	0	0	0	0
ENSG00000271148.1	0	0	0	0	0	0	0	0	0	0	0	0	0	0	0	0	0	0	0	0	0	0	0	0	0	0	0	0	0	0	0	0	0	0	0	0	0	0	3.585	0	0	0	0	0	0	1	0	0	0
ENSG00000263570.1	0	0	0	0	0	0	0	0	0	0	0	0	0	0	0	0	0	0	0	0	0	0	0	0	0	0	0	0	0	0	0	0	0	0	0	0	0	0	0	0	0	0	0	0	0	0	0	0	0
ENSG00000143183.16	9.6074	9.9542	11.0993	9.825	9.1724	9.9586	12.318	12.2365	12.1593	11.9292	12.166	12.4924	9.7262	9.0394	11.4893	9.9745	9.9129	9.3663	10.2958	11.8916	9.2009	12.1238	10.2408	12.6494	10.0362	11.8944	9.1624	9.6795	11.3705	9.6736	9.6777	12.4374	9.2288	12.2799	12.5467	9.9263	11.9977	12.2381	12.3124	10.2854	9.2143	9.2517	11.2355	11.9088	11.9709	11.5068	11.4247	9.7296	11.6991
ENSG00000229941.5	0	0	0	0	0	0	0	0	1	0	0	0	0	0	0	0	0	0	0	0	0	1.585	0	1	0	0	0	0	1	0	0	0	0	0	0	0	1	0	1	0	0	0	0	0	1	0	0	0	2
ENSG00000248315.1	0	0	0	0	0	0	0	0	0	0	0	0	0	0	0	0	0	0	0	0	0	0	0	0	0	0	0	0	0	0	0	0	0	0	0	0	0	0	0	0	0	0	0	0	0	0	0	0	0
ENSG00000108774.14	9.804	10.4083	12.0451	10.5304	9.5876	10.0954	13.1599	12.7389	13.0442	12.9357	12.8165	13.2973	10.3208	9.4471	12.2912	10.446	9.8486	9.7	11.1344	12.7551	9.9758	12.2024	10.3476	13.2303	10.5868	12.227	9.5584	9.9352	12.1513	9.8688	9.716	13.1178	10.1189	12.4556	12.1367	10.6804	12.1867	12.7736	12.8017	10.511	9.9498	10.0417	12.0451	12.3228	12.4437	12.2972	12.0993	10.5304	12.0095
ENSG00000125522.3	1	0	0	0	0	0	0	0	0	0	0	0	0	0	2	0	0	0	0	0	0	0	0	0	0	0	0	0	0	0	0	0	0	0	0	0	0	0	0	0	0	0	0	0	0	0	0	0	0
ENSG00000183696.13	7.4512	8.3707	10.4409	8.8392	7.0444	7.2761	10.9484	9.9687	11.0286	11.1643	10.1254	9.3219	6.9773	7.3837	11.0382	7.4512	8.2192	7.0334	9.0954	11.4284	7.3399	10.3923	8.5275	10.0728	8.9773	9.1033	7.2384	7.6653	10.0835	7.3663	7.2761	11.9502	9.1699	10.3987	10.6129	7.4512	10.2796	10.4696	8.9189	8.2432	7.4094	7.8704	11.1039	8.8455	10.5401	9.9929	10.4284	8.1497	8.9801
ENSG00000273826.1	0	0	0	0	0	0	0	0	0	0	0	0	0	0	0	0	0	0	0	0	0	0	0	0	0	0	0	0	0	0	0	0	0	0	0	0	0	0	0	0	0	0	0	0	0	0	0	0	0
ENSG00000228318.3	2.0286	0	0	2.3248	0	0	2.8217	1.0072	2.8298	0	0	0	0	1	2.0108	0	1.0072	0	0	0	0	1.5898	0	1.0144	0	0	0	0	0	0	0	1.5993	1.5945	3.9288	0	0	2.3363	1.5993	0	0	0	1	0	0	0	1.0072	1.5945	1.5898	1.6041
ENSG00000275261.1	0	0	0	0	0	0	0	0	0	0	0	0	0	0	0	0	0	0	0	0	0	0	0	0	0	0	0	0	0	0	0	0	0	0	0	0	0	0	0	0	0	0	0	0	0	0	0	0	0
ENSG00000212025.3	0	0	0	0	0	0	0	0	0	0	0	0	0	0	0	0	0	0	0	0	0	0	0	0	0	0	0	0	0	0	0	0	0	0	0	0	0	0	0	0	0	0	0	0	0	0	0	0	0
ENSG00000279859.2	0	1.585	1	0	1	0	1.585	0	0	0	0	2	0	0	0	0	1	0	1	1	0	0	0	2.585	0	1	0	0	0	0	1	2.3219	0	1.585	0	0	3.8074	0	1	0	0	0	0	4.2479	1.585	0	0	1	0
ENSG00000269680.1	5.7279	5.4919	6.3576	6.2479	4.5236	4.6439	5.3234	4.0045	4.8625	5.2502	4.0009	4.0875	4.2479	4.9189	4.9542	4.7004	4.3298	3.8074	5.2479	6.345	4	4.706	5.585	5.4293	6.3399	3.5874	4.5934	4.9598	4.4607	4.7038	4.6439	6.7842	6.889	4.8074	4.861	4.2479	7.191	5.645	2	4.8074	4.3262	4	5.1707	4.3219	4.0018	4.1699	5.1293	5.3954	4.1699
ENSG00000235944.7	3.7793	3.9069	5.7913	4.5097	3.4594	5.2095	6.2135	6.774	5.7361	6.4957	6.5149	5.7469	4	3.3219	7.1062	4.3038	4.7004	3.1699	3.9069	6.3331	3.9439	5.8562	3.7761	6.243	4.7425	5.2672	3.1699	4.1359	5.3494	4.5392	3.9069	6.3988	5.2479	4.935	6.2974	4.7109	5.0045	7.8933	7.4043	4.849	3.4594	3.272	6.0753	5.8369	6.5615	6.1361	5.5771	4.6171	5.8562
ENSG00000092067.5	0	0	0	2	0	1	3.3219	3.4594	4.858	3	2.585	3.585	1	0	4.585	0	0	1	1	3.4594	0	3.1699	1	2.8074	1.585	3.4594	0	0	3.3219	0	1	2.585	2.3219	2	2.3219	0	1	3.7004	2.3219	0	0	1	2.3219	0	3.1699	2.585	2.585	0	1
ENSG00000269113.3	6.7279	8.5205	7.6653	9.2905	6.6862	7.8298	9.7405	10.1256	8.5633	9.2343	9.1375	9.3761	8.1981	7.5392	8.3657	7.2109	8.3285	7.1293	8.5038	7.6193	6.0372	7.2355	8.5956	9.3272	8.9085	9.2673	6.6147	7.6961	9.6135	7.963	7.187	7.4395	9.656	9.7185	8.6915	7.4512	7.0112	10.5397	5.2479	7.7738	7.9615	6.8329	8.1834	8.4774	9.5623	9.9661	9.5091	8.817	9.1149
ENSG00000231302.1	0	0	0	0	0	0	0	0	0	0	0	0	0	0	0	0	0	0	0	0	0	0	0	0	0	0	0	0	0	0	0	0	0	0	0	0	0	0	0	0	0	0	0	0	0	0	0	0	0
ENSG00000268442.1	3	3.7004	3.3219	4.1699	3	3	4.5236	3.7004	2	3.4594	2	3.4594	4.3219	4	4.3923	3.9069	2	2.8074	2	4.3923	4.0875	2	3.1699	2.585	4.2479	2.3219	2.8074	3.1699	2.3219	4.7004	3.7004	4.0875	5.4263	3.1699	1.585	3.3219	2.8074	4	4.0875	4.4594	2	2.585	3.7004	4.5236	2	2.585	3.1699	4.3219	3.1699
ENSG00000244031.3	0	0	0	0	0	0	0	0	0	0	0	0	0	0	0	0	0	0	0	0	0	0	0	0	0	0	0	0	0	0	0	0	0	0	0	0	0	0	0	0	0	0	0	0	0	0	0	0	0
ENSG00000268957.1	0	0	0	0	0	0	0	0	0	0	0	0	0	0	0	0	0	0	0	0	0	0	0	0	0	0	0	0	0	0	0	0	0	0	0	0	0	0	0	0	0	0	0	0	0	0	0	0	0
ENSG00000231392.1	0	0	0	0	0	0	0	0	0	0	0	0	0	0	0	0	0	0	0	0	0	0	0	0	0	0	0	0	0	0	0	0	0	0	0	0	0	0	0	0	0	0	0	0	0	1	0	0	0
ENSG00000227879.2	0	0	0	0	0	0	0	0	0	2.1922	0	0	0	0	0	0	1.1699	0	0	0	0	0	0	0	0	0	0	0	0	0	0	0	0	0	0	0	0	0	0	0	0	0	0	0	1.4594	0	0	0	1.2388
ENSG00000272512.1	7.0334	7.1799	7.3837	9	5.7814	6.8074	6.5546	6.1497	5.4263	7.9248	4.9069	4.858	5.6439	5.0875	6.7279	7.8948	6.8704	6.4757	7.6653	7.6935	5.7279	6.6865	7.2854	5.1293	8.0498	3.585	6.8455	7.1497	4.3923	5.4263	6	7.8265	10.1662	8.5157	7.1293	7.0334	5.6439	5.6439	5.2854	8.7313	6.9658	5.7549	7.0768	2.8074	4.8074	6.7549	4.7004	7.7211	6.9658
ENSG00000129451.11	2.8074	4.858	12.0228	3.8074	2.585	2.585	11.358	10.6636	11.3415	12.4911	11.9233	12.9237	3.1699	1.585	11.8051	2.585	3.9069	2.585	3.8074	13.1091	3.1699	11.7438	4.1699	12.5689	3.9069	11.6568	3.1699	2.585	8.9207	2.585	1.585	6.714	3.9069	13.103	13.5768	2.585	13.9569	10.4136	3.4594	3.7004	3.4594	3.4594	10.7599	4.1699	9.3987	11.4476	11.2708	2	6.9658
ENSG00000254312.1	0	0	0	0	0	0	0	0	0	0	0	0	0	0	0	0	0	0	0	0	0	0	0	0	0	0	0	0	0	0	0	0	0	0	0	0	0	0	0	0	0	0	0	0	0	0	0	0	0
ENSG00000117139.16	9.1599	9.96	11.4954	10.4294	8.8704	9.3197	12.451	11.376	11.9837	11.7245	12.4043	12.5833	9.5196	8.7682	11.0189	9.7022	9.4818	9.2336	10.0781	11.2324	9.0661	10.7013	10.4231	12.7491	9.9278	11.6298	8.8392	9.3923	11.4803	9.5868	9.5216	12.5812	9.96	12.3813	11.3652	9.7245	12.5786	12.384	10.8978	10.1886	9.3663	9.014	11.7262	12.2574	11.4357	11.1351	11.3696	9.8025	11.2414
ENSG00000001460.17	6.6724	7.2668	8.7649	8.1033	6.3399	7.1799	9.7432	8.9887	8.6546	8.69	9.1447	9.0389	6.9069	6.8826	8.0056	7.098	7.4179	6.1293	7.4179	9.2923	6.5699	8.224	7.1599	9.8933	7.5469	8.3487	6.3576	7.0444	8.4179	7.2668	6.8455	8.7482	7.7879	8.7347	8.4305	6.6439	8.4635	9.0084	8.9887	7.6073	6.7279	6.3051	8.3174	8.9189	8.8948	8.4553	8.683	7.1699	8.2527
ENSG00000227583.1	2.3219	1	0	0	0	0	0	0	0	1	0	0	0	0	1	0	1	0	0	0	0	0	0	0	0	0	0	0	1	1.585	0	0	0	0	1	0	0	0	0	0	0	0	0	0	0	0	0	0	0
ENSG00000241057.1	0	2.4568	1.9486	2.3785	0	1.6554	3.1194	2.5705	2.8836	2.157	2.5632	1.2327	2.3951	0	4.3176	0	2.5311	1.7824	0	2.9203	1.1177	2.7634	1.0909	1.7698	1.6871	2.3868	1	1.6088	3.1779	2.4931	1.6915	4.3132	4.0841	3.4919	2.2172	1.7181	3.5097	3.0144	4.327	1.8237	1.0909	0	3.3533	2.9764	3.1177	3.3277	2.26	2.144	1.111
ENSG00000268434.5	1.0215	1.0144	1.6041	1.0215	0	0.8319	2.6017	0	2.4854	1.6135	0	0	1.0976	1.3951	1.7398	0	1.0704	1.0072	0	0	0	2.0841	0.856	3.0339	1.3785	1.585	0	0	2.1043	1.0704	1.6182	1.6462	3.2048	0.8875	0	0	1.0496	1.1763	1.0841	0	1.6736	0.8237	2.7203	1.0635	1.0635	1.0356	2.0215	1.0426	0.9928
ENSG00000265806.1	0	0	0	0	0	0	0	0	0	0	0	0	0	0	0	0	0	0	0	0	0	0	0	0	0	0	0	0	0	0	0	0	0	0	0	0	0	0	0	0	0	0	0	0	0	0	0	0	0
ENSG00000221190.1	0	0	0	0	0	0	0.251	0	0	0	0	0	0	0	0	0	0	0	0	0	0	0	0	0.3561	0	0.3896	0	0	0	0	0	0	0	0	0	0.2016	0	0.3103	0	0	0	0	0.3785	0.4114	0.6229	0.585	0	0	0
ENSG00000080031.9	6.7682	8.9887	11.9289	8.7381	6.7415	6.7814	11.1396	11.0961	10.6804	11.9837	11.4553	13.0213	6.3576	6.8704	8.9248	6.7944	8.7748	6.8948	8.1344	12.1643	7.2574	10.8114	8.9159	12.3937	8.9773	10.8572	7.0661	7.5392	9.236	8.0768	6.5999	8.7977	8.6402	10.062	11.7801	6.9773	12.3191	10.6528	10.8757	9.7194	7.2192	7.5392	11.5493	10.8424	10.268	9.7846	11.2167	7.6795	9.6564
ENSG00000274793.1	0	0	0	0	0	0	0	0	0	0	0	0	0	0	0	0	0	0	0	0	0	0	0	0	0	0	0	0	0	0	0	0	0	0	0	0	0	0	0	0	0	0	0	0	0	0	0	0	0
ENSG00000218476.2	0	0	0	0	0	0	0	0	0	0	0	0	0	0	0	0	0	0	0	0	0	0	0	0	0	0	0	0	0	0	0	0	0	0	0	0	0	0	0	0	0	0	0	0	0	0	0	0	0
ENSG00000168300.13	11.0293	10.9263	11.062	11.1793	10.6582	11.2155	11.5245	11.2097	11.3696	11.6578	12.2662	12.2732	11.2222	11.2837	11.2033	11.42	10.9087	10.9046	11.4257	10.1306	10.5897	11.265	11.2294	12.0039	11.8451	11.5113	10.5708	11.1261	10.9469	11.4003	11.4497	11.3929	10.8478	11.5603	10.8098	11.2848	11.3259	12.2357	11.7891	11.1605	10.2107	10.8329	10.5584	12.25	11.2779	11.2137	11.0203	11.2981	12.3287
ENSG00000234206.5	0	0	0	0	0	0	0	0	0	0	0	0	0	0	0	0	0	0	1	1	0	0	0	0	0	0	0	0	1.585	0	0	0	0	0	0	0	0	0	1	0	0	1	0	0	0	0	0	0	0
ENSG00000279419.1	1.585	1.585	1.585	2.3219	0	2.585	2.585	2.8074	2.8074	1.585	0	1.585	1.585	2	1.585	2.585	0	0	3	2	1.585	2.3219	2.3219	2	1.585	2.585	2	0	1.585	1	2	3	3.3219	0	2.585	2	1	3.3219	4.0875	2	1.585	0	1.585	4.3923	1	0	2.3219	2.3219	1.585
ENSG00000196772.3	0	0	0	0	0	0	0	0	0	0	0	0	0	0	0	0	0	0	0	0	0	0	0	0	0	0	0	0	0	0	0	0	0	0	0	0	0	0	0	0	0	0	0	0	0	0	0	0	0
ENSG00000255531.1	0	0	0	0	0	0	0	0	0	0	0	0	0	0	0	0	0	0	0	0	0	0	0	0	0	0	0	0	0	0	0	0	0	0	0	0	0	0	0	0	0	0	0	0	0	0	0	0	0
ENSG00000250420.8	0	1	0	1	4.1699	2.8074	0	0	0	1	1.585	2	1	2	0	2.585	3.1699	2.3219	4.9542	2.3219	1	0	2.8074	0	3.3219	1.585	3	0	0	2.585	3.4594	1	2.8074	0	0	2.8074	1	0	5.8074	2	2.3219	0	0	0	1	1.585	1	0	1
ENSG00000145451.12	2.8074	3.4594	2	3.9069	2	2.8074	3.9069	3.585	2	5.4263	5.0875	4.1699	2.585	2.585	3.3219	3.4594	0	2.585	3	1	1	1.585	1.585	5	4.8074	6.0875	1.585	3.1699	7.6366	1	3.3219	1.585	3	6.5699	5.2095	0	1	5.6724	5.5236	2.8074	1	0	2.8074	0	7.0768	4.0875	6.6865	4.3219	4.5236
ENSG00000268947.1	5	4.858	3.585	5.5546	3.8074	4.8074	4.3219	3.1699	1.585	3.8074	1.585	3	4.0875	4.1699	3.7004	4.0875	4.858	3.1699	4.5236	3.8074	3.9069	3.1699	4.5236	3.8074	5.7279	0	3.9069	4.8074	2.3219	4.3923	3.7004	4.585	5.3923	3.9069	1	3.9069	4.8074	4.3923	4.1699	4.585	3.585	4.1699	4	4.9542	5	3.1699	3.7004	4.2479	3
ENSG00000231982.1	0	0	1	2	0	0	1	1.585	1	0	0	0	0	0	0	0	0	0	0	0	0	0	1	1	1	0	0	0	0	1	0	1	0	0	0	0	0	0	0	1	0	0	0	1	0	0	0	0	0
ENSG00000126391.13	9.6952	10.1799	11.3826	10.7524	9.2408	9.5848	12.0018	11.528	11.3799	11.2533	11.0423	11.6188	9.6421	9.3264	11.4346	10.0901	9.4388	9.7364	10.4998	12.0004	9.8041	10.5206	10.3309	11.9776	10.3576	10.8549	9.2143	9.6529	10.9129	9.6952	10.0154	12.7379	11.1497	11.4507	10.9972	10.1712	11.528	11.5627	10.4168	10.821	10.1861	9.8502	11.4346	9.9944	11.2204	11.0755	10.9278	10.1124	10.3432
ENSG00000258509.1	0	0	0	0	0	0	0	0	0	0	0	0	0	0	0	0	0	0	0	0	0	0	0	0	0	0	0	0	0	0	0	1	0	0	0	0	0	0	0	1	0	0	0	0	0	0	0	0	0
ENSG00000130589.16	9.5603	9.7194	11.0112	10.6421	8.7245	8.9129	12.0944	10.5236	12.9618	11.7356	10.7448	10.9114	8.9159	8.2574	11.2929	8.9744	7.7944	8.5774	10.3253	11.851	8.29	10.3869	9.9929	11.5028	10.0293	9.633	9.5962	8.9009	10.0112	9.1624	8.9513	12.6473	10.6618	12.1478	10.6073	8.9801	12.6556	11.183	10.722	9.4429	9.0498	9.3309	11.0203	10.5343	10.7903	10.8978	11.163	9.6036	10.4263
ENSG00000236764.4	0	0	0	0	0	0	0	0	0	0	0	0	0	0	0	0	0	0	0	0	0	0	0	0	0	0	0	0	0	0	0	0	0	0	0	0	0	0	0	0	0	1	0	0	0	0	0	0	0
ENSG00000106125.14	6.7279	7.4683	8.8227	7.5395	6.7871	6.6865	9.2341	9.0534	9.1655	8.9314	8.4012	8.4907	6.7114	6.6294	8.13	6.7111	6.6294	6.4055	7.2628	9.3899	5.6724	8.502	7.154	9.2345	7.8456	8.3923	6.4094	7.6756	8.5325	7.0906	6.9773	7.727	8.1396	8.9326	8.8669	6.6936	8.2412	9.4015	9.5309	7.5314	6.3304	6.4094	8.1265	8.7878	8.6684	8.9162	8.5849	7.4677	8.3069
ENSG00000076984.17	10.0888	10.0389	10.8704	10.6027	9.2408	9.6092	11.0485	10.8278	11.0519	10.7457	10.3365	9.9586	9.8525	9.5269	10.7279	9.8313	9.944	9.5755	10.2216	11.0182	9.5699	9.0056	9.8963	10.2831	10.3869	9.2456	9.2854	9.7313	10.0861	9.9498	10.0375	11.4788	11.0855	10.4929	10.7448	9.7797	10.6952	10.9894	10.9622	10.8471	9.6402	9.4679	10.3554	10.3072	10.4179	10.5363	10.3376	10.446	10.2928
ENSG00000226646.1	0	0	0	0	0	0	0	0	0	0	0	0	0	0	0	0	0	0	0	0	0	0	0	0	0	0	0	0	0	0	0	0	0	0	0	0	0	0	0	0	0	0	0	0	0	0	0	0	0
ENSG00000234595.1	0	0	1	1	0	0	0	1	0	1	1	0	0	0	0	0	0	0	0	0	0	1	0	0	2	2	0	0	2.3219	0	1	0	2.585	1	0	0	0	1	0	0	1	0	0	0	1.585	0	2	1	1
ENSG00000271824.1	2	4.1699	3.7004	2.8074	2.585	2	5.8826	7.0444	6.2095	7.5157	4.3219	4.0875	2.585	1.585	2.8074	1.585	3	1.585	4.4594	8.0279	0	6.3399	3.7004	5.7279	5.1699	5.9307	1	3.3219	6.4263	2.3219	2.8074	1	3.7004	4.6439	8.8517	2.585	6.6582	7.6582	11.0941	4.5236	3.3219	1.585	4.6439	4.9069	7.3576	6.375	6.0444	4.8074	5.5236
ENSG00000133624.13	9.2206	9.3663	8.5328	10.2807	8.2604	9.3091	8.8035	8.5343	8.7943	8.9446	7.8494	7.9234	8.617	9.0815	9.3451	8.9771	9.2163	8.1293	8.9278	10.0366	8.7222	8.3707	9.1178	8.8822	9.9773	6.6673	8.3743	8.7108	8.679	9.4003	8.5669	10.4674	10.7859	9.0418	8.2448	8.5475	9.3058	9.1921	9.3475	8.9587	8.3702	7.9531	8.1209	9.5014	9.333	9.1126	8.7518	9.611	8.4337
ENSG00000253801.2	0	0	0	0	0	0	0	0	0	0	0	0	0	0	0	0	0	0	0	0	0	0	0	0	0	0	0	0	0	0	0	0	0	0	0	0	0	0	0	0	0	0	0	0	0	0	0	0	0
ENSG00000260590.1	0	0	0	0	0	0	0	0	0	0	0	0	0	0	0	0	0	0	0	0	0	0	0	0	0	0	0	0	0	0	0	0	0	0	0	0	0	0	0	0	0	0	0	0	0	0	0	0	0
ENSG00000233508.2	1	0	0	0	0	1	1	2.8074	0	2.585	2	2	1	0	2	1	0	0	1.585	2	0	1	0	0	2	2.585	1	0	3.1699	1	1	0	3	2.3219	1	1	0	2.585	6.4757	0	2.585	0	2.3219	0	2	3.7004	2	2.585	1.585
ENSG00000155974.11	6	5.7279	6.0976	7.585	4.9542	6.1293	7.7837	7.3805	8.0233	7.2379	7.8706	7.1699	5.5732	4.7745	6.2895	5.7388	5.4594	5.2672	6.4775	4.0875	5.7978	5.4286	5.0951	6.7451	6.8199	6.8721	5.5546	5.2479	7.6724	6.3014	5.2854	6.3219	6.7279	7.4961	5.8298	5.9307	4.0259	8.0324	7.8742	5.2653	4.9069	5.9307	6.2361	6.1033	6.6115	6.0213	7.0255	5.4919	6.6241
ENSG00000243664.1	0	0	0	0	0	0	0	0	0	0	0	0	0	0	0	0	0	0	0	0	0	0	0	0	0	0	0	0	0	0	0	0	0	0	0	0	0	0	0	0	0	0	0	0	0	0	0	0	0
ENSG00000235976.2	0	0	0	0	0	0	0	0	0	0	0	0	0	0	0	0	0	0	0	0	0	0	0	0	0	0	0	0	0	0	0	0	0	0	0	0	0	0	0	0	0	0	0	0	0	0	0	0	0
ENSG00000267717.1	0	0	0	0	0	0	0	0	0	0	0	0	0	0	0	0	0	0	1	0	0	0	0	0	0	0	0	0	0	0	0	0	2.585	1	0	0	0	0	0	0	0	0	0	0	1.585	0	0	0	0
ENSG00000232002.1	0	0	0	0	0	0	0	0	0	0	0	0	0	0	0	0	0	0	0	0	0	0	1	0	0	0	0	0	0	0	0	0	0	0	1	0	0	0	0	0	0	0	0	0	0	0	0	1	0
ENSG00000221539.1	0	0	0	0	0	0	0	0	0	0	0	0	0	0	0	0	0	0	0	0	0	0	0	0	0	0	0	0	0	0	0	0	0	0	0	0	0	0	0	0	0	0	0	0	0	0	0	0	0
ENSG00000279064.1	1	0	1	2	0	0	2	1	2	1	2.585	0	0	0	2.3219	0	1	0	1	0	0	1	0	1	0	1.585	1	1	2.8074	1	1	3.8074	0	0	1	0	0	3.1699	2.585	0	1	0	0	0	1	0	1	0	0
ENSG00000254920.1	0	0	0	0	0	0	0	0	0	0	0	0	0	0	0	0	0	0	0	0	0	0	0	0	0	0	0	0	0	0	0	0	0	0	0	0	0	0	0	0	0	0	0	0	0	0	0	0	0
ENSG00000231378.1	0	0	0	0	0	0	0	0	0	1	0	0	0	0	0	0	0	0	0	0	0	0	0	0	0	0	0	0	0	0	0	1	0	0	0	0	0	0	0	0	0	0	0	0	0	0	0	0	1
ENSG00000257323.1	0	0	0	0	0	0	0	0	0	0	0	0	0	0	0	0	0	0	0	0	0	0	0	0	0	0	0	0	0	0	0	0	0	0	0	0	0	0	0	0	0	0	0	0	0	0	0	0	0
ENSG00000257364.1	0	0	1.7181	0	0	0	0	0	0	0	0	0	0	0	0	0	0	0	0	1	0	0	0	2.4931	0	0	0	0	0	0	0	0	0	0	1	0	1	0	0	0	0	0	0	0	0	0	0	0	0
ENSG00000117394.19	6.5699	7.8392	15.0877	8.4051	5.7279	7.6221	13.5672	10.8321	11.9177	14.4782	13.9998	13.9758	7.4998	6.0224	12.6546	7.6935	6.7004	7.0553	8.1293	13.0919	6.5392	12.6149	7.6653	15.3946	7.4891	11.7859	6.2288	7.1599	11.5241	6.9658	6.6865	14.1999	7.8704	14.9099	12.5955	7.7415	13.8908	12.2767	8.8234	7.9944	7.9715	6.7142	14.7128	13.4558	12.5994	11.5555	13.7522	7.5699	10.137
ENSG00000260286.3	0	0	0	0	1	0	0	1	0	0	0	0	0	0	2	0	1.585	0	0	0	0	0	0	0	1	0	1.585	0	0	0	0	0	0	0	0	0	0	1	0	0	1	1.585	0	0	0	2.4005	0	0	0
ENSG00000226235.1	2	0	2.8074	3	1	4	3	1.585	2	3.7004	2.585	3	1.585	1	2.8074	1.585	0	1	1	2.3219	2.585	2.3219	1	4	2.3219	2.3219	2.3219	0	1.585	1.585	0	4.858	3.7004	4.1699	2.8074	1	5.5546	2.585	0	1	2	1	2.8074	1.585	2.585	3.3219	3.1699	1	1.585
ENSG00000282520.1	0	0	0	0	0	0	0	0	0	0	0	0	0	0	0	0	0	0	0	0	0	0	0	0	0	0	0	0	0	0	0	0	0	0	0	0	0	0	0	0	0	0	0	0	0	0	0	0	0
ENSG00000261654.1	1	1.585	4.5236	1.585	0	0	3.8074	2.8074	3.9069	3	3.585	5.0875	0	2	3.585	1	1.585	1	2.585	2.585	2.585	1.585	2.8074	5.4919	3.1699	3.1699	1.585	2.3219	2.8074	0	2	4	1	3	2.585	1	4.7004	3	2.585	2.3219	2	0	2.3219	3.1699	3.7004	3.585	3	2	3.585
ENSG00000125084.11	1	0	1	1.585	0	0	1	0	1.585	0	1	1	0	0	2.585	1	1	0	1.585	0	0	0	0	0	0	0	1	0	0	1	0	0	0	2.3219	1.585	0	0	1.585	1	0	0	0	0	1	2.585	2	1	0	2
ENSG00000264799.1	0	0	0	0	0	0	0	0	0	0	0	0	0	0	0	0	0	0	0	0	0	0	0	0	0	0	0	0	0	0	0	0	0	0	0	0	0	0	0	0	0	0	0	0	0	0	0	0	0
ENSG00000251615.3	7.6795	7.9715	6.9542	7.3487	7.1497	7.285	7.96	8.5736	7.6865	7.098	6.8826	7.4263	7.375	7.9129	7.5622	8.3174	7.7879	8.7245	7.8826	6.9307	8.0334	6.4429	8.6439	8.0112	8.7482	7.2574	7.5078	7.7074	7.8704	8.1137	8.4878	7.8948	8.2479	7.8642	7.7944	7.6865	6.7279	9.0928	7.7879	8.9858	7.585	7.4757	6.0875	6	8.1137	7.7616	7.5774	8.1749	7.585
ENSG00000125743.10	9.817	10.128	11.5113	10.4136	9.4672	9.9054	13.8788	12.9703	12.0213	12.2889	11.9826	12.2234	10.2095	9.4179	12.816	10.0307	10.2192	9.3129	10.8757	13.3873	9.2992	13.2729	10.3253	12.4075	10.4615	11.9252	9.5118	9.8673	11.7448	10.2831	9.9972	12.865	10.8826	12.9252	12.9578	9.9248	12.3625	12.3562	11.8412	10.8353	9.6812	10.0343	11.8819	12.8228	12.5177	12.0593	11.2282	10.5736	11.4173
ENSG00000254227.1	0	0	0	0	0	0	0	0	0	0	0	0	0	0	0	0	0	0	0	0	0	0	0	0	0	0	0	0	0	0	0	0	0	0	0	0	0	0	0	0	0	0	0	0	0	0	0	0	0
ENSG00000259443.1	0	0	0	0	1	0	0	0.585	0	0	0	0	0	0	0	0.6135	0.585	0	0	0	0	0	0.585	0.585	0	0.585	0	0	0	0	0	0	0	0	0	0	0	0	0	0	0	0	0	0	0	0.585	0	0	0
ENSG00000241537.1	0	0	0	0	1.585	0	0	0	0	0	0	0	0	1	0	0	0	0	0	0	0	0	1	0	0	0	1	0	0	0	0	0	0	0	0	1.585	0	0	0	2	0	0	0	0	0	0	0	1	0
ENSG00000249226.1	1	0	0	0	0	0	0	0	0	0	0	0	0	0	0	0	0	0	0	0	0	0	0	0	0	0	0	0	0	0	0	0	0	0	0	0	0	0	0	0	0	0	0	0	0	0	0	0	0
ENSG00000030304.12	0	3	0	1.585	0	1	2.3219	4.5236	5	3.8074	1	4	0	2.585	5.7279	2	2.3219	0	0	1.585	1	2.3219	1	2.8074	0	4.5236	1	0	4.9542	3	1.585	3.9069	0	4.5236	2.3219	0	2.3219	6.0661	1.585	1	0	1	1.585	1	4	5.9773	2.3219	2.3219	4.585
ENSG00000088179.8	7.7279	8.3576	9.014	8.9658	7.6221	8.0875	9.4919	9.1111	9.3966	9.3083	9.6439	9.8811	7.9944	7.5999	9.543	8.0607	7.8009	7.6073	8.6653	9.1111	7.6366	8.5699	8.4594	10.3977	8.5546	9.6636	7.2854	8.0875	8.8948	8.1948	7.9248	9.6384	7.8455	9.8361	8.4305	8.29	9.1624	10.2467	9.5925	7.9307	7.6073	7.6073	8.8611	8.5118	9.6671	9.5294	8.9129	8.2621	9.783
ENSG00000172288.7	1.2016	0	0	0	0	0	0	0	0	0	0	0	0	0	0	0	0	0	0	0	0	0	0	0	0	0	0	0	0	0	0	0	0	0	0	0	0	0	0	0	0	0	0	0	0	0	0	0	0
ENSG00000270369.1	0	0	0	0	0	0	0	0	0	0	0	0	0	1	0	0	0	0	0	0	0	0	0	0	0	0	0	0	0	0	0	2.3219	0	0	0	0	0	0	0	0	0	0	0	0	0	0	0	0	0
ENSG00000258678.1	0	0	0	0	0	0	0	0	0	0	0	0	0	0	0	0	0	0	0	0	0	0	0	0	0	0	0	0	0	0	0	0	0	0	0	0	0	0	0	0	0	0	0	0	1	0	0	0	0
ENSG00000267182.1	0	0	0	0	0	0	0	0	0	0	0	0	0	0	0	0	0	0	0	0	0	0	0	0	0	0	0	0	0	0	0	0	0	0	0	0	0	0	0	0	0	0	0	0	0	0	0	0	0
ENSG00000238211.1	0	0	0	0	0	0	0	0	0	0	0	0	0	0	0	0	0	0	0	0	0	0	0	0	0	0	0	0	0	0	0	0	0	0	1	0	0	0	0	0	0	0	0	0	0	0	0	0	0
ENSG00000248122.1	0	0	0	0	0	0	0	0	0	0	0	0	0	0	0	0	0	0	0	0	0	0	0	0	0	0	0	0	0	0	0	0	0	0	0	0	0	0	0	0	0	0	0	0	0	0	0	0	0
ENSG00000212497.1	0	0	0	0	0	0	0	0	0	0	0	0	0	0	0	0	0	0	0	0	0	0	0	0	0	0	0	0	0	0	0	0	0	0	0	0	0	0	0	0	0	0	0	0	0	0	0	0	0
ENSG00000280799.1	0	0	0	0	0	0	0	0	0	0	0	0	0	0	0	0	0	0	0	0	0	0	0	0	0	0	0	0	0	0	0	0	0	0	0	0	0	0	0	0	0	0	0	0	0	0	0	0	0
ENSG00000261840.2	4.1227	4.2578	2.6554	5.1181	3.6611	3.4476	5.1064	5.2095	4.8555	4.275	1.6645	0	3.1227	4.497	4.9667	3.5072	3.846	3.4276	3.843	4.3923	4.4101	3.9069	3.3462	2.842	4.7485	1	2.8758	3.2434	4.1723	4.1859	3.7581	6.7501	5.9439	4.7908	4.441	3.7181	5.0883	4.211	6.4728	4.7882	3.5336	3.5046	3.1194	6.2069	4.9625	4.3576	4.0117	5.126	3.4867
ENSG00000234769.7	4.4931	4.2795	4.6525	5.9639	4.2839	5.1218	5.3016	4.8909	6.2462	5.0742	3.9345	3.8278	4.9814	5.2199	5.6328	4.8278	3.9523	3.6645	5.1256	5.9791	5.0317	4.5904	5.2095	4.7581	5.8407	0	3.9495	4.3219	4.3512	5.4922	5.3441	6.4762	5.4101	5.2296	5.5014	5.8731	4.8885	5.2269	5.4436	5.7404	3.8758	5.2566	4.6011	5.7285	5.7975	5.0312	5.1799	5.5795	3.903
ENSG00000252705.1	0	0	0	0	0	0	0	0	0	0	0	0	0	0	0	0	0	0	0	0	0	0	0	0	0	0	0	0	0	0	0	0	0	0	0	0	0	0	0	0	0	0	0	0	0	0	0	0	0
ENSG00000162441.11	7.3576	7.6653	8.2527	7.7549	6.9189	7.7814	9.5943	9.5255	9.5314	9.7262	9.9084	10.5392	7.7415	6.8202	9.1824	7.7879	7.7142	6.9887	8.0768	9.4346	7.2574	9.1997	7.9773	10.6812	7.9069	9.585	7.1293	7.3219	9.3902	8.0112	7.2479	9.3399	7.6294	9.3554	9.1215	7.9773	9.0741	10.0593	9.5925	7.9425	6.9307	7.0112	8.96	9.4242	9.6384	9.2691	9.0553	7.4009	9.3443
ENSG00000261399.1	0	0	0	0	0	0	0	0	0	2.3219	0	0	0	0	2.3219	0	0	0	0	0	0	0	1	0	0	0	0	0	1.585	1.585	0	1	2.585	1	0	1	0	0	1	0	0	0	0	0	0	0	1	0	0
ENSG00000258467.1	0	0	0	0	0	0	0	0	0	0	0	0	0	0	0	0	0	0	0	0	0	0	0	0	0	0	0	0	0	0	0	0	0	0	0	0	0	0	0	0	0	0	0	0	0	0	0	0	0
ENSG00000241815.1	0	0	0	0	0	0	0	0	0	0	0	0	0	0	0	0	0	0	0	0	0	0	0	0	0	0	0	0	0	0	0	0	0	0	0	0	0	0	0	0	0	0	0	0	0	0	0	0	0
ENSG00000206344.6	4.8074	6.0358	6.2739	7.7243	5.5546	4.858	6.6421	5.0819	6.6002	5.5154	3.3219	5.1285	4.585	5.111	7.0147	5.878	6.9706	5.9193	5.2854	8.1997	5.4236	5.6014	5.607	4	6.1663	3.7004	4.7306	6.0847	4.8369	6.6294	6.267	7.0597	7.369	6.2928	4.585	5.2998	7.0944	6.1833	4.9491	5.761	4.8232	4.6439	5.3576	6.2776	5.6724	5.8672	5.8492	4.9621	5.9231
ENSG00000274491.1	0	0	0	0	0	0	0	0	0	0	0	0	0	0	0	0	0	0	0	0	0	0	0	0	0	0	0	0	0	0	0	0	0	0	0	0	0	0	0	0	0	0	0	0	0	0	0	0	0
ENSG00000240877.3	0	1	1	0	1	1	1	1.585	1	2	0	0	0	1	2.3219	1	0	0	0	3	1.585	1.585	0	1	2	0	1	0	2	0	0	3.4594	2.3219	1	0	0	2	1	2.3219	1	0	0	1	1	1	0	0	1.585	0
ENSG00000278126.1	4.2479	5.2854	4.3219	4.585	3.4594	4.9069	5.4263	6.1085	6.0661	5.9069	5.6439	5.3219	4.858	4.2479	5.5546	4.5236	4.9069	4.5236	5.7814	6.585	4.4594	5.6724	5.8826	5.858	4.9542	5.0444	3.4594	3.585	5.8826	4.5236	5.0444	5.8329	4.4594	4.9542	6.1085	5.1293	5.2479	6.0444	5.7549	5.8074	5.3923	5.0875	5.0444	5.5546	5.9773	5.0444	5	5.2479	4.7549
ENSG00000278981.1	0	2.1731	2.5898	1	2.3219	0.848	2.8339	2.8992	0	2.6064	4.1659	4.6264	1.4222	0	1.2079	0	0.8718	1.384	1.4854	1.2016	0	0	0.8319	2.4005	0	1.8836	0	1.4751	1.9107	1.2141	0	0	0	2.7655	1.9598	1	1.9672	3.1473	2.281	1	0.6781	0	0.7398	1.4436	2.8817	2.6439	2.5484	0.7485	0
ENSG00000214929.3	1.6554	1	0	0	0	0	0	0	0	0	0	0	0	0	0	0	0	0	1	0	1	0	0	0	0	0	0	1	0	0	0	1	0	0	0	0	0	0	0	0	0	0	0	0	0	0	0	1	0
ENSG00000009724.16	5.7814	7.0444	3.7004	5.5236	6.4263	6.585	5	3.585	5.2479	3.8074	3.9069	5.3219	6.7814	6.0875	5.9069	6.5999	5.858	6.2479	6.6582	1.585	5.585	3.585	6.8826	5.0444	6.9887	4.2479	6.1085	6.1898	4.6439	5.9542	5.7549	4.5236	6.2479	4.1699	1	6.4094	4.3923	5.7279	6.2095	6.2679	5.7814	5.6724	4.2479	4.8074	5.7004	5	5.2095	7.1497	5.9307
ENSG00000251301.6	1.585	0	0	0	0	0	2.3219	3.7004	2.585	3	1.585	1	0	1	5.5546	0	0	0	2	2	0	0	1.585	2.585	0	3	0	0	4.0875	1	0	4.7004	0	4.9069	1	0	0	2	1	0	0	0	3.3219	4.7549	3	3.9069	3.1699	0	2
ENSG00000237424.1	4.858	4.7549	6.2668	6.2288	3.3219	4.1699	8.1396	6.9773	7.1497	7.6294	6.5546	7.5078	3.3219	4.585	6.2668	3.8074	3.585	4.1699	4.3923	8.1033	2.8074	7.1599	4.4594	7.5469	5.8329	6.4263	1	3.585	5.5236	4.6439	3.8074	7.9484	6.858	7.2574	5.9542	2.3219	9.1007	6.6865	4.585	4.9069	3.7004	3.8074	8	8.3399	6.0444	5.8826	6.5236	5.0444	5.9542
ENSG00000228045.1	0	0	0	0	0	0	0	0	0	0	0	0	0	0	0	0	0	0	0	0	0	0	0	0	0	0	0	0	0	0	0	0	0	0	0	0	0	0	0	0	0	0	0	0	0	0	0	0	0
ENSG00000177519.3	0	1.585	1.585	1.585	1.585	1.585	2	3.585	5.2095	2.585	1.585	1	1	0	3.4594	1	0	1	1.585	2.3219	0	2	0	2	1	1	0	1.585	2.585	1	1	1	2.585	1.585	2	1	2.3219	2.3219	4.2479	1.585	0	1	0	2	3.585	2.585	3.1699	1	2
ENSG00000164871.17	0	0	0	0	0	0	0	0	0	0	0	0	0	0	0	0	0	0	0	0	0	0	0	0	0	0	0	0	0	0	0	0	0	0	0	0	1	0	0	0	0	0	0	0	0	0	0	0	0
ENSG00000105048.16	0	6.0444	11.2685	4.3219	3.3219	5.3923	3.8074	3.9069	6.7004	8.1497	10.6909	8.7944	5.0444	0	5	5.7279	3.7004	2.3219	7.4919	9.5622	4.3923	6.9069	5.2479	8.8009	4.6439	5.4263	1.585	5.5236	3.3219	5.3923	2.3219	9.1849	4.3923	1.585	7.7616	2.3219	8.1241	6.1898	3	0	0	0	8.7977	3.1699	2.3219	10.0647	5.858	0	3.7004
ENSG00000228360.1	0	0	0	1	0	0	1.585	0	0	0	0	1	0	0	1	0	1	0	1	0	1	1	0	0	0	0	0	0	1.585	0	0	2.585	0	0	1.585	0	1.585	0	1	0	0	0	0	0	0	0	0	0	0
ENSG00000228166.1	0	0	0	0	0	0	0	0	0	0	1.585	0	0	0	1	0	0	0	0	0	0	0	0	0	0	0	0	0	0	1	0	0	0	0	0	0	0	0	0	0	0	1	0	0	1	0	0	0	0
ENSG00000275591.4	0	0	5.5236	1	0	0	3.3219	1.585	3.3219	3.585	5.6724	4.3923	0	0	3	0	0	0	0	2	0	1.585	0	4.0875	0	1	0	0	3.3219	0	0	6.7549	0	3.3219	3.4594	0	3.4594	4	1	0	0	0	1.585	0	0	3	2	0	0
ENSG00000260414.1	0	0	0	0	0	0	0	0	0	0	0	0	0	0	0	0	0	0	0	0	0	0	0	0	0	0	0	0	0	0	0	0	0	0	0	0	0	0	0	0	0	0	0	0	0	0	0	0	0
ENSG00000198888.2	16.5998	17.8015	17.0284	16.2289	16.3678	16.9344	16.77	16.902	17.2748	16.6565	15.2277	15.5449	17.1214	16.9695	17.8391	17.3988	15.4238	16.4582	16.9397	16.2738	16.1235	18.368	17.5541	15.7467	18.0102	16.9381	17.1152	17.2719	16.97	16.4811	17.2694	18.3258	17.3904	16.562	17.6619	17.4468	17.131	17.7034	17.5047	18.0657	17.2088	16.4393	17.3665	17.237	17.4322	17.1391	16.8571	17.5469	17.3453
ENSG00000134072.10	6.8386	7.7342	7.3106	8.219	6.2926	7.114	9.4852	10.1557	9.8119	9.6959	9.4919	9.168	6.9375	6.7024	9.8358	6.8853	7.0856	6.5443	7.9162	9.5957	7.0687	9.0114	7.2986	9.2086	8.3636	9.1704	6.4204	6.9471	9.3153	6.8835	6.5639	9.1475	8.4855	9.1073	9.6944	6.8436	8.2996	9.7514	8.9467	7.5229	6.9647	6.701	8.5669	6.8603	9.4983	9.3468	8.9026	7.4256	8.878
ENSG00000280483.1	0	0	0	0	0	0	0	0	0	0	0	0	0	0	0	0	0	0	0	0	0	0	0	0	0	0	0	0	0	0	0	0	0	0	0	0	0	0	0	0	0	0	0	0	0	0	0	0	0
ENSG00000242524.1	0	0	0	0	0	0	0	0	0	0	0	0	0	0	0	0	0	0	0	0	0	0	0	0	0	0	0	0	0	0	0	0	0	0	0	0	0	0	0	0	0	0	0	1	0	0	0	0	0
ENSG00000236878.1	1.585	1.585	1	1	1	2	1.585	1	1	1.585	0	0	0	0	2.3219	1	2	1	1	2.3219	1	1	1	1	2.8074	1	1	2	1.585	1.585	0	4.3923	2.8074	1.585	0	1	1.585	2	2.3219	3	0	0	0	1	2	2	1	0	1
ENSG00000206047.2	0	1.585	1.1953	5.2196	2	3.1667	3.3219	1.6554	3.4738	1	0	1.585	0	0	3.5236	1.3219	1.7268	0	3.6439	1.8074	1.585	1.3219	0	1.3219	0.4114	1	1	2.2172	0	2.3219	2.8176	2.1473	4.9653	0	1.281	2.0909	3.5753	2.5008	1	4.6206	1.3219	2.3219	3.0072	0	3.1843	2.7949	0	1.5059	3.2172
ENSG00000231496.1	0	0	0	0	0	0	0	0	0	0	0	0	0	0	0	0	0	0	0	0	0	0	0	0	0	0	0	0	0	0	0	0	0	0	0	0	0	0	0	0	0	0	0	0	0	0	0	0	0
ENSG00000049239.12	10.6294	10.7985	11.5612	11.7599	10.3554	10.4564	13.4738	12.7937	12.0631	11.9912	12.914	13.2527	10.9009	10.0593	12.3597	11.0203	10.3531	10.4696	11.896	11.5911	10.0362	10.1724	10.9114	12.8502	11.568	12.4027	10.3966	11.0203	12.4717	10.7715	10.623	13.8846	11.9636	12.1802	12.4126	10.9801	11.6156	13.2668	10.8001	11.3799	10.3117	10.9166	12.021	11.5901	12.2793	12.263	12.1877	11.4828	11.7469
ENSG00000178075.19	8.2479	9.7448	8.6475	10.3398	8.7616	9.1085	9.1081	8.9484	8.7142	8.3309	8.6218	9.4512	8.9248	9.1394	8.0715	9.3106	9.1447	9.5018	9.3374	8.1085	8.8642	9.1288	9.5216	9.7976	9.836	8.8296	8.2574	9.611	7.4998	9.7125	9.611	9.6742	9.783	8.5078	8.563	8.9366	8.6177	10.0688	9.6003	9.5312	8.2621	9.1923	8.7846	9.1882	8.5661	6.8202	8.2946	9.6737	9.9005
ENSG00000256632.3	0	0	0	0	0	0	0	1.541	0	0	0	0	0	0	0	0	1.6415	1.546	0	1.6508	0	1.6915	0	0	0	0	0	0	0	0	0	0	0	0	0	0	0	0	0	0	0	0	1.5993	0	2.1309	0	0	0	1.7355
ENSG00000103175.10	2.8074	6.1699	6.4263	5.7549	4.4594	2.3219	9.4073	8.7715	10.927	7.2854	7.6653	6.9658	3.7004	3	7.6653	4.6439	3.585	3.8074	4.585	8.4305	4.2479	9.058	4.1699	8.3837	4.9542	6.585	1	4	8.3707	3	3	6.7142	5.585	7.3576	8.1293	3.7004	7.7142	7.5622	8.9715	5.7549	3.1699	2.585	6.0224	9.1163	7.0444	9.2877	5.9307	4.8074	5.9307
ENSG00000108443.13	9.2335	9.6127	9.4179	10.0403	8.7279	9.4696	10.7781	9.9758	10.6741	10.0728	10.5783	10.8525	9.6108	9.1241	10.4856	9.8563	9.5943	9.5137	9.8438	9.2761	9.3794	9.2993	10.0416	10.5137	9.9454	10.211	8.7074	9.1724	9.8826	10.2865	9.3481	11.0761	10.4294	10.3286	9.0791	9.9758	9.8392	10.6008	9.9099	9.951	8.9481	9.1269	9.9801	10.1292	10.3817	10.0795	9.3309	9.6183	10.4325
ENSG00000231252.1	0	0	0	0	0	1	1.585	2.3219	1	1	0	0	1	0	0	0	0	0	2	1	0	1	1	0	0	0	0	0	1	1.585	0	1	0	2	1	0	1	2	1	1	1.585	0	0	2.585	1	1	0	0	2.585
ENSG00000272734.1	9.6855	9.3605	5.8785	10.0725	8.6574	8.8286	7.5657	6.3816	6.7423	7.0019	6.9379	5.8642	7.9282	7.1842	7.1921	8.0378	9.1683	10.0657	8.6696	7.5376	8.9877	6.189	9.0009	7.2288	9.2288	4.0072	8.2534	9.6426	7.046	8.7809	9.4132	12.1072	10.6471	7.1164	6.7782	6.1791	9.4059	7.5363	7.3619	8.6428	10.2424	8.3376	6.8585	6.9751	7.9369	7.0369	6.4902	9.3227	7.817
ENSG00000252148.1	0	0	0	0	0	0	0	0	0	0	0	0	0	0	0	0	0	0	0	0	0	0	0	0	0	0	0	0	0	0	0	0	0	0	0	0	0	0	0	0	0	0	0	0	0	0	0	0	0
ENSG00000233006.6	6.9189	7.4253	4.9069	8.5196	5.9773	7.0541	6.2479	6.0444	6.1524	6.0712	5.367	4.6485	6.4919	6.4757	6.0444	6.5078	6.9533	6.4094	7.2192	6.5498	5.6121	6.9425	7.6433	6.1831	7.5699	6.0413	6.3923	6.858	6.2715	6.7682	6.7674	7.513	8.2046	6.2668	6.0661	6.4919	6.4263	7.7246	8.4345	7.1283	6.375	5.4263	6.7142	5.9542	6.5421	6.1745	6.2479	7.4094	7.1943
ENSG00000228316.1	0	0	0	0	0	1	0	0	0	0	0	0	0	0	0	0	0	0	0	0	1	0	0	0	0	0	0	0	0	0	0	0	0	0	0	0	1	0	1	0	1	0	0	0	1	0	0	0	0
ENSG00000229406.1	0	0	0	0	0	0	0	0	0	0	0	0	0	0	0	0	0	0	0	0	0	0	0	0	0	0	0	0	0	0	0	0	0	0	0	0	0	0	0	0	0	0	0	0	0	0	0	0	0
ENSG00000221523.1	0	0	0	0	0	0	0	0	0	0	0	0	0	0	0	0	0	0	0	0	0	0	0	0	0	0	0	0	0	0	0	0	0	0	0	0	0	0	0	0	0	0	0	0	0	0	0	0	0
ENSG00000152049.6	5.858	6.5078	9.697	8.0498	7.0875	4.1699	10.7541	11.0701	11.0755	10.9069	10.813	11.3348	6.9658	8.388	9.783	6.0224	8.1137	5.9069	10.865	9.8009	6.8329	9.1447	9.1849	10.7134	8.2288	10.1874	6.8455	9.0056	11.9289	9.5661	8.1997	9.4919	7.4179	11.0492	9.5755	11.0788	8.6221	10.8895	9.4717	9.4179	7.1085	8.8517	9.8719	8.1189	11.2761	10.8642	10.9694	8.4798	9.9233
ENSG00000230707.1	0	0	0	0	0	1.585	0	1.585	1	0	0	0	0	0	1.585	0	0	1	0	0	0	0	0	1	1	0	0	0	0	0	1.585	0	0	0	0	0	0	1	0	0	0	0	0	0	1	0	0	0	0
ENSG00000266563.1	0	0	0	0	0	0	0	0	0	0	0	0	0	0	0	0	0	0	0	0	0	0	0	0	0	0	0	0	0	0	0	0	0	0	0	0	0	0	0	0	0	0	0	0	0	0	0	0	0
ENSG00000072694.18	3.3771	5.9162	6.6078	7.5198	2.1309	4.0303	9.6702	10.4469	8.5343	10.2445	10.2519	10.6962	3.9718	4.9905	11.1441	5.5141	4.7708	4.7274	5.7306	8.984	3.6206	8.041	5.1831	9.8819	7.0611	9.469	4.3533	4.7698	9.4149	4.2743	3.116	9.8072	6.4762	9.038	7.6284	4.3009	8.1063	10.6831	5.4219	6.0531	4.9864	2.8738	8.8952	5.4057	10.5816	9.5667	9.7306	5.4118	10.0038
ENSG00000123364.4	0	0	0	0	0	0	0	0	0	0	0	1	0	0	2.8074	0	0	0	0	0	0	0	0	1	1.585	0	0	0	0	1	0	1.585	0	6.1293	2	0	1	2.3219	0	0	0	0	2.585	1	2	0	4.5236	0	0
ENSG00000225082.2	0	0	0	0	0	0	0	0	0	0	0	0	0	0	0	0	0	0	0	0	0	0	0	0	0	0	0	1	0	0	0	0	0	0	0	0	0	0	0	0	0	0	0	0	0	0	0	0	0
ENSG00000255153.1	5	4.9542	4.7549	5.6147	4.7004	4.3923	6.585	6.375	6.1085	5.9307	5.3923	5.6439	4.6439	5.4594	5.2854	4.858	5.4263	4.3219	4.8074	6.7814	4.858	6.0875	5.3923	4.6439	5.6147	5.0444	4.6439	6.0661	5.1293	4.9542	5.8826	8.6863	5.3576	4.8074	5.858	4.4594	5.9542	6.0661	7.375	6.2479	4.6439	4.858	4.3923	7.0553	6.4263	5.3923	5.6147	5.6724	6.0661
ENSG00000261663.1	4.858	4.9069	3.4594	5.2854	4	3.3219	4.585	3.7004	3.1699	3.4594	2	2	4	3.7004	3.1699	3.8074	2.8074	3.9069	4.6439	5.8074	3.9069	4.858	5.0875	3.7004	5.2854	2.3219	2.8074	3.4594	3.4594	4.7004	3.7004	5.7279	6.5392	4.0875	3.585	4.585	5.2854	4.2479	4.3219	4.3923	4.2479	3.585	3.4594	5.3219	3.4594	3.7004	2.8074	5.0444	3.7004
ENSG00000249996.1	2.3219	0	0	1.585	1.5945	0	3.0072	1	2.8135	1.0072	2.0036	1.0072	1.0144	1	1	1.0072	0	1	1	0	0	0	0	2.0036	1	1	1	1.0144	2.0072	2	1	2.8135	0	1	0	1.6041	0	3.0126	1	0	1	1.585	1	0	1.585	2.5922	0	1	1
ENSG00000248842.1	0	0	0	0	0	0	0	0	0	0	0	0	0	0	0	0	0	0	0	0	0	0	0	0	0	0	0	0	0	0	0	0	0	0	0	0	0	0	0	0	0	0	0	0	0	0	0	0	0
ENSG00000230080.2	0	0	0	0	0	0	0	0	0	0	0	0	0	0	0	0	0	0	0	0	0	0	0	0	0	0	0	0	0	0	0	0	0	0	0	0	0	0	0	0	0	0	0	0	0	0	0	0	0
ENSG00000253829.1	0	0	1	1.585	0	0	2	1	0	0	0	1	1	0	1	0	1.585	1	1.585	0	1	2	1	0	1.585	0	0	0	2.3219	1	0	1.585	2.3219	0	0	0	0	1.585	0	2	1.585	0	0	1.585	2	2	1.585	1.585	2
ENSG00000282041.1	0	0	0	0	0	0	0	0	0	0	0	0	0	0	0	0	0	0	0	0	0	0	0	0	0	0	0	0	0	0	0	0	0	0	1	0	0	0	0	0	0	0	0	0	0	0	0	0	0
ENSG00000175309.14	10.6497	10.7766	9.4632	11.7043	9.8034	10.0657	10.512	10.3806	10.4384	10.1038	9.571	9.6972	10.0914	10.0216	10.5063	10.0954	10.4758	9.7687	10.2897	10.6815	9.8779	9.8137	10.7545	10.0902	11.0642	9.4972	9.8194	10.0892	10.0063	10.222	10.08	11.3556	11.996	10.355	10.051	9.6623	11.1581	10.4326	9.9445	10.4743	10.1681	9.6368	9.6652	10.378	10.6144	10.2949	10.0904	10.6959	9.9487
ENSG00000204713.10	11.1312	10.9016	10.5575	11.4284	10.1536	11.2627	11.9259	11.2444	11.1855	10.8517	10.8001	11.3934	10.7048	10.5878	11.5531	11.0821	11.1523	10.5333	11.2149	12.1545	10.332	11.0841	11.6371	11.3658	11.3625	10.5755	10.5187	10.7665	10.988	11.3225	10.8297	11.5314	11.6777	11.7789	11.0056	10.809	11.3761	11.7883	12.1335	11.4041	10.4168	10.675	11.1898	12.7719	11.3869	11.4625	10.9285	11.1085	10.6917
ENSG00000275592.1	0	0	0	0	0	0	0	0	0	0	0	0	0	0	0	0	0	0	0	0	0	0	0	0	0	0	0	0	0	0	0	0	0	0	0	0	0	0	0	0	0	0	0	0	0	0	0	0	0
ENSG00000248935.1	0	0	0	0	0	0	0	0	0	0	0	0	0	0	0	0	0	0	0	0	0	0	0	0	0	0	0	0	0	0	0	0	0	0	0	0	0	0	0	0	0	0	0	0	0	0	0	0	0
ENSG00000231203.1	1.8639	2	1.585	1.9373	2	2.3334	4.3875	3.5497	1.585	3.6848	2.8094	0	0	1	4.3854	1.585	1.0635	1	3.3219	4.4841	1.7312	1.585	3.3618	3.7049	2.3219	3.3462	0	0	1	0	1.585	0	0	3.4673	4.7991	1.9819	1.5945	2	1	2.6369	2.4463	1.0841	2.0426	4.1811	0	0	2.8094	2.3219	1.5898
ENSG00000241809.1	0	0.8797	0	0	2	0.3219	0	0.9782	2.281	0	0	0	0	0	0	0	0	2	0	0	0	0	1.189	0	2.6848	0	2.1795	0	0	0	0	0	0	0.0426	0	0.9635	0	1.5059	2.0566	0	0	0	0	0	0	0.4222	0	1.9672	0
ENSG00000238731.1	0	0	0	0	0	0	0	0	0	0	0	0	0	0	0	0	0	0	0	0	0	0	0	0	0	0	0	0	0	0	0	0	0	0	0	0	0	0	0	0	0	0	0	0	0	0	0	0	0
ENSG00000011052.21	7.4746	7.5022	8.2123	7.2251	7.1755	8.3936	9.3484	9.4667	9.6384	9.2078	9.7075	10.6969	7.0091	6.3234	8.9264	8.2251	7.0459	5.8711	7.5189	9.0974	7.3952	9.894	7.7523	10.5895	6.9499	9.4575	6.3988	6.8586	8.8037	8.3677	6.9848	8.8447	6.9784	8.1403	9.4067	8.567	9.4389	9.9759	9.7449	8.0055	6.9198	7.5638	8.9115	9.8952	8.772	9.5137	7.1879	7.3493	7.8121
ENSG00000236690.2	0	0	0	0	0	0	0	0	0	0	0	0	0	0	0	0	0	0	0	0	0	0	0	0	0	0	0	0	0	0	0	0	0	0	0	0	0	0	0	0	0	0	0	0	0	0	0	0	0
ENSG00000181649.5	4.4594	5.3923	9.5018	4.7004	4.0875	4.1699	12.3526	9.8918	10.8455	11.7495	8.585	9.0389	4.5236	4.3923	10.3106	4.2479	4.5236	3.9069	7.5469	12.6071	4.0875	10.2467	8.9396	10.6036	4.9069	8.3174	3.3219	4.7549	9.3399	4.0875	3.7004	11.6667	5.5546	9.9498	11.6564	5.6439	11.188	9.4898	4.6439	5.0875	4.7549	5.2479	9.3641	11.1555	9.2503	10.1447	9.7863	6.375	6.8329
ENSG00000110395.4	8.1799	8.6073	10.29	9.4717	7.8265	8.2432	10.9211	9.8471	10.5314	10.1636	11.0063	11.3982	8.2715	7.6294	11.0941	8.5353	7.7142	7.6582	8.9425	8.9248	8.0607	8.7715	8.4429	11.2603	9.236	10.4898	7.8948	7.7814	9.9527	8.0875	7.6147	11.3202	9.014	10.9593	9.1624	8.6618	10.2574	11.5003	10.4179	7.8826	8.0661	7.8074	10.1861	8.5962	10.9114	10.6402	9.7482	8.388	10.4315
ENSG00000223922.1	2.3219	2.3219	1	2	1.585	2.8074	2.3219	2.3219	0	1	0	2.8074	1	0	1.585	1.585	2.3219	1	1.585	0	1	1	0	0	1	0	1	1.585	2.3219	2	1	2	3.3219	2	0	2	2.585	3.3219	2.8074	1	2	0	1	2	1.585	1.585	0	2.3219	0
ENSG00000112305.14	9.0186	9.3931	9.8101	9.432	9.4747	9.6767	11.2149	10.9918	10.9775	10.7411	10.861	11.2365	10.3306	8.7551	10.6356	10.5909	9.3328	9.7328	10.43	10.3144	9.2143	10.6857	9.8638	11.2317	9.5126	10.8193	8.7743	9.8378	10.2723	9.9812	9.9899	10.2791	9.214	11.1375	10.8406	10.0749	10.359	11.0562	11.7555	10.1637	9.0099	9.6818	9.9976	10.8027	10.5566	10.6383	10.4928	9.5473	10.7669
ENSG00000254425.1	0	0	1	0	0	0	0	0	0	0	0	0	0	0	0	0	0	0	0	0	0	0	0	0	0	0	0	0	0	0	0	0	0	0	0	0	0	0	0	0	0	0	0	0	0	0	0	0	0
ENSG00000167014.10	1.585	0	0	0	0	0	0	0	0	0	0	0	0	0	0	0	0	0	0	0	0	0	0	0	0	0	0	0	0	0	1	0	0	0	0	0	0	0	0	0	0	0	0	0	0	0	0	1	0
ENSG00000276499.1	0	0	0	0	0	0	0	0	0	0	0	0	0	0	0	0	0	0	0	0	0	0	0	0	0	0	0	0	0	0	0	0	0	0	0	0	0	0	0	0	0	0	0	0	0	0	0	0	0
ENSG00000107018.7	1	0	0	0	0	1	1.585	2	2.8074	2	2.3219	1	0	0	4.3923	1	1	2	1	0	0	2	1	1	1.585	1.585	1.585	1	1.585	1	0	2.585	0	3	0	1	1.585	2.585	4.2479	1.585	0	0	2.585	3.0496	3.3219	2.4303	2.8074	1	2.3219
ENSG00000248480.1	0	0	0	0	0	0	0	0	0	0	0	0	0	0	0	0	0	0	0	0	0	0	0	0	0	0	0	0	0	0	0	0	1	0	0	0	0	0	0	0	0	0	0	0	0	0	0	0	0
ENSG00000254174.1	0	0	0	0	0	0	0	0	0	0	0	0	0	0	0	0	0	0	0	0	0	0	0	0	0	0.585	0	0	0	0	0	0	0	0	0	0	0	0	0	0	0	0	0	0	0	0	0	0	0
ENSG00000239679.3	0	0	0	0	0	0	0	0	0	0	0	0	0	0	0	0	0	0	0	0	0	0	0	0	0	0	0	0	0	0	0	0	0	0	0	0	0	0	0	0	0	0	0	0	0	0	0	0	0
ENSG00000228790.1	0	0	0	0	0	0	0	0	0	0	0	0	0	0	0	0	0	0	0	0	0	0	0	0	0	0	0	0	0	0	0	0	0	0	0	0	0	0	0	0	0	0	0	0	0	0	0	0	0
ENSG00000260799.1	0	0	0	3.1699	1	2.8074	1.585	2	1.585	2.3219	0	0	0	1	1	0	2	0	0	4	0	0	0	0	2.8074	1	1	0	0	3.1699	1	2	4.3219	0	1	0	1.585	2	1	1	0	0	0	2.5801	0	0	1	0	2
ENSG00000249234.1	0	0	0	1	1	0	0	0	1	0	0	0	0	0	0	0	1.585	0	0	0	0	0	0	1	0	0	0	0	0	0	0	0	0	1	0	0	0	1	0	1	0	0	1.585	0	0	0	0	1	0
ENSG00000234363.1	0	0	0	0	0	0	0	0	0	0	0	0	0	0	0	0	0	0	0	0	0	0	0	0	0	0	0	0	0	0	0	0	0	0	0	0	0	0	0	0	0	0	0	0	0	0	0	0	0
ENSGR0000167393.16	0	0	0	0	0	0	0	0	0	0	0	0	0	0	0	0	0	0	0	0	0	0	0	0	0	0	0	0	0	0	0	0	0	0	0	0	0	0	0	0	0	0	0	0	0	0	0	0	0
ENSG00000266246.1	0	0	0	0	0	0	0	0	0	0	0	0	0	0	0	0	0	0	0	0	0	0	0	0	0	0	0	0	0	0	0	0	0	0	0	0	0	0	0	0	0	0	0	0	0	0	0	0	0
ENSG00000223905.1	0	0	0	0	0	0	0	0	0	0	0	0	0	0	0	0	0	0	0	0	0	0	0	0	0	0	0	0	1	0	0	0	0	0	0	0	0	0	0	0	0	0	0	0	0	0	0	0	0
ENSG00000260743.1	3.7004	1	2	1	1.585	2.8074	2.3219	3.3219	2.585	2.8074	2.585	2.3219	1	2	3	2	2.3219	2	0	0	1.585	1	2.3219	3.585	2.585	2.8074	1.585	0	3.3219	3.4594	1	3.1699	1.585	1	0	1.585	2	3.1699	2.8074	1.585	2	1	3	2.3219	2.8074	2.8074	1.585	1.585	2.3219
ENSG00000227560.1	1	0	2	2.3219	1	2	2.585	2	2.3219	4.0875	0	1	1	1	0	0	2.585	0	1	7.1699	1.585	3.3219	1.585	2.3219	2.585	2.585	1	0	3.1699	2.3219	0	2.8074	0	0	2	0	4.585	0	0	0	0	1	3.7004	2.8074	0	0	2.8074	2.585	0
ENSG00000167880.7	7.1189	8.2574	11.7389	9.4157	6.4919	8.5774	12.0566	10.5593	10.4522	11.9728	11.0512	10.9374	6.8202	6.9887	11.2282	6.7549	7.7004	7.0768	7.8392	12.3035	8.1749	10.5206	8.3619	11.268	8.6073	9.8265	6.7279	7.0334	9.7944	8.3619	7.4009	13.5475	9.3707	11.7469	11.4757	6.7142	10.5698	11.1427	6.0444	7.9542	6.9542	7.5925	11.6878	9.144	11.1636	9.9829	10.9226	8.69	8.8392
ENSG00000270930.1	0	0	0	2	1	0	2.3219	0	0	2.3219	2.3219	0	0	1	0	0	0	0	0	2.3219	0	0	0	1.585	1.585	3	0	0	1	0	0	0	0	2.585	0	0	1	1	1	0	0	0	0	0	0	0	0	1	0
ENSG00000279273.1	0	0	0	0	0	0	0	1	1	0	0	0	0	0	0	0	1	0	2	0	1	0	0	0	0	0	0	0	0	0	0	0	0	0	0	0	0	0	0	0	1	1	0	0	0	1.585	0	0	0
ENSG00000139656.6	0	0	0	0	1.585	1.585	1.6135	0	1.0496	1	1	1	0	0	0	0	0	0	0	0	0	0	0	2.6439	0	0	0	0	0	0	0	2.4033	0	2.3219	1	0	1.6182	0	0	0	0	0	0	1.0144	0	0	0	1.0286	1.6554
ENSG00000139988.9	4.4594	4.942	4.4005	6.6693	5.3219	5.2806	5.746	6.3051	5.1469	5.9052	4.0841	4.1094	6.0179	3.9069	4.1185	6.3872	5.9243	4.4828	6.1497	6.0687	4.1301	5.8377	5.726	6.3999	4.3923	6.6463	3.5348	6.6011	6.1797	5.7549	6.3382	2.9146	6.3254	4.2016	6.709	6.9868	4.9937	7.2792	5.1993	5.2854	5.3031	4.0875	4.1867	3.9607	4.9373	6.929	5.8447	6.1233	8.0499
ENSG00000254418.1	1	0	0	0	0	0	0	0	1.0356	0	0	1.0496	0	1	0	0	0	0	1	1	0	0	0	1.0286	0	1.0976	0	0	1.0356	1	0	0	0	0	0	0	1	1.0635	1	0	0	0	0	0	1.0566	0	0	0	1.6088
ENSG00000104998.3	6.5392	7.1293	8.5812	8.4221	5.5236	6.0224	9.2831	10.0485	8.3399	9.445	8.9248	8.7245	6.5236	5.8074	10.9809	6.6865	6.7682	6.0875	7.1396	9.3923	6.1898	8.4346	6.8074	8.9069	7.7944	9.6777	6.1293	5.3576	8.7549	6.2479	5.7814	10.8665	7.7814	10.825	9.0471	6.0444	7.4094	10.7194	8.4594	5.6724	6.1085	6.0444	8.7649	9.1447	9.7928	9.445	9.3129	6.7549	8.8673
ENSG00000279952.1	0	0	0	0	0	0	0	0	0	0	0	0	0	0	0	0	0	0	0	0	0	0	0	0	0	0	0	0	0	0	0	0	0	0	0	0	0	0	6.2095	0	0	0	0	0	0	0	0	0	0
ENSG00000230806.1	0	1	0	0	0	0	0	0	1.585	0	0	0	0	0	0	0	1.585	0	0	0	0	0	0	0	0	0	0	1.585	0	0	0	0	2.585	0.0144	0	0	0	1	0	0	0	0	0	0	0	0.0144	0	0	0
ENSG00000237338.1	0	0	0	1	0	0	0	0	0	0	0	0	0	0	0	0	0	0	0	0	0	0	0	0	0	0	0	0	0	0	1	0	0	0	0	0	0	1	0	0	0	0	0	0	0	0	1.585	0	0
ENSG00000186723.3	0	0	2	0	0	0	1.585	1	0	0	0	0	0	0	2	0	0	0	0	0	0	0	1	2.3219	0	2.8074	0	0	0	0	0	0	0	0	0	0	2	1	0	0	0	0	3.8074	0	0	2.8074	1	0	0
ENSG00000137948.18	0	1	0	0	0	1	1	0	0	0	0	0	0	1	1	0	0	0	0	0	0	0	1	0	1	0	1	0	1.585	0	0	0	1	2.3219	2	0	2	0	1	0	1	1.585	0	0	2	1.585	0	0	1
ENSG00000281302.1	0	0	0	0	0	0	0	0	0	0	0	0	0	0	0	0	0	0	0	0	0	0	0	0	0	0	0	0	0	0	0	0	0	0	0	0	0	0	0	0	0	0	0	0	0	0	0	0	0
ENSG00000082068.8	8.1799	8.5962	8.8603	9.1241	7.96	8.4998	10.0592	10.1456	10.0876	9.8304	10.0707	10.3874	8.4838	8.0112	10.0658	8.585	8.4179	8.2808	9.2119	10.4645	8.0389	9.8194	8.7245	10.2203	9.1849	9.3573	7.9425	8.3219	9.6967	8.6795	8.3707	10.8469	9.0661	10.1824	9.708	8.4998	9.8311	10.361	10.1072	8.9454	7.9773	8.0389	9.4971	10.4035	9.8889	9.4438	9.3443	8.8948	9.7088
ENSG00000235204.1	1	0	0	1.585	0	0	1	1	2	1.585	1	1	0	0	1.585	0	0	0	0	2	2	2	0	1.585	1.585	0	0	0	0	0	0	2.8074	3	0	1	0	1	1.585	0	0	0	0	1.585	2	1.585	0	1.585	0	1
ENSG00000136319.11	7.6221	7.9189	8.8665	8.1163	6.9658	7.7649	8.9773	8.8188	8.7004	9.3686	9.6129	9.9864	7.3923	7.4009	8.7912	7.4838	7.7682	7.1599	8.0498	9.1445	6.5078	8.8873	7.9129	9.8483	8.5399	9.0727	7.0007	7.5999	8.8465	8.1497	7.3399	8.8967	8.1699	9.2432	8.3185	7.2899	7.7142	9.8265	10.0845	7.5925	7.0661	7.3129	8.7879	8.5719	9.2946	8.782	8.4051	8.1137	8.8765
ENSG00000223911.1	0	0	0	0	0	0	0	1	0	0	0	0	0	0	0	0	0	0	0	0	0	0	0	0	0	0	0	0	0	0	0	0	0	0	0	0	0	0	0	0	0	0	0	0	0	0	0	0	0
ENSG00000232167.1	0	0	0	0	0	0	0	0	0	0	0	0	0	0	0	0	0	0	0	0	0	0	0	0	0	0	0	0	0	0	0	0	0	0	0	0	0	0	0	0	0	0	0	0	0	0	0	0	0
ENSG00000153044.9	3.4594	4.3923	7.4838	5.5236	3.9069	4	6.8826	7.8329	7.4346	6.8074	7.4757	7.6147	4.8074	4.585	8.2192	4.3219	4.858	3.9069	5.6439	7.9307	4	7.4429	4.7549	8.1948	5.4919	6.7142	3.1699	4.0875	6.4094	4.585	4.585	9.8719	5.6724	7.6935	7.0444	5.0444	7.5999	7.5699	6.0224	4.585	3.4594	3.585	7.098	9.5774	7.5699	7.3663	6.8455	4.1699	6.9069
ENSG00000244657.1	0	0	0	0	0	0	0	0	0	0	0	0	0	0	0	0	0	0	0	0	0	0	0	0	0	0	0	0	0	0	0	0	0	0	0	0	0	0	0	0	0	0	0	0	0	0	0	0	0
ENSG00000241231.1	0	0	0	0	0	0	0	0	0	1	1	1	0	0	0	0	0	0	0	0	0	0	0	1.585	0	0	0	0	0	0	0	0	0	3	0	0	0	3	0	0	0	0	0	0	2	1	1	0	0
ENSG00000255774.1	0	0	1	0	1	0	6.1898	4.5236	2.585	4.9069	4.2479	6.7004	0	0	2.585	0	0	0	0	6	0	3.7004	0	5.4594	0	3.9069	0	0	2.3219	0	0	1.585	0	6.5699	5.2095	0	4.9542	4.3923	2.585	0	0	0	3.8074	6	4.5236	3.7004	4.7549	0	2.3219
ENSG00000280282.1	0.8875	0.7137	0	1.6871	0	1.757	3.844	1.6415	2.4957	4.1562	0	3.272	0.0286	0	2.516	0	1.9069	1.7908	2.6392	5.408	0	1.7908	0	3.0197	3.3103	3.1731	1.4906	0	3.8709	0.7049	0	2.5484	2.4249	3.0583	4.017	0.2265	3.7126	1.5008	0.433	0.757	0	1.3161	2.6088	0.7655	5.4712	2.7137	4.5008	2.5826	0
ENSG00000226544.4	1.585	1.585	0	0	0	0	0	0	1.0566	1.2203	2.1859	1.7225	0	1	1.0426	1.585	0	0	0	0	1.0072	0	0	1.926	0	1.6826	0	1	1.0426	0	0	1.0356	0	0	0	1	0	0	1.0566	0	1.0072	0	0	1.0426	0	0	0	1	1.0566
ENSG00000079819.16	9.0417	10.2095	10.8154	11.0307	8.5962	9.3509	12.1963	11.9933	12.7476	12.4105	12.5854	12.6631	9.2597	8.4094	11.6609	9.5196	9.1111	9.0768	10.0861	10.4094	8.8734	10.0782	9.5906	12.3194	10.5098	11.9972	8.6546	8.9278	12.5976	9.5411	8.9366	11.4803	10.3049	12.5753	10.9766	9.3837	11.2143	12.6409	10.1241	9.0084	9.5906	8.8361	11.0661	11.3298	12.2633	12.144	11.4491	10.0238	12.2134
ENSG00000201920.1	0	0	0	0	0	0	0	0	0	0	0	0	0	0	0	0	0	0	0	0	0	0	0	0	0	0	0	0	0	0	0	0	0	0	0	0	0	0	0	0	0	0	0	0	0	0	0	0	0
ENSG00000234460.1	1	0	2.3219	0	0	0	2.585	0	1.585	1	0	1	1	0	1.585	0	0	0	0	1.585	0	4.7004	0	2	0	0	0	0	1	0	0	0	0	0	2	0	3.4594	0	0	0	0	0	2	0	0	3	2.3219	0	0
ENSG00000223418.1	0	0	0	0	0	0	0	0	0	0	0	0	0	0	0	0	0	0	0	0	0	0	0	0	0	0	0	0	0	0	0	0	0	0	0	0	0	1	0	0	0	0	0	0	0	0	0	0	0
ENSG00000260494.1	0	0	0	1	0	0	1.0144	0	1.5945	1.0144	0	1.0144	0	0	1.0072	0	0	0	0	1	1	1.0072	1	1.0144	1.585	0	0	2.3219	0	1.585	0	2.8217	0	0	0	0	1.0144	2.6112	0	0	0	0	1.5993	1.0072	1.5993	0	0	0	0
ENSG00000197927.12	6.0749	6.3399	8.0845	5.8237	4.8435	5.8452	8.0535	8.24	8.068	8.0159	7.6572	7.9548	5.3273	6.3503	6.8912	5.3413	5.3143	5.4138	6.2988	8.5991	5.2288	7.8034	5.8706	7.2127	6.6081	7.2877	4.7126	6.3873	7.5266	5.9086	6.5592	7.8899	7.1425	7.8427	8.0643	5.1886	6.7917	8.0437	7.6563	7.2262	3.5423	5.5135	6.8479	4.4744	6.9377	7.1199	6.784	6.6807	6.2071
ENSG00000221725.1	0	0	0	0	0	0	0	0	0	0	0	0	0	0	0	0	0	0	0	0	0	0	0	0	0	0	0	0	0	0	0	0	0	0	0	0	0	0	0	0	0	0	0	0	0	0	0	0	0
ENSG00000251359.4	3.1699	2.8074	4.9542	4.4594	2	3	5.1699	5.1293	4.858	4.5236	5.3576	4.0875	2	2	3.8074	2.3219	2.585	2	3.4594	3.7004	2.8074	4.8074	3.1699	5.4594	2.3219	4.3219	1.585	2.585	3.8074	2.8074	2.3219	7.1997	3.585	2.8074	3.7004	2	4.5236	5.0875	3	3.3219	2.3219	1.585	3.585	1	3.8074	3.3219	4	2.3219	3
ENSG00000254146.1	0	0	0	0	0	0	1	0	0	0	0	0	0	0	0	0	0	0	0	0	0	0	0	0	0	0	0	0	0	0	0	0	0	0	0	0	0	0	0	0	0	0	0	1	0	0	0	0	0
ENSG00000253346.1	0	0	0	0	0	0	0	0	0	0	0	0	0	0	0	0	0	0	0	0	0	0	0	0	0	0	0	0	0	0	0	0	0	0	0	0	0	0	0	0	0	0	0	0	0	0	0	0	0
ENSG00000143793.12	8.7549	8.8517	9.2432	9.403	7.9773	8.3264	10.1319	9.6546	9.375	9.4157	8.3794	8.6221	8.3794	8.3174	9.6147	8.2095	8.8486	8.3264	8.9248	10.7125	8.224	9.4818	8.6294	8.9009	8.9801	7.9484	7.8765	8.3174	8.8202	8.6724	8.3399	10.8757	9.9099	9.5925	10.021	8.1699	9.9144	9.6092	9.4263	9.3685	8.1997	7.6582	8.4941	10.4083	9.3729	9.1699	9.0196	8.9513	8.6865
ENSG00000134333.13	11.9196	12.0505	15.3657	11.8652	10.3129	10.7432	15.0034	14.3248	14.7981	15.079	15.6048	15.4769	11.3594	10.7582	14.2268	11.595	11.0701	11.0747	13.2087	14.7184	10.7763	14.7797	13.1467	15.7543	12.0289	14.7349	11.2561	10.8174	14.0498	11.5488	11.4187	15.6977	11.6982	15.2671	13.7258	11.7782	15.5259	14.4367	10.8763	12.9429	11.3502	12.3069	14.135	14.8057	13.9838	13.9755	13.4388	11.2371	13.5522
ENSG00000275212.1	0	0	1	0	0	0	0	0	2	1	0	2.585	0	0	1	0	0	0	0	0	0	0	0	0	0	3.1699	0	0	0	0	0	0	0	0	1.585	0	2.3219	0	0	0	0	0	0	3.9069	0	1	1	0	1
ENSG00000244544.2	0	0	0	0	0	0	0	0	0	0	0	0	0	0	0	0	0	0	0	0	0	0	0	0	0	0	0	0	0	0	0	0	0	0	0	0	0	0	0	0	0	0	0	0	0	0	0	0	0
ENSG00000143184.4	1.585	3.1953	2.7312	1	0	2.3219	3.6392	5.266	3.845	4.14	2.8953	3.8104	1	0	4.7054	2	0	1	2	3.9373	0	4.9598	2.3219	4.2133	3.1699	4.8339	1.585	1.585	2.6781	2.3219	1	2.7071	2.585	6.1669	3.7268	0	2.4751	5.9392	2	2	2.8074	1	3.99	6.5228	5.0108	5.4229	4.382	1	5.3416
ENSG00000182872.15	10.2627	10.4886	10.7563	10.8701	9.6139	10.1163	11.4711	11.5359	11.2296	11.5102	10.8545	11.0087	10.0007	9.8623	11.6901	10.0776	10.137	10.0107	10.3202	12.0066	9.4181	10.227	10.4977	11.1502	10.7255	10.0627	9.723	10.1167	11.0467	10.5525	10.3068	12.4919	11.5595	11.5043	11.6058	10.1682	11.2311	11.7352	11.8761	10.9563	9.7805	9.861	10.6729	12.0497	11.2764	11.0373	10.8465	10.5641	10.4393
ENSG00000261798.1	4.0875	3.4594	2.3219	5.0444	3.8074	3.9069	2.3219	1.585	2	2	0	2	3.8074	3.7004	2.585	3.1699	3.9069	3.585	3.8074	4.3219	2.8074	4	4.5236	1	4.585	0	2.3219	3.1699	1	4.1699	4	3.7004	5.6147	1.585	2	2.585	4.3219	3.1699	4.1699	4.1699	2.585	2	2.585	4.6439	2.8074	2.3219	2.8074	3.7004	1
ENSG00000273704.1	0	0	0	0	0	0	0	0	0	0	0	0	0	0	0	0	0	0	0	0	0	0	0	0	0	0	0	0	0	0	0	0	0	0	0	0	0	0	0	0	0	0	0	0	0	0	0	0	0
ENSG00000272337.1	0	0	0	0	0	0	0	0	0	0	0	0	0	0	0	0	0	0	0	0	0	0	0	0	0	0	0	0	0	0	0	0	0	0	0	0	0	0	0	0	0	0	0	0	0	0	0	0	0
ENSG00000119772.16	9.5943	9.8009	10.4189	10.2831	9.1293	9.5392	10.6193	10.3905	10.4969	10.3587	10.3061	10.9679	9.3151	8.8074	10.8178	9.716	9.3815	8.8765	10.0634	9.6777	9.0224	9.2456	9.8345	10.268	10.2668	9.6671	9.3597	9.4818	9.7142	9.2644	9.6384	11.4404	10.5226	10.9151	10.0607	9.6511	9.4325	11.3157	11.0526	9.6653	9.2288	9.1674	10.0768	10.8297	10.6662	10.1836	10.2981	10.2738	9.9986
ENSG00000171954.12	2.3219	2.8074	4.5236	1.585	1	1.585	3.1699	4.1699	3.4594	1	1	2	2	0	3.9069	0	0	1.585	1	3.9069	1.585	1.585	2.3219	3.4594	2.8074	3	0	0	2.8074	1.585	0	3.1699	1	1.585	2.8074	0	1	5.5236	2.8074	2.585	1.585	1	2.585	1	3.9069	3.8074	3	1	3.1699
ENSG00000223561.6	3.4594	2.8074	1	3.1699	2	2	3.1699	2.8074	6.8455	3.8074	2.3219	2.3219	2.3219	1	5.5236	2.3219	3	2	2.3219	2.3219	1.585	3.3219	4	3.585	4.2479	4.585	1	3.585	3.9069	5.3219	1	3.585	4.0875	3.4594	2.8074	1.585	0	4.858	1	2.8074	1.585	0	1.585	5.2095	4	5.3923	3	3.4594	4.1699
ENSG00000213509.4	0	0	2	0	0	0	0	0	0	0	0	0	1.585	0	1	0	0	0	1	2	1	1.585	0	0	0	0	1	0	1	1	0	0	0	1.585	1.585	1	1.585	0	0	0	1	0	1.585	0	2	1	0	0	1
ENSG00000271821.1	2.585	3.6311	3.6576	4.4938	2.585	2	2.0426	2.359	2.5801	1.7049	2	2.0072	1.585	3.384	3.7751	3.8268	3.4033	1.3103	2.3219	2.3219	2.0286	2.1538	2.86	0	2.373	0	1.7866	3.6005	2.144	1	2.9982	3.9625	5.2361	3.7655	2	3.5373	3.9392	3.2219	2.8298	3.1326	2.5084	3.1699	2	3.3813	1.585	1.3951	2.8777	2.5435	1.7312
ENSG00000138735.15	8.9687	9.4656	10.0941	10.6658	8.9052	9.4115	10.4988	10.984	12.0114	10.4611	10.6073	11.0539	9.0251	8.543	9.7515	9.1548	9.3641	9.0796	9.6777	9.0307	8.611	9.359	9.2576	10.973	9.4798	11.4742	8.4094	9.5367	10.3685	9.2384	9.4409	9.2784	9.9513	10.4743	9.5157	9.3332	8.7177	11.9167	9.7613	9.8471	9.0196	8.6051	9.8123	9.9576	10.4859	10.4263	10.4388	9.8726	11.5786
ENSG00000250426.2	0	0	0	0	0	0	0	0	0	0	0	0	0	0	0	0	0	0	0	0	0	0	0	0	0	0	0	0	0	0	0	0	0	0	0	0	0	0	0	0	0	0	0	0	0	0	0	0	0
ENSG00000251838.1	0	0	0	0	0	0	0	0	0	0	0	0	0	0	0	0	0	0	0	0	0	0	0	0	0	0	0	0	0	0	0	0	0	0	0	0	0	0	0	0	0	0	0	0	0	0	0	0	0
ENSG00000265727.2	0	0	0	0	0	0	0	0	1	0	0	0	1	1	1	0	0	0	0	0	0	0	1	0	0	1	0	0	0	0	1	0	0	0	0	1	1	0	0	1	0	0	0	0	1.585	1	1	0	0
ENSG00000275491.1	2.5033	0	2	2.8074	0	1	1.1953	3	2.585	3.2048	0	2	0	1	3.585	1	1	0	1	5.1272	1.585	1	0	2.9561	3.257	0	0	0	1.696	2	1.2141	4.1285	2.441	1.585	1	0	5.3323	3.2795	1.0772	1.585	1.585	0	2	4.5534	2	3.6792	2.3219	1	2.5008
ENSG00000252130.1	0	0	0	0	0	0	0	0	0	0	0	0	0	0	0	0	0	0	0	0	0	0	0	0	0	0	0	0	0	0	0	0	0	0	0	0	0	0	0	0	0	0	0	0	0	0	0	0	0
ENSG00000279013.1	0	1	3.4594	2.3219	1	2	2	3	2	3.585	2.585	4.9069	0	1	2.8074	0	1	0	2.585	2	2.8074	2.585	1.585	4.585	0	2.3219	1.585	1	3	2	0	2	2.585	1.585	2.585	2	4.8074	3.585	4	1	0	0	4	3.4594	3.1699	3	2.585	1.585	2.585
ENSG00000271180.1	0	0	0	0	0	0	0	0	1.585	0	0	0	0	0	0	0	0	0	0	0	0	0	1	0	0	0	0	0	0	0	0	0	0	0	0	0	0	0	0	0	0	0	0	0	0	0	0	0	0
ENSG00000280186.1	0	2.5211	3.3103	3.3757	0	3	5.0027	5.2702	3.5008	2.3757	4.1699	4.5546	2.278	1.541	4.111	3.0566	3.3277	3.1587	3.925	2.5993	1.8074	4.382	3.4396	4.1723	3.0942	3.8953	0	4.4983	2.8258	1.585	2.6645	4.969	2.5033	4.4777	4.3277	4	2.7803	4.3313	4.9359	0	2.742	2.6781	3.9662	5.2384	5.079	2.5945	3.2418	3.4476	3.6462
ENSG00000131845.14	6.3923	7.4838	8.6036	7.2668	6.3219	6.4594	8.905	8.9294	9.1164	8.1442	9.1799	10.3132	6.5699	6.3219	9.1137	6.963	6.7415	7.1085	7.4512	7.4998	5.8074	8.2143	7.6635	9.285	7.4919	8.7579	6.8948	6.9773	8.7831	6.8202	6.8153	9.2276	8.1849	8.3378	7.375	6.5699	8.5419	9.5455	9.0482	6.8704	6.585	6.9154	8.4005	7.6073	9.2044	8.7237	8.3263	7.7202	8.7807
ENSG00000182220.13	8.7846	9.7944	11.4732	10.6239	8.7582	9.4635	12.9194	12.8218	12.791	12.9239	13.2126	13.5159	9.5831	8.611	12.3496	9.4838	9.0821	9.0741	10.633	12.4996	8.6935	12.5023	10.0084	13.1298	10.102	12.7942	8.6147	9.2167	12.3323	9.6275	9.2021	12.9084	9.7211	12.6667	12.3281	9.676	11.576	13.0035	14.0808	9.6036	8.7748	9.058	12.2488	12.5904	12.5878	12.4401	12.1072	9.8948	12.2321
ENSG00000241757.3	0	0	0	0	0	0	0	0	0	0	0	0	0	0	0	0	0	0	0	0	0	0	0	0	0	0	0	0	0	0	0	0	0	0	0	0	0	0	0	0	0	0	0	0	0	0	0	0	0
ENSG00000253153.1	0	0	1	0	0	0	0	0	0	2	0	0	0	0	0	0	0	0	0	0	0	0	0	0	0	0	0	0	0	0	0	1.585	0	0	0	0	0	0	0	0	0	0	0	0	0	0	0	0	0
ENSG00000166896.7	5.5546	6.2854	6.9425	6.4094	5.9069	6.4429	7.4429	7.8009	6.9189	6.6439	6.9658	7.2288	6.2479	5.7814	7.7279	7.0768	5.8826	6.0224	6.7549	7.7748	5.8329	8.3576	6.3399	7.2946	6.5392	6.9307	5.585	6.5392	6.4594	6.9542	6.5546	7.7405	6.6439	7.4179	6.8826	6.8329	6.5699	7.7748	7.5622	6.4263	5.7549	6.1699	6.9425	8.0279	7.2192	7.0875	5.7004	6.3038	7.2384
ENSG00000280007.1	5.5677	4.8063	5.5886	5.0246	3.9764	5.0742	5.7519	4.8379	5.2161	5.0144	5.1611	5.1635	5.6267	4.7252	5.3001	5.9112	5.7225	3.5336	6.1601	5.3625	4.4803	4.257	6.2613	5.732	6.0885	3.3992	4.857	5.3597	5.1926	5.5283	5.0224	6.5467	5.9948	5.2772	4.8369	5.2141	6.1803	5.2172	5.2079	5.3827	4.8679	5.0989	4.6792	5.278	5.9439	5.1591	5.7342	6.2139	4.8151
ENSG00000232177.1	0	0	0	0	0	0	0	0	6.6441	0	0	0	0	0	0	0	0	0	0	0	0	1	0	0	0	0	0	0	0	0	0	1	0	0	0	0	0	1	2	0	0	0	0	0	0	1	0	0	0
ENSG00000275944.1	0	1	0	0	0	0	0	1	0	1.6182	0	1.0635	0	0	0	0	0	0	0	0	0	2	0	1.585	1	0	0	0	1	0	0	0	0	3.8135	1	0	0	1.5898	1	0	0	0	1.585	5.5466	2.3219	0	0	1	1.585
ENSG00000201683.1	0	0	0	0	0	0	0	0	0	0	0	0	0	0	0	0	0	0	0	0	0	0	0	0	0	0	0	0	0	0	0	0	0	0	0	0	0	0	0	0	0	0	0	0	0	0	0	0	0
ENSG00000185839.3	1.86	2.8319	3.8074	2.8278	2.3757	3.5248	4.9695	5.2513	4.9676	5.3427	4.3291	5.6005	1.269	1.8156	3.855	1.9486	0	1.1953	1.2327	5.1189	2.3646	5.3618	2.9727	6.1987	4.126	4.6531	0	2.3248	3.5373	1.8718	2.9392	5.6407	1.144	4.0993	3.7729	1.251	5.1546	4.9217	4.1763	3.373	0	1.9222	3.991	5.7057	3.9392	3.8875	3.7949	1.2327	4.8495
ENSG00000233290.1	0	0	0	0	0	0	0	0	0	0	0	0	0	0	0	0	0	0	0	0	0	0	0	0	0	0	0	0	0	0	0	0	0	0	0	0	0	0	0	0	0	0	0	0	0	0	0	0	0
ENSG00000223608.1	0	0	0	0	0	0	0	0	0	0	0	0	0	0	0	0	0	0	0	0	0	0	0	0	0	0	0	0	0	0	0	0	0	0	0	0	0	0	0	0	0	0	0	0	0	0	0	0	0
ENSG00000231261.1	0	0	0	0	0	0	0	0	0	0	0	0	1	0	0	0	0	0	0	0	0	0	0	0	0	0	0	0	0	0	0	0	0	0	0	0	0	0	0	0	0	0	0	0	0	0	0	0	0
ENSG00000257151.1	7.5157	8.8765	5.9069	8.2336	7.7347	7.5469	7.4429	6.8074	7.9189	7.0875	6.8329	6.8948	8.5844	8.3663	8.1241	8.3531	7.3576	8.3966	8.585	5.4919	8.1849	5.7279	8.0553	7.6073	8.8073	7.2744	7.7058	8.0168	8.0918	8.0498	7.87	7.0339	7.6073	7.4676	6.0661	8.4676	6.4429	8.7343	10.1972	8.1447	7.858	7.0112	6.3399	6.0875	9.2264	7.8202	8.1649	9.0873	8.2238
ENSG00000281214.1	0	0	0	0	0	0	0	0	0	0	0	0	0	0	0	0	0	0	0	0	0	0	0	0	0	0	0	0	0	0	0	0	0	0	0	0	0	0	0	0	0	0	0	0	0	0	0	0	0
ENSG00000261507.1	0	0	0	0	0	0	0	0	0	0	0	0	0	0	0	0	0	0	0	0	0	0	0	0	0	0	0	0	0	0	0	0	0	0	0	0	0	0	0	0	0	0	0	0	0	0	0	0	0
ENSG00000229456.1	1	1	1	0	2.3219	0	0	0	2.3219	0	1	1	1	1	2.3219	0	0	0	1	0	1	0	2.3219	1	2	0	0	0	2.3219	0	1	1.585	0	0	1	1.585	0	1.585	0	1.585	1	0	0	0	0	0	1.585	2.8074	1
ENSG00000281222.1	0	0	0	0	0	0	0	0	0	0	0	0	0	0	0	0	0	0	0	0	0	0	0	0	0	0	0	0	0	0	0	0	0	0	0	0	0	0	0	0	0	0	0	0	0	0	0	0	0
ENSG00000213187.3	0	0	0	0	0	0	0	0	0	0	0	0	0	0	0	0	0	0	0	0	0	0	0	0	0	0	0	0	0	0	0	0	0	0	0	0	0	0	0	0	0	0	0	0	0	0	0	0	0
ENSG00000207176.1	0	0	0	0	0	0	0	0	0	0	0	0	0	0	0	0	0	0	0	0	0	0	0	0	0	0	0	0	0	0	0	0	0	0	0	0	0	0	0	0	0	0	0	0	0	0	0	0	0
ENSG00000199077.2	0	0	0	0	0	0	0	0	0	0	0	0	0	0	0	0	0	0	0	0	0	0	0	0	0	0	0	0	0	0	0	0	0	0	0	0	0	0	0	0	0	0	0	0	0	0	0	0	0
ENSG00000227076.1	0	0	0	0	0	0	0	1	0	0	1.585	0	0	0	1.585	0	0	0	0	2.3219	0	0	0	0	0	1	0	0	0	0	0	3.4594	2	0	0	0	0	0	0	0	1	0	1	1	0	1	0	0	0
ENSG00000118094.11	5.1477	6.2546	3.6927	5.9713	4.8314	6.1623	5.4141	6.5348	5.9916	5.1707	4.0959	5.1859	4.8012	3.844	3.4828	4.1859	5.4796	5.3252	6.126	6.3174	4.7597	8.3196	5.7434	5.4689	5.7695	5.7309	1.585	5.6171	7.2983	4.7608	4.1018	2.0036	4.8634	5.8938	7.0626	5.7282	5.9484	6.8846	7.1867	4.6387	4.5348	3.8904	4.7175	1.4594	5.6862	5.785	5.4764	5.7827	7.0539
ENSG00000279640.1	1.585	1	2	1.585	1.585	2.3219	1	1	1.585	1	0	0	1	1	1.585	1.585	2	2	2	0	0	0	3	1	3	0	2	0	2.3219	2	1	1	0	2.585	0	2	1	1.585	1	1	0	0	0	1.585	2.3219	0	2.3219	1	1
ENSG00000270507.1	0	0	0	0	0	0	0	0	0	0	0	0	0	0	0	0	0	0	0	0	0	0	0	0	0	0	0	0	0	0	0	0	0	0	0	0	0	0	0	0	0	0	0	0	0	0	0	0	0
ENSG00000048162.19	8.158	8.155	8.5736	7.8332	6.7279	7.688	10.0926	9.7797	9.6244	9.3914	9.0654	9.2012	7.6492	7.0206	10.1102	7.2384	7.894	7.0187	8.6238	10.8297	7.1776	10.0802	8.9655	10.1582	7.9965	9.2616	7.2323	6.8963	9.9279	8.1535	7.2599	10.4536	8.4252	9.7371	9.7017	7.2488	9.99	9.6811	9.0652	8.5932	7.0311	7.8348	9.1793	10.5812	10.272	9.9316	8.4584	7.339	8.5326
ENSG00000135547.8	6.3923	6.6865	7.3487	6.8074	5.6724	6.4094	7.0553	7.1497	7.5546	8.0444	7.9189	7.1085	6.6294	4.3219	6.7279	7.96	5.585	6.8826	7.0661	7.9773	6.2095	6.4263	7.0112	7.0224	6.3923	6.4757	6.0661	6.375	7.1599	6.2668	6.7279	7.6366	6.9425	7.8704	8.0607	6.5999	6.3576	7.8455	6.2668	6.8948	6.8202	6.1898	5.9542	4.8074	7.2574	7.9887	6.8826	7.0553	7.1293
ENSG00000274363.1	2	1.585	1.585	1	0	0	1	1	1.585	0	1	1	0	0	3	1	1.585	0	2.8074	2.3219	1.585	2.585	0	0	3.4594	0	0	1.585	1	2	1	5.7549	2.585	1.585	2.8074	0	3.585	1	3.4594	2.3219	1	0	1.585	3.3219	2.585	2.3219	2	2.585	2.585
ENSG00000168306.12	6.3923	7.0112	5.5546	8.1649	6.5999	6.5392	8.1497	8.6221	8.5661	7.96	7.6795	7.7482	6.8704	6.0661	7.6073	6	5.8826	7.2574	6.2668	7.3837	5.9542	6.585	5.9307	8.1085	8.2854	7.2761	7.7616	6.9887	8.4512	8.3794	5.5546	6.9658	9.3151	7.9307	7.0661	5.5546	6.4757	8.2854	5.9773	6.2288	6.3038	5.585	6.2479	5.0875	7.4757	7.8202	7.2479	6.5546	8.5887
ENSG00000064102.14	7.6935	7.8009	9.1033	8.3923	7.1497	7.9069	9.5078	9.4838	9.5546	9.6129	10.0098	9.8963	8.1548	7.585	9.5962	8.1948	8.1749	7.8138	8.6582	9.4696	7.7415	9.3487	8.4009	10.3095	8.3663	9.403	7.0334	7.7074	9.2336	8.69	8.1085	11.3912	8.6935	9.3443	8.6475	7.9658	9.4919	10.1573	10.1984	8.2046	7.2095	7.6795	9.255	9.6847	9.4512	9.3619	8.6618	8	9.3509
ENSG00000263716.1	0	0	0	0	0	0	0	0	0	0	0	0	0	0	0	0	0	0	0	0	0	0	0	0	0	0	0	1.585	0	0	0	0	0	0	0	0	0	0	0	0	0	0	0	0	0	0	0	0	0
ENSG00000168070.11	2.585	2	4.585	0	2	1	1.585	2.585	2.585	0	1.585	1.585	2.585	2	3.4594	2.8074	4.1699	2.3219	1.585	0	2.8074	3	2.585	5.3219	3	2.8074	2	2.3219	1.585	2.585	3.4594	2	2.585	1	5.0875	0	2.3219	3.7004	3	2.3219	2	2.3219	2	1	4.1699	2.8074	2	1.585	1.585
ENSG00000249916.1	0	0	0	0	0	0	0	0	0	0	0	0	0	0	1	0	0	0	0	0	0	0	0	0	0	0	0	0	1	0	0	1	0	2	0	0	0	0	1	0	0	0	0	0	0	0	0	0	0
ENSG00000148426.12	7.1293	8.1033	10.2958	8.2527	7.0875	7.4594	10.3025	9.1799	9.5622	8.611	8	9.2143	7.3399	6.8704	8.2808	7.4429	7.8329	7.0444	8.7313	9.5392	6.7415	8.5507	7.5157	9.7347	8.2384	8.8887	6.7944	7.7142	8.3309	8.1033	7.3923	10.6917	9.4635	8.9248	8.8642	7.3129	9.0954	10.224	5.9307	8.5584	7.4429	7.1997	9.6202	5.2854	8.4388	8.7448	8.983	8.4305	8.1137
ENSG00000115685.14	9.0307	9.3966	10.6519	9.5868	9.1674	9.6952	11.7048	11.7507	11.7326	11.5211	11.2889	11.4893	9.5925	9.1948	11.3399	9.9233	9.3287	9.0168	10.4094	12.2152	9.1421	11.545	9.8343	11.7993	9.7412	10.8872	9.0848	9.4491	10.6891	9.7125	9.9629	12.0158	9.7682	11.2923	11.7052	9.8376	11.2738	11.4988	11.3953	10.5622	9.1824	9.4179	11.0341	10.7591	11.094	11.1472	10.6221	9.8072	10.6871
ENSG00000122566.20	13.5645	14.0128	13.9723	14.3914	12.6158	13.5834	14.9	14.8245	14.6455	14.7416	14.505	14.6508	13.5303	12.9102	14.8555	13.3443	13.3831	12.983	14.2497	14.1075	13.1333	14.1158	14.4903	15.3122	14.3995	14.0827	12.9871	13.2078	14.094	13.9025	13.269	15.2735	14.0602	14.7115	14.421	13.4573	14.6264	14.8917	14.718	14.1777	13.0171	13.3582	14.3766	15.0381	14.5271	14.3808	13.7846	13.9756	14.1914
ENSG00000228404.1	0	0	0	0	0	0	0	0	0	0	3.0268	2.6485	0	0	0	0	0	0	0	0	0	2.9561	0	1.5656	0	0	0	0	0	0	0	0	0	0	0	0	0	0	0	0	0	0	0	0	0	0	0	0	0
ENSG00000264530.2	0	0	0	0	0	0	0	0	0	0	0	0	0	0	0	0	0	0	0	0	0	0	0	0	0	0	0	0	0	0	0	0	0	0	0	0	0	0	0	0	0	0	0	0	0	0	0	0	0
ENSG00000275859.1	0	0	0	0	0	0	0	0	0.8319	0	0	0	0	0	0	0	0	0	0	0	0	0	0	0	0	0	0	0	0	0	0	0	0	0	0	0	0	0	0	0	0	0	0	0	0	0	0	0	0
ENSG00000249309.1	0	0	0	0	0	0	0	0	0	0	0	0	0	0	0	0	0	0	0	0	0	0	0	0	0	0	0	0	0	0	0	0	0	0	0	0	0	0	0	0	0	0	0	0	0	0	0	0	0
ENSG00000167332.7	1	0	2.8074	2	2	2.3219	4.2479	5.1293	4.4594	3.1699	3.4594	3.1699	1.585	0	5.3576	2	1	0	0	2.585	1.585	3.4594	2	4.4594	1.585	4	0	1	3.585	1	0	1	2.3219	4.3219	4.1699	1	3	3.585	3.585	0	1	0	2	3.4594	4.5236	6.2288	3.585	2	3.3219
ENSG00000255248.6	8.0875	9.3129	8.8009	10.5488	6.3399	7.9009	10.3966	10.8478	11.1731	10.5216	10.3707	10.2408	7.7879	8.0768	9.5603	7.6073	8.1085	7.9307	8.0768	9.5275	6.0444	10.0375	8.6294	10.2324	9.4429	10.0941	7.2668	7.7814	10.6847	8.4346	7.5078	9.2644	9.3174	10.5536	9.5216	7.2574	9.3038	11.2779	6.5236	7.7549	7.9069	6.8704	8.9972	7.4009	10.9181	11.4497	9.8408	8.7944	10.6147
ENSG00000255236.2	0	0	0	1	0	0	1	0	2.3219	0	1.585	0	0	0	1	0	2	0	2	2	2	0	0	0	1	0	0	1	0	1	0	4.8074	2.8074	0	0	0	0	2	1	0	0	0	2.3219	0	1.585	1.585	0	0	0
ENSG00000130649.9	8.127	7.7564	6.6004	9.1	6.9305	8.3309	8.2709	6.1502	6.7819	5.9013	5.1293	6.4841	8.8478	8.49	6.1475	7.7698	8.6829	8.1955	7.9018	8.6038	9.0845	4.9317	7.9698	6.3688	8.7679	5	8.1903	7.6221	6.2513	9.2874	7.6618	9.1593	9.3943	7.0693	6.0883	7.8512	7.9248	9.286	3.4686	8.8229	7.1541	7.2462	5.6716	10.1137	6.5304	6.9712	6.7926	8.0442	8.1176
ENSG00000255535.2	0	0	0	0	0	0	0	0	0	0	0	0	0	0	0	0	0	0	0	0	0	0	0	0	0	0	0	0	0	0	0	0	0	0	0	0	0	0	0	0	0	0	0	0	0	0	0	0	0
ENSG00000100029.17	10.0351	10.2554	11.4986	9.7928	9.4579	10.0848	11.5908	12.0031	11.6929	11.7495	11.5565	12.2963	10.2324	9.5927	11.7314	10.314	10.2938	9.6457	10.6322	12.2741	9.5275	10.2817	10.6484	12.0598	10.4188	11.2461	9.5453	10.0444	11.2328	10.3106	10.0954	12.1608	10.3721	11.7633	12.1599	10.5469	10.8936	11.893	11.1796	11.3729	9.9469	10.1608	10.8035	12.1972	11.7715	11.7884	10.7549	10.5455	10.8531
ENSG00000248574.1	0	0	0	0	0	0	0	0	0	0	0	0	0	0	0	0	0	0	0	0	0	0	0	0	0	0	0	0	0	0	0	0	0	0	0	0	0	0	0	0	0	0	0	0	0	0	0	0	0
ENSG00000259248.5	6.0917	6.4051	5.3747	6.901	5.8176	6.7602	5.5084	5.5317	4.5632	5.8455	3.6656	4.7415	5.0117	5.8721	6.6714	5.9635	6.4313	5.7238	6.152	6.0459	5.8472	4.7913	6.6048	5.4954	6.7367	4.5771	5.5179	5.4656	5.738	6.9391	6.1639	5.6554	6.407	5.6206	5.0579	5.6585	6.5937	6.1983	6.9106	6.2688	5.1177	5.4158	5.213	7.0675	6.7749	5.4293	5.4944	6.2683	5.6795
ENSG00000211685.3	0	2	6.1309	0	0	0	5.2095	5.9542	5.8831	11.2611	6.3404	5.2118	0	0	11.6659	0	1	1.585	1.585	6.2095	0	1	1	8.5627	0	7.7622	0	3.7004	8.3991	0	0	8.9462	0	5.7015	4.6439	0	0	4.0883	1.0072	0	0	0	11.5639	6.5402	5.7816	4.9069	5.3923	1	6.6023
ENSG00000268620.1	0	0	0	0	0	0	0	0	0	0	0	0	0	0	0	0	0	0	0	0	0	0	0	0	0	0	0	0	0	0	0	0	0	0	0	0	0	0	0	0	0	0	0	0	0	0	0	0	0
ENSG00000207620.1	0	0	0	0	0	0	0	0	0	0	0	0	0	0	0	0	0	0	0	0	0	0	0	0	0	0	0	0	0	0	0	0	0	0	0	0	0	0	0	0	0	0	0	0	0	0	0	0	0
ENSG00000252540.1	0	0	0	0	0	0	0	0	0	0	0	0	0	0	0	0	0	0	0	0	0	0	0	0	0	0	0	0	0	0	0	0	0	0	0	0	0	0	0	0	0	0	0	0	0	0	0	0	0
ENSG00000229086.3	0	0	0	0	0	0	0	0	0	0	0	0	0	0	0	0	0	1	0	0	0	0	0	0	0	0	0	0	0	0	0	0	1	0	0	0	0	0	0	0	0	0	0	0	0	0	0	0	0
ENSG00000228929.1	2.6323	1.6135	0	3.742	2.0321	2.359	2.067	3.2525	3.4542	2.4141	2.1243	3.7126	3.855	1.0215	4.9355	2.0321	3.0479	1.6088	2.3618	3.437	3.3576	3.4182	4.8846	3.126	2.3561	1.6781	1.0215	2.359	3.1699	3.2203	3.3646	3.8943	3.2357	1.0286	2.6713	1.0286	3.101	3.0875	3.2675	3.5021	2.6253	3.7377	1.6599	4.7452	1.6554	2.0875	1.0356	2.6276	4.2095
ENSG00000119471.14	8.8611	8.7074	9.6275	9.3219	8.8826	9.2946	9.6689	10.2738	10.6475	10.2633	10.3354	10.3827	9.5488	8.8041	10.1662	9.5177	8.817	8.8138	9.8688	10.2969	9.1599	10.5459	9.7599	11.3498	9.137	10.6129	8.5774	8.6184	9.9352	9.6707	9.1749	10.0238	9.2167	10.4083	9.8872	9.3815	9.9307	11.0539	10.9658	9.3015	8.0498	8.8611	9.7764	12.2958	10.7074	10.0238	9.3399	9.1824	10.8665
ENSG00000264054.1	0	0	0	0	0	0	0	0	0	0	0	0	0	0	0	0	0	0	0	0	0	0	0	0	0	0	0	0	0	0	0	0	0	0	0	0	0	0	0	0	0	0	0	0	0	0	0	0	0
ENSG00000231061.1	0	0	0	0	0	0	0	0	0	0	0	0	0	0	0	0	0	0	0	0	0	0	0	0	0	0	0	0	0	0	1	0	0	0	0	0	0	0	0	0	0	0	0	0	0	0	0	0	0
ENSG00000132300.18	10.0888	10.6156	10.1812	11.0238	9.276	10.0728	10.6909	10.2765	10.7665	10.6484	10.4051	10.8455	9.9114	9.6366	11.0694	9.8765	10.1712	9.7599	10.421	10.7855	9.6707	10.1254	10.5177	11.0077	10.7305	9.8439	9.6073	9.8408	10.3242	10.7091	9.6954	11.6604	11.2456	10.8178	10.0498	9.9263	10.8819	10.9929	11.2644	10.1421	9.6777	9.3242	10.3432	10.9241	10.8925	10.4263	10.0661	10.352	10.4294
ENSG00000172345.13	6.0689	7.1706	6.6813	8.4098	6.6157	7.056	8.1966	8.8892	7.9951	8.5227	8.3375	8.4232	7.4927	6.7159	10.6217	7.3936	6.9149	7.6833	7.4838	8.5477	6.3223	7.4446	7.2069	8.0197	7.0249	7.2518	5.7336	7.4062	7.7264	6.8377	7.4591	10.3506	7.8833	9.5384	7.1914	7.1401	7.3061	9.3823	7.9752	7.3999	6.3429	6.0193	7.048	9.2305	9.3055	9.2437	7.6232	7.5716	8.4006
ENSG00000175894.14	2.585	3.1699	2.3219	4.9542	3.1699	3.8074	3.3219	3.585	3.585	4.8074	2.3219	1	3	3.585	3.585	3.4594	2.585	3.4594	4.3219	3	2.585	1.585	3.585	3.1699	4.9069	2.585	1.585	3.585	4.9069	3.4594	3.585	3.1699	5.3923	5.9605	3.7004	3	0	4.5236	3.1699	3.1699	2.3219	2.585	1.585	3.7004	6.2288	4.1699	4.3923	5.585	3.9069
ENSG00000126698.10	8.9629	9.642	11.0014	9.944	8.543	9.4978	11.8941	12.1687	11.7661	11.7465	11.6124	11.9465	9.2738	8.7142	12.0881	9.543	9.137	8.8361	10.2336	11.4722	8.7977	11.8803	9.4346	12.1765	10.0835	11.3225	8.6689	8.9571	11.4853	9.4051	8.9069	11.8541	9.7432	11.6087	11.4735	9.545	11.2503	11.9421	11.7707	9.7177	8.7781	8.9277	11.0552	10.9929	11.7211	11.4635	10.9901	9.6935	11.2378
ENSG00000236461.1	0	0	0	0	0	0	0	0	0	0	0	0	0	0	0	0	0	0	0	0	0	0	0	0	0	0	0	0	0	0	0	0	0	0	0	0	0	0	0	0	0	0	0	0	0	0	0	0	0
ENSG00000229107.2	0	0	1.9222	0	0	0	1.6041	2.272	1.1243	2.6206	1.0426	0	0	0	4.3277	0	0	0	0	1.7824	0	0	0	0	0	0	0	0	0	0	0	2.4983	0	0	0	0	1.0909	1.7312	1.3785	0	0	0	0	0	1.5801	2.9745	0	0	0
ENSG00000211779.3	0	0	0	1	0	0	1	1.585	1	2.3219	0	1.585	0	0	4	0	0	0	0	0	0	0	0	2.3219	0	2	0	0	2	0	0	1	0	3.7004	1.585	0	0	4.2479	0	0	0	0	1	0	3.4594	3.3219	0	0	3
ENSG00000271028.1	0	0	0	0	0	0	0	0	0	0	0	0	0	0	0	0	0	0	0	0	0	0	0	0	0	0	0	0	0	0	0	0	0	0	0	0	0	0	0	0	0	0	0	0	0	0	0	0	0
ENSG00000213777.5	2.0566	1.9635	1.1763	3.4276	3	1.1506	2.7137	1	1	3.1827	1.0426	0	1.0356	2.5059	0	2.5008	2.0738	1.8639	2.846	3.4128	3.1747	0	2.4725	3.5558	1.3951	2.3951	2.0321	2.6135	2.4751	2.8094	2.1342	4.0934	3.9644	2.5509	1.8359	3.1554	3.1827	2.257	3.7887	2.4222	2.3868	0	2.8237	1.9635	3.0444	1.9298	1	2.2839	1.585
ENSG00000133226.16	10.5943	11.0375	11.515	11.8336	10.1561	10.8137	12.0649	11.2172	11.7594	11.8105	11.6856	12.1538	10.9957	10.6465	11.7963	11.0721	10.9843	10.6257	11.3487	11.5101	10.5284	11.0998	11.1941	12.5964	11.3465	11.1155	10.2141	10.6804	11.4439	11.1811	10.5708	12.1766	12.0549	11.9202	10.3485	11.1208	12.1391	11.9085	11.2823	10.8895	10.4147	10.3487	11.7102	12.0224	11.632	11.4381	11.0758	11.3021	11.5734
ENSG00000223985.1	0	0	0	0	0	0	0	0	0	0	0	0	0	0	0	0	0	0	0	0	0	0	0	0	0	0	0	0	0	0	0	0	0	0	1	0	0	0	0	0	0	0	0	0	0	0	0	0	0
ENSG00000248309.5	1.585	1.585	1	3.3219	1.585	2	3.4712	4.4783	4.7549	3.585	3.4594	3	1.585	1	5.6439	1	1	0	1.585	3.9069	0	3.4594	2	3	1	2.3219	1	1	4.2479	2.3219	2.1506	3	2.3219	3.1699	2.8074	0	3	4.0875	2.5993	1	0	1.585	3.7004	2.585	4.858	4.1699	3	0	3.8074
ENSG00000207041.1	0	0	0	0	0	0	0	0	0	0	0	0	0	0	0	0	0	0	0	0	0.1506	0.1506	0	0	0	2.8298	0	0	0	0	0	0	0	0	0	0	0	0	0	0	0	0	0	0	0	0	0	0	0
ENSG00000162076.12	6.858	7.7482	8.683	7.8704	6.6582	7.0875	10.3129	10.1997	10.218	10.1046	9.4471	8.7549	6.6582	6.8329	9.9701	7.1699	7.1189	6.4757	7.7616	10.5527	6.585	9.4179	7.3399	9.0526	7.4009	8.7211	6.8329	7.1293	9.4737	6.7549	6.9658	10.4553	7.8765	9.2969	9.8918	7.2288	8.9744	9.9069	10.2644	7.9773	6.858	6.6865	8.2384	9.4305	9.3707	9.6636	9.2527	7.4838	8.6689
ENSG00000250813.1	0	0	0	0	0	0	0	0	0	0	0	0	0	0	0	0	0	0	0	0	0	0	0	0	0	0	0	0	0	0	0	0	0	0	0	0	0	0	0	0	0	0	0	0	0	0	0	0	0
ENSG00000182667.14	3.4594	4.9542	10.3728	5.2854	3	3.9069	12.0457	10.5688	11.7764	11.6806	12.2759	12.5619	3.7004	3	10.1519	3.1699	4.858	2.8074	2.3219	10.5989	2.3813	10.1355	3.4594	11.7611	5.6724	10.8418	3.585	2	11.4567	3.8074	1.585	11.0549	4.7004	10.8112	10.2114	3	9.9129	11.2836	6.4429	4.3923	3	2.585	9.7445	6.2095	9.8324	10.4777	9.674	4.1699	9.207
ENSG00000260933.1	0	0	0	0	0	0	0	0	0	0	0	0	0	0	0	0	0	0	0	0	0	0	0	0	0	0	0	0	0	0	0	0	0	0	0	0	0	0	0	0	0	0	0	0	0	0	0	0	0
ENSG00000130520.10	9.3619	9.6475	11.0546	9.8297	8.585	9.2923	12.1867	11.7686	11.7616	11.9556	11.1066	11.0341	9.1898	8.8329	11.5774	9.0417	10.137	8.7649	10.0444	13.0149	9.4838	12.2915	9.5058	11.8595	9.7448	10.7944	8.7748	9.0224	10.4512	9.5333	8.8329	12.1257	9.8611	12.1771	12.5218	9.0056	11.8202	11.4429	11.557	10.1997	8.7649	8.6292	10.9593	13.1729	11.137	11.3225	10.8742	9.4325	10.2276
ENSG00000197919.4	0.7824	0	0	0	0	0	0	1	0	0	0	0	0	0	0	0	0	0	0	0	0	1.585	0	0	0	0	0	1	0	1	0	0	0	2.585	0	0	5.858	0	0	0	0	0	0	0	1	0	0	0	0
ENSG00000263878.1	0	0	0	0	0	0	0	0	0	0	0	0	0	0	0	0	0	0	0	0	0	0	0	0	0	0	0	0	0	0	0	0	0	0	0	0	0	0	0	0	0	0	1	0	0	0	0	0	0
ENSG00000271052.1	1	0	0	0	0	1	1	0	0	0	0	0	0	0	0	0	0	0	0	0	0	0	0	0	0	0	0	0	0	1	0	0	0	0	0	0	0	0	0	0	0	0	0	0	0	0	0	0	0
ENSG00000255460.1	0	0	0	0	0	0	0	0	0	0	0	0	0	1	0	0	0	0	0	0	0	0	0	0	0	0	0	0	0	0	0	0	0	0	0	0	0	0	0	0	0	0	0	0	0	0	0	0	0
ENSG00000215301.9	11.1248	11.7944	12.245	12.4049	10.9773	11.462	13.4177	13.0954	13.741	13.1657	13.6152	14.5255	11.8333	10.6184	13.3425	12.1199	11.2306	11.3531	12.2761	12.1975	11.611	12.0149	12.2706	14.4776	11.6519	13.6842	11.0674	11.2258	13.6891	11.5854	11.1643	13.8678	12.2113	13.6329	12.2753	12.3907	13.1599	13.6777	13.0634	12.2095	10.9016	11.0161	13.2408	13.801	13.9156	13.7787	13.0883	12.0755	13.9368
ENSG00000250694.1	0	0	0	0	0	0	0	0	0	0	0	0	0	0	0	0	0	0	0	0	0	0	0	0	0	0	0	0	0	0	0	0	0	0	0	0	0	0	0	0	0	0	0	0	0	0	0	0	0
ENSG00000242976.3	0	0	0	0	0	0	0	0	0	0	0	0	0	0	0	0	0	0	0	0	0	0	0	0	0	0	0	0	0	0	0	0	0	0	0	0	0	0	0	0	0	0	0	0	0	0	0	0	0
ENSG00000229117.8	14.4535	14.3348	13.1955	14.5366	13.901	14.3782	14.1448	14.6881	13.938	14.0225	13.8334	14.7127	14.5236	13.3389	15.0827	14.8046	14.9408	13.6888	15.1909	15.5784	13.731	15.3718	14.9423	14.9022	14.3645	14.2659	14.08	14.3756	14.0977	14.923	14.7536	15.0551	14.9428	13.7335	14.5882	14.6588	14.7693	14.7789	14.609	15.455	14.4129	14.6136	14.4044	14.6806	14.4979	14.2155	13.2936	15.1801	14.1204
ENSG00000225675.2	0	0	0	0	0	0	0	0	0	1.585	0	0	0	0	0	0	0	0	0	0	0	0	0	0	0	1	0	0	0	0	0	1	0	1	0	0	0	1	1.585	0	0	0	0	0	1.585	1.585	2	0	1
ENSG00000249741.2	3.1243	3.2141	1.8115	3.1906	1.7312	1.7355	3.5668	4.0312	4.0259	4.1135	3.9212	3.7049	1.6645	1.0072	5.4273	1.0772	2.7592	1.6871	2.406	2.7049	1.0286	1.6826	1.7049	4.2102	1.0356	3.1922	2.488	0	3.8001	2.1177	0	1.263	3.2525	3.7824	2.0942	0	1.2203	5.3151	1.2928	1.6781	2.6893	1.6826	1.8992	2.6159	3.9523	4.849	2.6253	0	3.5298
ENSG00000206617.1	0	0	0	0	0	0	0	0	0	0	0	0	0	0	0	0	0	0	0	0	0	0	0	0	0	0	0	0	0	0	0	0	0	0	0	0	0	0	0	0	0	0	0	0	0	0	0	0	0
ENSG00000207249.1	0	0	0	0	0	0	0	0	0	0	0	0	0	0	0	0	0	0	0	0	0	0	0	0	0	0	0	0	0	0	0	0	0	0	0	0	0	0	0	0	0	0	0	0	0	0	0	0	0
ENSG00000259177.1	0	1	0	0	0	0	0	0	0	0	0	0	0	0	0	0	0	0	0	0	0	0	0	0	0	0	0	1	0	0	0	0	0	0	0	0	0	1	0	0	0	1	0	0	0	0	0	0	0
ENSG00000281162.2	0	1	4.9069	3.585	0	1.585	6.0661	2.3219	4.1699	4.9542	3.8074	3.4594	2	0	4.1699	1.585	1.585	0	4	4.7549	1.585	4.3219	2.3219	3	2	3.4594	0	1	3.3219	2.585	1.585	3.585	4.2479	5.5546	2.3219	1	4.4594	4.7004	4	2.8074	0	1.585	4.4594	4.0875	3.1699	2.8074	3.7004	1.585	4.2479
ENSG00000264212.1	0	0	0	0	0	0	0	0	0	0	0	0	0	0	0	0	0	0	0	0	0	0	0	0	0	0	0	0	0	0	0	0	2.585	0	0	0	0	0	0	0	0	0	0	0	1	0	0	0	0
ENSG00000201699.1	0	0	0	0	0	0	0	0	0	0	0	0	0	0	0	0	0	0	0	0	0	0	0	0	0	0	0	0	0	0	0	0	0	0	0	0	0	0	0	0	0	0	0	0	0	0	0	0	0
ENSG00000251905.1	0	0	0	0	0	0	0	0	0	0	0	0	0	0	0	0	0	0	0	0	0	0	0	0	0	0	0	0	0	0	0	0	0	0	0	0	0	0	0	0	0	0	0	0	0	0	0	0	0
ENSG00000225716.1	0	0	0	0	0	0	0	0	0	0	0	0	0	0	0	0	0	0	0	0	0	0	0	0	0	0	0	0	0	0	0	0	0	0	0	0	0	0	0	0	0	0	0	0	0	0	0	0	0
ENSG00000227372.10	10.1731	10.2	8.5404	10.9311	9.3712	9.8115	10.1655	10.0986	9.9218	9.7818	9.1802	10.0481	9.2673	9.9592	10.4391	9.9206	10.2762	9.2244	9.767	9.9455	9.2961	8.4991	8.9821	10.3314	10.7033	9.0997	9.3267	9.8499	9.8927	10.2828	9.8027	10.0788	11.5398	9.8792	9.3719	9.3341	9.802	10.355	9.1903	10.0634	9.5192	9.0267	8.5674	6.4479	10.1979	10.1879	9.6416	10.2249	9.7836
ENSG00000251810.1	0	0	0	0	0	0	0	0	0	0	0	0	0	0	0	0	0	0	0	0	0	0	0	0	0	0	0	0	0	0	0	0	0	0	0	0	0	0	0	0	0	0	0	0	0	0	0	0	0
ENSG00000254866.2	0	1	0	0	1.585	0	1	2.3219	0	1.852	0	0	2	0	1	0	1.585	1	1	0	1	1	0	0	1	0	0	0	0	0	1.585	3.9222	3.1699	1.585	2	1	2.8074	0	1.585	0	1	1.585	1.585	1.585	0	0	0	1.585	2
ENSG00000057149.14	3.1699	0	7.0823	2.585	0	1.585	9.7566	6.3418	2.9317	9.7339	7.6668	10.1968	1	2	4.5097	2.3219	2.585	2.3219	1	4.1457	0	7.4281	1.585	13.035	0	9.8262	2.585	1.585	5.9236	1.585	2.585	2.3219	2.3219	2.3219	2.8074	2.3219	10.7744	5.2357	2.384	1.585	2.3219	0	6.0023	0	1.9745	0	9.1623	0	6.1467
ENSG00000276162.1	0	0	0	0	0	0	0	0	0	0	0	0	0	0	0	0	0	0	0	0	0	0	0	0	0	0	0	0	0	0	0	0	0	0	0	0	0	0	0	0	0	0	0	0	0	0	0	0	0
ENSG00000100628.11	2	5.5546	4.6439	3.9069	2	4.3219	6.9658	8.1948	10.9766	6.8074	5.3576	7.1497	3.585	2.585	9.4471	4	2.585	3	4.7004	6.3038	3.4594	5	4.3923	7.1799	5	6.8826	3.4594	4.3219	5.4263	3.4594	2.8074	9.3015	4.1699	8.2527	7.1699	2.3219	4.3219	8.6865	5.2095	3.4594	2.3219	2.3219	6	5.7549	7.7074	8.8765	6.5546	2.8074	7.2854
ENSG00000251919.1	0	0	0	0	0	0	0	0	0	0	0	0	0	0	0	0	0	0	0	0	0	0	0	0	0	0	0	0	0	0	0	0	0	0	0	0	0	0	0	0	0	0	0	0	0	0	0	0	0
ENSG00000243250.1	0	1	2.3219	0	0	1.585	0	0	1	0	0	0	2.3561	0	1.0635	1	0	0	1.7268	0	0	0	2.0566	1.0704	1	0	0	1.0635	0	1	2.3219	0	0	0	0	1.84	1.0635	0	0	1	1	0	0	1.0496	1	0	1	1.3161	1
ENSG00000272461.1	0	0	0	0	0	0	0	0	0	0	0	0	0	0	0	0	0	0	0	0	0	0	1	0	1	0	0	0	0	0	0	0	0	0	0	0	1	1.585	1	0	0	0	0	0	0	0	0	0	0
ENSG00000158481.12	1	4.2479	4.3219	2.585	1.585	0	8.1749	10.0028	6.5078	7.9425	6.2288	8.4388	2.3219	2	10.058	1	1.585	2	2	6.8074	0	6.3923	3	8.1649	5.4919	8.5236	1.585	2.8074	7.5622	0	0	6.6865	2.8074	8.0821	7.1396	0	2.8074	10.021	6.6294	2.3219	2.3219	0	6.858	4.3219	9.2312	8.7715	7.8074	2.3219	7.5469
ENSG00000270863.1	1	0	2	1.585	0	2	0	0	0	1	1	1	0	0	1.585	0	1	1	0	2	0	0	1.585	0	0	1	0	1	0	1	0	0	1.585	0	0	1.585	0	0	0	0	0	0	1	1	3.4594	1	0	0	1.585
ENSG00000257454.1	0	0	0	0	0	0	0	0	0	0	0	0	0	0	0	0	0	0	0	0	0	0	0	0	0	0	0	0	0	0	0	0	0	0	0	0	0	0	0	0	0	0	0	0	0	0	0	0	0
ENSG00000173272.13	9.4915	9.139	10.65	9.7824	9.2585	9.1491	11.1774	11.084	11.2611	11.086	9.5613	9.2414	9.4274	9.5051	11.0792	9.3312	9.7673	9.1999	10.2477	12.1592	9.3159	10.8599	9.5753	9.3143	9.6643	8.6463	9.0078	9.2716	10.0307	9.8071	9.7258	12.3242	10.3465	9.9483	11.3497	9.0752	10.793	10.5293	10.898	10.7065	9.2759	9.0151	9.9485	9.9429	10.0499	10.7262	9.9685	9.8063	9.0093
ENSG00000075914.12	8.224	8.633	9.7177	8.7582	7.7879	8.2946	10.4584	10.4848	10.0485	9.9527	10.0403	9.875	8.5353	7.8202	10.0835	8.4553	8.4594	8.1548	8.8918	11.0721	8.4263	11.0941	8.9278	10.8106	9	9.817	7.6724	8.0928	9.585	8.633	8.4179	11.2592	9.0837	10.1408	10.0715	8.7781	10.7936	10.3663	9.1267	9.4676	7.8392	7.8948	9.9425	10.9979	10.1674	9.7944	9.3061	8.585	9.3421
ENSG00000214295.4	0	0	0	0	0	0	0	0	0	0	0	0	0	0	1	0	0	0	0	0	0	0	0	0	0	0	0	0	0	0	0	0	0	0	0	0	0	0	0	0	0	0	0	0	0	0	0	0	0
ENSG00000222346.1	0	0	0	0	0	0	0	0	0	0	0	0	0	0	0	0	0	0	0	0	0	0	0	0	0	0	0	0	0	0	0	0	0	0	0	0	0	0	0	0	0	0	0	0	0	0	0	0	0
ENSG00000253755.1	0	0	8.2796	0	0	0	8.121	10.3261	7.3952	10.1241	9.948	10.2551	0	1.6182	13.9944	0	0	1.6781	1	8.8112	0	3.5084	0	11.3907	1.0286	10.7372	0	0	10.6683	1	0	11.2665	2.3219	8.3397	7.1247	0	2.0108	11.0676	5.3459	0	2.6135	0	9.793	10.4494	10.695	8.5324	9.0608	1	9.9214
ENSG00000108469.14	9.1352	9.6371	10.8523	9.8862	8.3986	9.058	10.8265	9.9878	10.2854	9.962	10.028	9.719	8.3988	8.8412	10.5857	8.7446	9.5517	8.6865	9.5236	10.6284	8.6689	9.3397	8.9761	9.6853	10.1017	8.9976	8.7653	9.0378	9.6795	9.2032	9.0142	11.7697	10.7261	9.7654	9.7121	8.3837	9.5876	10.4552	10.6547	9.5052	8.688	8.2008	9.9488	11.3203	10.4754	9.7558	9.6981	9.5957	9.2043
ENSG00000169981.10	6.2095	6.3038	7.1497	6.8202	5.6724	6.7944	8.2574	8.0112	8.3399	7.5157	8.3129	8.3707	6.1085	5.7814	8.0279	5.9773	6.2288	5.6724	7.0979	7.4919	5	8.4635	6.7279	8.5962	6.5546	7.8704	6.1085	5.9307	7.9189	6.0875	5.4594	7.8948	6.4263	8.2808	7.0112	6.5699	7.6366	8.543	6.9887	6.1085	5.3219	5.9773	7.2761	8.2336	8.3663	7.96	7.1189	6.4757	7.3663
ENSG00000254814.1	0	0	0	0	0	0	0	0	0	1.5008	0	0	0	0	0	0	0	0	0	0	0	0	0	0	0	0	0	0	0	0	0	0	0	0	0	0	0	0	0	0	0	0	0	1.5801	1.7527	0	0	0	0
ENSG00000197444.9	6.7814	6.7004	5.9307	8.3707	6.9887	7.2192	6.6724	8.0821	6.8826	7.9887	7.1396	6	6.7004	7.1599	2	6.585	7.4919	6.3576	8.1898	5.5546	6.6582	5.2479	7.1699	7.1293	8.1548	8.1447	6.4757	7.96	8.9425	7.2095	6.9189	2.8074	9.2597	8.8009	8.0498	7.1497	3.8074	8.9278	12.4863	7.3399	7.1599	6.2288	6.1293	4.4594	10.0014	7.2668	8.6439	8.4051	9.4136
ENSG00000233376.1	0	0	0	0	0	0	0	0	0	0	0	0	0	0	0	0	0	0	0	0	0	0	0	1	0	0	0	0	0	0	0	0	0	0	0	0	0	0	0	0	0	0	0	1	0	0	0	0	0
ENSG00000007952.17	0	1	2.3219	0	0	0	9.0444	4.9069	5.5236	5.9773	1.585	5.1293	0	0	3.9069	0	1.585	0	1.585	4.4594	0	7.5314	1	9.0661	0	4.2479	0	0	1.585	0	0	4.6439	2	8.69	5.2479	1.585	3.9069	5.3576	3	0	0	0	2.3219	6.7142	3.3219	2.8074	7.7549	2	4.3219
ENSG00000137440.4	1.585	5.0444	11.2697	3.7004	2	1.585	10.4189	7.0661	10.0375	9.9263	10.6768	7.6582	0	1	6.8948	2	1	2.8074	4.9069	7.2384	2.3219	7.0553	2.3219	10.128	4.4594	5.2479	1	2.585	6.4263	3.3219	2.8074	6.7279	1	11.1026	6.7415	2	7.098	7.5078	2.3219	2.3219	1	2	9.1111	6.7682	6.3576	8.7074	6.4594	2.585	6.2854
ENSG00000249908.2	1.5211	0	0	2.6253	1.3161	0	0	0	0	0	0	0	0	0	0	0	1.7613	1	0.84	0	0	0	2.5059	0	1.144	0	2.5336	0	1.0356	1.4005	1.9598	0	1.9069	0	0	1.1243	1.1043	2.3923	1.8679	1.6229	1.1177	1.0566	0	0	0	0	1.0635	3.0635	1.0772
ENSG00000240626.3	1	0	0	0	0	0	0	0	0	0	0	0	0	0	0	0	0	0	0	0	0	0	0	0	0	0	0	0	0	0	0	0	0	0	0	0	0	0	0	0	0	0	0	0	0	0	0	0	0
ENSG00000158483.15	6.6286	7.0088	7.8224	6.5314	5.9179	7.0236	7.9477	8.5327	8.0483	7.4364	7.8278	7.6383	6.382	5.3205	7.6504	6.6915	6.4216	5.2854	6.7367	8.4567	6.2338	7.0036	7.2276	8.0962	7.0349	7.4675	5.9138	6.1777	7.4475	6.4453	5.6949	8.4116	5.6389	7.939	7.647	5.5951	6.9044	8.3114	8.4705	6.3309	5.9619	6.4919	7.2207	7.7125	8.2063	7.9384	7.2468	6.7096	7.1749
ENSG00000212961.4	0	0	1.585	1	0	1	0	0	0	0	0	1	0	0	1.585	0	0	1	0	0	0	0	1	1.585	0	0	0	0	1.585	0	0	0	0	1.585	0	1	2	0	0	0	0	1	0	0	0	0	1.0909	0	0
ENSG00000275894.1	1.585	2.585	4.2479	4	1.585	2.8074	2.8074	1	2	4.585	3	2	3.3219	0	3.1699	2	3.585	1.585	3.1699	6.5392	2.8074	3.8074	3.7004	4.1699	4	1	1	2.3219	4.3923	4.6439	2.3219	4.9542	3.9069	3.7004	4.6439	1.585	5	4.1699	0	2.585	3.1699	2.585	3.7004	2.3219	3.3219	2.3219	3.8074	4.0875	3.585
ENSG00000235861.1	0	0	0	0	0	0	0	0	0	0	0	0	0	0	0	0	0	0	0	0	0	0	0	0	0	0	0	0	0	0	0	0	0	0	0	0	0	0	0	0	0	0	0	0	0	0	0	0	0
ENSG00000232806.1	0	0	0	0	0	0	1	0	2.8074	1.585	0	0	0	0	1	0	0	0	0	0	0	0	0	1	0	0	0	0	1	0	0	1	0	0	1	0	1.585	0	0	0	0	0	0	2.585	0	0	0	0	0
ENSG00000165195.13	7.2668	8.2432	8.8329	8.3923	7.1085	7.3038	8.9571	8.2668	9.3332	9.6129	8.8234	9.7649	7.7682	7.3129	8.6546	7.9189	7.4179	7.6221	8.8074	8.5661	7.6653	9.2384	8.5236	10.0417	8.2143	8.4959	7.6653	7.4998	8.8549	8	8.3443	9.6202	8.0607	9.4346	7.9715	8.0056	9.0901	9.0251	7.2288	8.8361	7.4094	8.2384	9.2336	9.4221	9.5831	8.4429	8.5078	8.0224	8.6294
ENSG00000265737.1	0	0	0	0	0	0.3448	0	0	0	0	0	0	1	0	0	0	0	1	0	0	0	0	0	0	0	0	0	0	1	0	0	0	0	0	0	0	0	0	0	0	0	0	0	2.585	0	1	0	0	0
ENSG00000070444.14	9.4014	9.3192	10.4941	10.141	8.2293	8.8826	10.8486	10.2524	11.0633	10.6366	10.2704	10.391	8.6801	8.3399	10.242	8.7549	9.0297	8.347	9.7988	10.5187	8.4863	8.5999	9.8942	10.6426	9.7845	9.408	8.7912	8.9009	10.4429	9.1948	8.4859	11.7351	10.3281	10.744	10.4512	8.7448	10.7237	10.8465	10.5634	9.7718	8.4873	8.4823	10.6043	10.7808	10.9535	10.6627	9.8312	9.6312	10.1331
ENSG00000249184.1	0	0	0	0	0	0	0	1	0	0	0	0	0	0	0	0	0	0	0	0	0	0	0	0	0	0	0	0	0	0	0	0	0	0	0	0	0	0	0	0	0	0	0	0	0	0	0	0	0
ENSG00000260694.1	0	0	0	0	0	0	0	0	0	0	0	0	0	0	0	0	0	0	0	0	0	0	0	0	0	0	0	0	0	0	0	0	0	0	0	0	0	0	0	0	0	0	0	0	0	0	0	0	0
ENSG00000265457.1	0	0	0	0	0	0	0	0	0	0	0	0	0	0	0	0	0	0	0	0	0	0	0	0	0	0	0	0	0	0	0	0	0	0	0	0	0	0	0	0	0	0	0	0	0	0	0	0	0
ENSG00000279995.1	0	0	0	0	0	0	0	0	0	0	0	0	0	0	0	0	0	0	0	1	0	0	0	0	0	0	0	0	0	0	0	1	0	0	0	0	0	0	0	0	0	0	0	0	0	0	0	0	0
ENSG00000236998.2	0	2	0	1	2	2.3219	0	0	1	2	0	1	1.585	1	1.585	1.585	0	0	1.585	1	2	0	0	1	1.585	1.585	1.585	1	1	0	0	1.585	0	1	0	2.3219	2	1	2.3219	1.585	0	0	2.585	1.585	2.585	0	2.3219	2	1
ENSG00000218227.3	4.7986	4.7714	3.433	7.2378	6.3029	5.3947	4.7203	5.14	5.275	5.7252	4.0925	4.7866	6.8581	5.07	6.7197	6.2016	5.5129	4.9514	5.6174	5.9656	6.4849	4.9973	6.3705	4.9616	5.9782	4.0347	5.0887	5.79	3.6724	6.6525	6.9459	5.3719	7.6797	5.6696	5.6896	5.7208	4.7393	4.4931	5.8412	6.5506	4.2487	5.7968	1.6554	6.2365	4.6346	5.093	3.4263	6.6231	5.7134
ENSG00000236317.1	0	0	0	0	0	0	0	0	0	0	0	0	0	0	0	0	0	0	0	0	0	0	0	0	0	0	0	0	0	0	0	0	0	0	0	0	0	0	1	0	0	0	0	0	0	0	0	0	0
ENSG00000066697.14	7.1997	7.4179	10.0375	7.7415	7.0334	7.8265	9.7313	9.7957	10.5469	9.7715	10.308	10.043	7.6582	6.7004	9.4491	7.858	7.6073	6.9887	8.7879	9.8796	7.2761	9.8902	7.7682	10.0755	8.2992	9.1007	6.9069	7.1599	9.7665	7.3576	7.1497	10.7448	7.5699	9.9858	9.7226	8.1241	8.8329	9.9744	9.3242	7.7616	7.098	7.5314	9.5275	9.7879	9.6275	10.1279	8.9396	8.0112	9.2503
ENSG00000239022.1	0	0	0	0	0	0	0	0	0	0	0	0	0	0	0	0	0	0	0	0	0	0	0	0	0	0	0	0	0	0	0	0	0	0	0	0	0	0	0	0	0	0	0	0	0	0	0	0	0
ENSG00000265574.1	0	0	1	0	0	0	0	2.5945	0	1.0072	0	1.0072	0	0	2.0072	0	0	0	0	0	2.585	0	2.3219	3.8197	0	0	0	0	2.3334	0	0	1.5945	0	1.5898	0	1	1.0072	0	1.0072	0	2.3219	1.585	0	0	1.0072	0	2.0036	0	0
ENSG00000226053.1	0	1	2.585	0	0	0	1.585	0	0	2.585	2	0	0	0	0	1	0	0	0	2	0	0	0	1	0	0	0	0	0	0	0	1	0	0	0	0	0	1	0	0	0	0	0	0	0	0	0	0	0
ENSG00000237390.1	0	0	0	0	0	0	0	0	0	0	0	0	0	0	0	0	0	0	0	0	0	0	0	0	0	0	0	0	0	0	0	0	0	0	0	0	0	0	0	0	0	0	0	1	0	0	0	0	0
ENSG00000182613.1	1	0	0	0	0	0	0	0	0	0	0	0	0	0	0	0	0	0	0	0	0	0	0	0	0	0	0	0	0	0	0	1	0	0	0	0	0	0	0	0	0	0	0	0	0	0	0	0	0
ENSG00000083444.16	10.3608	10.8619	12.6952	10.7406	9.9396	10.2408	13.2436	12.7547	12.9259	13.1036	14.1494	13.6604	10.0593	9.8765	12.6257	10.676	10.0782	9.6384	10.7372	12.9518	10.7228	11.9484	10.8041	13.1952	10.7698	12.3851	9.5333	10.3129	12.7944	10.6073	10.1189	13.588	10.7372	12.6786	12.368	10.7507	12.7694	12.8853	11.6055	11.1389	10.1573	10.082	12.1941	11.9762	12.1092	12.3934	12.3026	10.3151	11.6795
ENSG00000247775.2	0	0	0	0	0	0	0	0	0	0	0	1	0	0	0	0	0	2	0	0	0	0	0	0	2.3219	0	0	0	1	0	0	0	0	0	0	0	0	0	2	0	0	0	1.585	2.3219	1	0	0	0	2
ENSG00000224535.1	0	0	0	0	0	0	1	0	1	0	0	0	0	0	0	0	0	0	0	0	0	0	0	0	0	0	0	0	0	0	0	0	0	0	0	0	0	0	0	0	0	0	0	0	0	0	0	0	0
ENSG00000235444.2	0	0	0	0	0	0	0	0	0	0	0	0	0	0	0	0	0	0	0	0	0	0	0	0	0	0	0	0	0	0	0	0	0	0	0	0	1	0	0	0	0	0	0	0	0	0	0	0	0
ENSG00000200883.1	0	0	0	0	0	0	0	0	0	0	0	0	0	0	0	0	0	0	0	0	0	0	0	0	0	0	0	0	0	0	0	0	0	0	0	0	0	0	0	0	0	0	0	0	0	0	0	0	0
ENSG00000246526.2	1.585	4.2479	5.3576	1.585	2.3219	0	4.858	5.0444	4.0875	4.0875	4	4.6439	2.8074	1.585	5.0444	2.3219	1.585	1.585	1	7.1189	1.585	5	2.3219	4.8074	3.7004	3.9069	1.585	2	3.3219	2	1.585	5.3576	2.3219	4.8074	3.3219	0	6.4263	5.1293	4.3219	2.3219	2.3219	1	4.7549	7.4512	5.2854	5.585	4.3219	3	4.8074
ENSG00000255458.5	3.585	4.3923	3	4.9542	3.7004	3.585	4.2479	3.1699	3.9069	3.3219	3.1699	2.8074	3.585	3.585	2	3.4594	5.0875	3	3.7004	3.7004	3.4594	3.1699	4.4594	2.585	4.5236	1	2	3.8074	3.3219	4.1699	4.3923	5.5236	5.3576	3.3219	1.585	2.8074	2.585	4	4.6439	4.7549	3	2.585	3.585	4.3923	3.4594	2	3.7004	3.3219	4.1699
ENSG00000199910.1	0	0	0	0	0	0	0	0	0	0	0	0	0	0	0	0	0	0	0	0	0.0841	0	0	0	0	0	0	0	0	0	0	0	0	0	0	0	0.0841	0.0841	0	0	0	0	0	0	0	0	0	0	0
ENSG00000253026.1	0	0	0	0	0	0	0	0	0	0	0	0	0	0	0	0	0	0	0	0	0	0	0	0	0	0	0	0	0	0	0	0	0	0	0	0	0	0	0	0	0	0	0	0	0	0	0	0	0
ENSG00000259042.2	0	0	0	1	0	0	0	0	0	0	0	0	0	0	0	0	0	0	0	0	0	0	0	0	0	0	0	0	0	0	0	0	0	0	0	0	0	0	1	0	0	0	0	0	0	1	0	0	1
ENSG00000273720.1	0	1.585	0	0	0	0	0	0	0	0	0	0	0	0	0	0	0	0	0	0	0	0	1	0	0	0	0	1	0	0	0	1.585	0	0	0	0	0	0	0	0	0	0	2	0	0	0	0	0	0
ENSG00000007312.12	4.585	5.6724	5.5546	5.9773	3.7004	5.2479	6.6294	11.1137	6.4594	7.1293	6.0444	8.5962	2.585	3.585	12.5615	3.1699	4.8074	4.1699	4.7549	6.4263	5.0444	7.0768	3.9069	6.7549	4.8074	7.7549	3.585	3	7.2192	4	3.4594	9.9498	5.9069	8.8918	7.2095	3.7004	4.7549	10.2033	6.3576	3.9069	4.0875	2.585	6.8202	6.2479	11.1	12.0262	8.0715	3.7004	9.1421
ENSG00000145982.11	6.8704	7.1799	7.9887	7.2095	6.9069	6.9542	9.3641	9.3509	9.2384	8.983	9.014	9.137	7.3576	6.858	9.2264	7.5999	6.6294	6.7549	8.0875	9.783	6.4757	8.8734	7.4429	9.2192	7.6294	8.8009	7.098	7.4676	8.7814	7.1497	7.585	9.6165	6.9069	9.2479	9.1972	7.4346	8.8009	9.6257	9.2691	7.858	6.4757	7.0661	8.5469	9.5078	9.2288	8.7879	8.6582	7.7142	8.7279
ENSG00000254015.1	0	0	0	0	0	0	0	0	0	0	0	0	0	0	0	0	0	0	0	0	0	0	0	0	0	0	0	0	0	0	0	0	0	0	0	0	0	0	0	0	0	0	0	0	0	0	0	0	0
ENSG00000274979.1	8.9218	8.2336	4.6439	8.7814	7.4009	7.9425	6	4.4594	6.5999	4.585	1.585	4.585	6.6294	9.5294	5.5546	8.29	7.585	8.8138	7.3576	5.8826	7.8138	6.4757	7.0553	4.5236	9.9218	2.585	8.3354	7.6147	5.4594	9.6546	8.6439	1.585	8.3038	5.7814	3.4594	6.7682	8.1396	7.0875	4.1699	8.6036	5.6724	5.585	3.7004	5.5546	5.3219	5.3576	4.8074	7.3399	6.0444
ENSG00000181381.13	8.1033	9.2597	10.3859	9.1649	7.5999	7.6294	10.7117	9.236	11.0748	10.3004	10.8321	10.5507	8.0607	7.4094	10.6715	8.1548	7.4998	8.1997	9.2143	10.1812	7.4094	10.9687	8.4553	11.8952	9.0307	10.4959	8.2143	8.3399	9.6493	7.8455	7.8455	10.3554	9.1649	10.8114	8.8297	8.3619	11.6129	10.7125	9.207	8.3083	7.8009	7.8009	9.5999	10.93	9.8963	9.9337	9.6582	8.3576	9.8345
ENSG00000112303.13	5	6.4263	8.0279	7.7415	3.585	5.7004	10.3129	10.2503	8.9944	7.3663	6.5546	8.8796	3.8074	1.585	9.4818	4.3219	4.585	3.7004	6.8948	8.1599	3.1699	9.7347	5.3219	9.9816	7	11.0541	4.2479	4.0875	7.6439	4.6439	4.0875	10.1573	5.8826	7.4094	8.6724	2.8074	7.9658	9.6935	6.0224	4.858	2.585	4.0875	8.8734	5.7814	8.4998	7.8265	8.388	4.7549	9.5774
ENSG00000212314.2	0	0	0	0	0	0	0	0	0	0	0	0	0	0	0	0	0	0	0	0	0	0	0	0	0	0	0	0	0	0	0	0	0	0	0	0	0	0	0	0	0	0	0	0	0	0	0	0	0
ENSG00000255949.1	0	0	0	0	0	0	0	0	0	0	0	0	0	0	0	0	0	0	0	0	0	0	0	0	0	0	0	0	0	0	0	0	0	0	0	0	0	0	0	0	0	0	0	0	0	0	0	0	0
ENSG00000227335.1	0	0	0	0	0	0	0	0	0	0	0	0	0	0	0	0	0	0	0	0	0	0	0	0	0	0	0	0	0	0	0	0	0	0	0	0	0	0	0	0	0	0	0	0	0	0	0	0	0
ENSG00000232987.1	1.585	3.3219	1	3.3219	2.3219	2	2.585	1.585	1	0	0	1	1.585	2.8074	0	2.585	3.3219	1.585	2.8074	2.3219	4	0	2.3219	1.585	2.585	1	1.585	1	0	4.3219	2.3219	4.0875	4.1699	0	0	1	4.3923	1	0	3.1699	1.585	0	0	0	0	0	0	2.585	2
ENSG00000241098.1	0	0	0	0	0	0	0	0	0	0	0	0	0	0	0	0	0	0	1.585	0	0	0	0	0	0	0	0	0	0	0	0	1	0	0	0	0	0	0	0	0	0	0	0	0	0	0	0	0	0
ENSG00000142552.7	7.8009	8.0875	11.0512	9.6511	6.6294	7.4998	12.2125	12.2935	12.1561	12.3376	11.8549	11.9951	7.3038	7.5999	11.817	7.2288	7.7748	7.3038	8.4959	12.8228	6.3219	10.9758	7.3576	10.6609	9.2761	10.3718	6.858	7.375	12.3799	7.96	6.9425	12.0648	10.1497	11.7	11.4773	7.1396	10.4635	11.5817	9.0307	7.7814	7.2854	7.4757	10.5622	11.3225	11.0694	11.7997	11.0369	8.4009	10.128
ENSG00000281611.1	0	0	0	0	0	0	0	0	0	0	0	0	0	0	0	0	0	0	0	0	0	0	0	0	0	0	0	0	0	0	0	0	0	0	0	0	0	0	0	0	0	0	0	0	0	0	0	0	0
ENSG00000149923.13	9.3151	9.8057	11.7381	9.8626	8.8765	9.4656	12.9069	12.0351	12.4054	12.0901	11.7801	11.8595	9.3859	8.9425	12.2453	9.4491	9.403	9.0112	10.2808	13.0495	9.3219	12.3791	9.7665	12.5527	10.236	11.3021	9.0279	9.1421	11.1668	9.0795	9.2923	12.917	10.3476	12.0088	12.7478	9.5196	12.4686	11.7607	11.1529	10.3476	9.2312	9.4284	11.6022	12.6321	11.6479	11.6046	11.6115	10.0154	10.6393
ENSG00000235141.1	0	0	0	0	0	0	0	0	0	0	0	0	0	0	0	0	0	0	0	0	0	0	0	0	0	0	0	0	0	0	0	0	0	0	0	0	0	0	0	0	0	0	0	0	0	0	0	0	0
ENSG00000226431.1	0	0	0	1	0	0	0	1.585	1	0	0	2	0	1.585	0	0	0	0	0	0	0	1.585	0	1	0	2	0	1	2.3219	0	0	0	0	1	0	1.585	1	0	1.585	0	1	0	0	3.3219	0	0	1	0	0
ENSG00000188385.11	4.6439	5.585	3.9069	6.1699	4.6439	5.5236	4.4594	4.8455	6.959	5.3219	4.8074	4.7549	5.2479	3.7004	4.9359	4.9542	4.858	6.2668	5.6439	3.8074	5.5546	3.263	5.858	5.3089	6.375	3.7004	4.6439	4.9542	5.5236	5.2095	4.3923	4.3284	5.7814	5.7814	5.2854	4.8948	4.5236	5.5379	7.3786	6.0444	4.8074	4.7814	5.1699	2.0461	7.0553	5.2095	6.2668	6.2288	4.9542
ENSG00000231434.1	0	1	0	0	0	0	0	1.5898	1.5898	2.0036	2.5898	1	1	1	0	1.585	0	0	0	1	0	0	0	1	0	1.5898	0	0	1	1.585	0	0	0	0	1	0	0	1	2.3277	0	0	0	1	2.0036	0	0	1	0	2.0036
ENSG00000279410.1	0	0	0	0	0	0	1	1	0	1	0	0	0	0	2.3219	0	0	0	0	1	0	1	0	0	0	0	0	1	1	0	0	0	0	1.585	0	0	0	1	0	0	0	0	0	0	1	1.585	0	0	0
ENSG00000272079.2	6.8074	7.1599	6.7142	8.1699	6.7549	7.4512	6.8826	7.4263	6.7142	6.8704	4.3923	5.7814	6.4757	6.4919	2.585	7.5392	6.5078	6.3399	7.9542	7.3399	7	6.4919	6.7814	6.1699	7.7748	5.8074	7.0661	6.5699	6.1293	6.7279	5.6147	6.585	9.1523	6.2479	6.585	6.4429	6.375	8.1189	8.2527	7.6439	6.2668	6.6294	5.9542	3	7.2668	6.2668	6.5546	7.0224	6.7944
ENSG00000149925.16	12.2952	12.7313	15.9117	12.8681	12.1069	12.464	15.9811	15.015	15.4621	15.9538	15.6535	15.5181	12.6858	12.1818	14.9085	12.7041	12.2408	11.9252	13.6925	16.4019	12.2986	14.7425	13.1254	15.7126	13.0985	14.7166	12.1157	12.3715	14.425	12.7805	12.8045	17.1211	12.9215	15.3709	15.4785	12.8537	16.8383	14.737	14.2377	13.7712	12.3287	12.6876	15.6699	15.1663	14.4891	14.699	14.895	13.0315	13.7246
ENSG00000242163.1	0	0	0	0	0	0	0	0	1	0	0	1	0	0	0	0	0	0	0	0	0	0	0	0	0	0	0	0	0	0	1	0	0	0	0	0	0	0	0	0	0	0	0	0	0	0	0	0	0
ENSG00000254222.1	0	0	0	0	0	0	0	0	0	0	0	0	0	0	0	0	0	0	0	0	0	0	0	0	0	0	0	0	0	0	0	0	0	0	0	0	0	0	0	0	0	0	0	0	0	0	0	0	0
ENSG00000271321.1	3.278	0	0	0	0	0	0	0	0	0	0	0	0	0	0	0	0	0	3.3089	3.0461	0	0	0	0	0	1.7049	0	1.251	3.8135	2.275	0	5.7369	0	5.3448	2.0215	1.9486	0	0	0	0	0	0	0	5.3771	2.8237	0	0	0	3.1603
ENSG00000216523.1	0	0	0	0	0	0	0	0	0	0	0	0	0	0	0	0	0	0	0	0	0	0	0	0	0	0	0	0	0	0	0	0	0	0	0	0	0	0	0	0	0	0	0	0	0	0	0	0	0
ENSG00000144959.9	7.3663	7.3837	11.1805	9.3554	6.9189	7.3663	12.4414	10.543	11.5493	10.7398	10.9352	10.8757	7.0661	6.5078	10.3083	7.5314	7.1997	6.4757	9.42	9.3465	6.5546	9.9293	7.375	11.4414	8.3837	10.9556	6.858	6.7004	9.0688	7.9069	7.0661	10.6036	8.7879	11.7419	9.9513	7.8265	10.5479	11.5732	8.4471	6.8455	6.4919	7.4919	10.0498	10.4231	10.0768	10.4666	9.5372	7.7944	10.3498
ENSG00000111783.12	2	2.8115	2.585	2.8074	1.585	0	1	1.585	1.585	0	0	1	1	2	2	2.585	1	2	3.2705	2	2	1	2.3219	2	3	1	2	2.585	1	1.585	2.3219	1.585	4.0875	2	2.585	2.8074	4.6439	3.1699	1	4	1.1243	1.585	1.585	4.585	2.7093	0	1.585	2.585	2
ENSG00000197893.13	2.3277	5.5966	0	4.2668	3.0179	5.0522	2.6041	4.1969	2.8359	4.342	1.6229	1.0144	4.8161	2.5945	2.84	5.8027	4.5753	2.3306	5.4393	1.6088	3.5993	3.3462	4.8748	3.3406	4.4012	4.4822	1.6182	4.3277	1.0144	5.4039	3.4828	1.585	4.7109	3.1795	3.4983	4.2668	2.0072	4.8987	1.6229	3.0072	1.6276	2.025	2.0179	8.3888	0	2.3391	2.8176	3.225	6.5601
ENSG00000159733.13	7.4009	8.4471	8.8611	9.0875	7.4179	7.6221	9.0607	9.1972	9.7566	9.5353	8.6147	9.1948	7.9009	7.6294	9.2946	7.5392	8.3794	7.7002	8.3966	10.1774	7.4594	8.69	8.3707	9.6147	8.6653	8.0875	7.2095	8.0389	8.7944	8	7.6221	8.8611	9.4959	8.7748	8.9542	7.6865	9.7748	9.29	10.1098	8.6582	7.7682	6.9069	8.29	8.9484	9.1007	9.0334	9.1923	8.8009	8.7649
ENSG00000223864.1	0.9336	0	1	0	0	0	0	1	0	0	0	0	0	0	0	0	0	0	0	0	0	0	0	1	0	0	0	0	0	0	0	0	0	0	0	0	1.585	0	0	0	0	0	0	1	0	0	0	0	1.585
ENSG00000277539.1	0	0	0	0	0	0	0	0	0	0	0	0	0	0	1	0	0	0	0	0	0	0	0	0	0	0	0	0	0	0	1	1	1.585	0	0	0	0	0	0	0	0	0	0	0	0	0	0	0	0
ENSG00000117602.11	8.2841	9.7178	10.4757	9.5924	8.7379	9.071	11.0604	10.7043	10.0984	10.2969	9.9647	9.953	8.8695	8.0906	11.9075	9.7535	8.5217	8.7946	9.9026	9.7487	9.641	9.7892	9.3303	11.5962	9.5581	10.4188	8.9629	8.9871	9.8638	8.5899	9.1768	9.6919	9.1697	10.3955	10.0211	9.541	9.9937	11.0762	12.1161	9.2312	9.1966	8.3619	10.3827	10.6764	11.24	10.4591	10.0555	9.5355	10.6714
ENSG00000276532.1	0	0	0	0	0	0	0.4114	0	0	0.4114	0	0	0	0	0	0	0	0	0	0	0	0	0	0	0	0	0	1	0	0	0	0	0	0	0.585	0	0	0.585	0	0	0	0	0	0.3219	0	0	0	0	0
ENSG00000207257.1	0	0	0	0	0	0	0	0	0	0	0	0	0	0	0	0	0	0	0	0	0	0	0	0	0	0	0	0	0	0	0	0	0	0	0	0	0	0	0	0	0	0	0	0	0	0	0	0	0
ENSG00000054983.16	8.4305	9.0279	10.8226	9.0634	8.4388	8.5469	11.5118	10.3652	10.6156	11.0815	11.7009	12.3515	9.1215	8.4838	10.115	9.0875	8.3707	8.6475	9.6847	10.4041	7.6073	10.2854	9.388	11.7653	8.7912	11.0826	8.4798	8.9858	10.545	8.8704	8.9944	9.4898	8.8074	11.346	9.9454	8.9513	10.8711	11.3559	11.5362	9.1724	8.4136	8.7074	10.5831	10.1687	10.9054	10.4727	10.3729	8.9801	10.7347
ENSG00000265144.1	0	0	0	0	0	0	0	0	0	0	0	0	0	0	0	0	0	0	0	0	0	0	0	0	0	0	0	0	0	0	0	0	0	0	0	0	0	0	0	0	0	0	0	0	0	0	0	0	0
ENSG00000112200.16	8.8061	9.586	9.7966	10.276	8.5818	9.4979	10.5895	9.8294	10.6916	9.7366	10.5121	10.7656	9.382	8.6958	10.6423	9.5581	9.1344	9.3941	9.8121	9.8424	8.883	9.8777	9.7194	10.5321	9.7959	10.0688	8.8561	9.004	10.1704	9.5367	8.9538	10.2074	9.852	10.4588	9.3605	9.6655	10.2854	10.7724	11.414	9.6392	8.5718	8.7024	10.0708	10.6491	10.5394	10.3653	9.6076	9.7407	10.4209
ENSG00000207944.1	0	0	0	0	0	0	0	0	0	0	0	0	0	0	0	0	0	0	0	0	0	0	0	0	0	0	0	0	0	0	0	0	0	0	0	0	0	0	0	0	0	0	0	0	0	0	0	0	0
ENSG00000249614.1	0	0	0	0	0	1	0	0	0	0	0	0	0	0	0	0	0	0	0	0	0	0	0	1	0	1	0	0	0	0	0	0	0	0	0	0	0	0	0	0	0	0	1.585	0	0	0	0	0	1
ENSG00000223634.1	0	0	0	0	0	0	0	0	0	0	0	0	0	0	0	0	0	0	0	0	0	0	0	0	0	0	0	0	0	0	0	0	0	0	0	0	0	0	1	0	0	0	0	0	0	0	0	0	0
ENSG00000231597.1	0	0	0	0	0	0	0	0	0	0	0	0	0	0	0	0	0	0	0	0	0	0	0	0	0	0	0	0	0	0	0	0	0	0	0	1	0	0	0	0	0	0	0	0	0	0	0	0	0
ENSG00000262619.1	0	0	0	0	0	0	2.5898	2.0036	3.1731	1.8359	1.7824	0	0	0	2	0	0	0	1.585	1	0	0	0	2.0036	1.7613	1.4276	0	0	3.4316	0	0	0	0	0	1.585	0	0	3.3001	1	1	0	0	2.8053	0	0	2.1699	2.5945	0	2.1375
ENSG00000101236.16	9.3658	9.4207	10.6478	9.6954	7.3635	8.1558	10.8421	10.83	10.5451	10.6641	11.2105	11.6078	8.0364	7.6601	9.9798	8.1467	7.9615	7.4585	9.72	10.5141	7.9976	9.6216	9.5512	11.1433	9.3972	10.4322	8.0292	7.06	10.5997	8.8407	7.2303	11.2603	9.577	11.4755	10.4159	8.2168	10.5941	11.7447	9.8601	9.5745	7.5301	8.4866	10.2171	9.3924	10.8209	10.818	9.9593	8.456	10.0861
ENSG00000263831.1	0	0	0	0	0	0	0	0	0	0	0	0	0	0	0	0	0	0	0	0	0	0	0	0	0	0	0	0	0	0	0	0	0	0	0	0	0	0	0	0	0	0	0	0	0	0	0	0	0
ENSG00000244155.1	0	2	0	0	0	3.7279	3.3632	0	0	0	0	0	3.228	0.903	0	0	0	2	1.0286	0	0	0	0	0	0	0	1.1827	0	0	0	0	0	0	0	0	0	0	0	0	0	0	0	0	0	0	0	1	0	0
ENSG00000113360.16	9.2854	9.8297	9.9887	9.796	9.1874	9.5774	11.1351	10.875	11.204	10.6978	11.188	11.6101	9.4717	9.1241	10.7731	9.7928	9.7347	8.9858	10.102	10.7524	9.1898	9.5774	9.7279	11.3821	10.0279	10.5206	9.1085	9.6109	10.6266	9.9114	9.6036	11.9207	10.8154	10.84	10.1923	9.7448	10.6493	11.3061	11.1699	10.2131	9.0279	9.0168	10.6129	11.1118	10.7707	10.3163	10.23	9.9629	10.5999
ENSG00000099385.11	8.3133	9.0865	10.2954	9.1816	7.9032	8.231	11.2696	11.4034	10.8001	10.9417	10.3163	10.1234	8.1919	8.0995	11.1705	8.1437	8.566	8.1804	9.0651	12.1837	8.0609	11.7863	8.5575	10.4219	9.032	9.9551	7.9699	8.3764	10.6522	8.352	8.3759	12.0623	9.591	10.8021	11.7856	7.9371	10.9141	10.9886	9.96	9.6707	8.5559	7.8083	10.2432	10.8163	10.6762	10.6383	10.2777	8.8461	9.8754
ENSG00000250990.1	0	0	0	1	0	0	1.585	1	1.585	0	1.585	1.585	1	1	0	1	0	0	1.585	0	1	0	2	1	1	0	1	0	0	1	0	2	2.8074	0	0	0	0	1	0	0	1	0	0	1	1.585	0	1	0	1
ENSG00000223856.1	0	0	0	0	0	0	0	0	0	0	0	0	0	0	0	0	0	0	0	0	0	0	0	0	0	0	0	0	0	0	0	0	0	0	0	0	0	0	0	0	0	0	0	0	0	0	0	0	0
ENSG00000161904.11	10.1662	10.7091	10.7168	10.8065	9.4388	10.062	12.0088	11.4199	11.3998	11.0056	10.9766	10.8001	10.0498	9.9787	11.2568	10.1111	10.3365	10.1861	10.3242	11.9009	10.3674	10.3987	10.2192	10.6961	10.5285	10.2715	9.7632	9.9218	10.7884	10.2969	10.4325	12.1244	11.6353	11	11.0341	9.9352	11.0375	11.3151	11.6366	11.1306	9.8329	9.6121	11.1408	12.1312	11.0901	11.2432	10.7142	10.4625	10.5382
ENSG00000207247.1	0	0	0	0	0	0	0	0	0	0	0	0	0	0	0	0	0	0	0	0	0	0	0	0	0	0	0	0	0	0	0	0	0	0	0	0	0	0	0	0	0	0	0	0	0	0	0	0	0
ENSG00000186265.9	0	2.3219	1.585	1	1	1.585	4.3923	7.7646	4.2479	4.3923	3.3219	6.5392	0	1.585	10.0362	2.585	1.585	0	2	3.4594	0	4.3219	2	5.2854	3.4594	6.6294	1	2.3219	4.7549	0	0	7.0553	2.3219	6.7004	3.7004	0	2.585	7.6366	3.9069	0	0	1.585	4.585	1.585	7.4919	7.7748	5.7004	0	6.7681
ENSG00000266715.1	0	0	0	0	0	0	0	0	0	0	0	0	0	0	0	0	0	0	0	0	0	0	0	0	0	0	0	0	0	0	0	0	0	0	0	0	0	0	0	0	0	0	0	0	0	0	0	0	0
ENSG00000179111.8	1.585	2.585	1.585	2.585	0	2	3	1	2	3	2	2	1	1	3.1699	0	2	1	1	4.0875	1.585	2.3219	2.8074	1	1.585	0	2	0	3.8074	2.8074	2	3.7004	4	0	1.585	0	4	1.585	1	2.3219	2.3219	0	3.585	1	2.3219	2.3219	2.3219	1.585	0
ENSG00000273792.1	1	1	1	1.585	0	0	2	1	0	1.585	0	0	0	0	0	1	2	0	2.3219	3.7004	0	0	2.3219	1	1	2.3219	0	0	2.585	1	0	1.585	2.8074	2.3219	1.585	0	1	1	2	2	0	0	0	2.3219	2	1.585	0	0	2
ENSG00000170325.14	7.4757	7.7279	8.6795	8.4998	7.4919	7.7415	8.8361	8.375	8.4998	8.9337	9.6528	9.5546	7.5078	7.3219	8.8455	8.3487	7.0661	7.4346	8.3219	8.5622	6.9658	7.6795	7.5925	9.9054	8.3219	8.6935	7.5546	7.4676	8.4051	7.9069	7.5925	9.4284	8.3923	9.5507	7.8265	8.0168	8.3487	9.1849	8.8796	7.7549	6.8704	7.4429	8.3619	8.5699	8.8106	8.3794	8.5622	8.098	8.7415
ENSG00000211679.2	2.251	8.3048	10.3657	5.0626	2.3219	4.2487	11.7845	12.6414	11.4118	12.0649	11.9446	12.614	4.0712	4.0108	16.0429	4.9189	4.332	7.71	9.2479	11.9662	3.6993	7.8605	3.9625	13.073	4.8415	12.7928	2.4906	7.6653	14.3126	2.1699	4.1747	14.5234	4.9179	11.5728	10.963	3.6381	4.9317	14.592	8.7178	5.6568	7.347	2.9542	10.9618	12.0516	13.297	11.3958	11.2158	7.7492	11.4584
ENSG00000276699.1	0	0	0	0	0	0	0	0	0	0	0	0	0	0	0	0	0	0	0	0	0	0	0	0	0	0	0	0	0	0	0	0	0	0	0	0	0	0	0	0	0	0	0	0	0	0	0	0	0
ENSG00000104142.10	7.1085	8.4959	9.8486	7.8265	7.3837	7.9307	11.4533	11.0451	11.1984	10.4051	10.5226	10.5382	8.2854	6.9658	10.983	8.1085	7.1396	7.585	9.224	10.9794	7.0334	9.5038	8.4838	10.8688	8.7313	10.3343	7.5637	7.9069	10.4979	6.9542	7.6582	11.9882	8.5078	10.9226	11.2414	7.9542	9.9263	11.1491	10.6357	8.8517	7.4429	7.7482	10.1046	10.1536	10.9986	10.9144	10.2808	8.6036	9.9293
ENSG00000261504.1	1.585	2.8074	2.3219	2.8074	1	0	3.585	4.6439	4.8074	5.5236	4.6439	5.0444	0	0	4.2479	0	1	2	1	5.6439	0	4.1699	1	3.3219	2.3219	3.1699	1	2.3219	4.9069	1	1	5.4263	3.1699	4.1699	4.1699	2	3	4.2479	2.8074	1.585	2.3219	1	3	3.7004	4.6439	4.4594	3.585	2.3219	3.585
ENSG00000199767.1	0	0	0	0	0	0	0	0	0	0	0	0	0	0	0	0	0	0	0	0	0	0	0	0	0	0	0	0	0	0	0	0	0	0	0	0	0	0	0	0	0	0	0	0	0	0	0	0	0
ENSG00000278761.1	0	0	0	0	0	0	0	0	0	0	0	0	0	0	0	0	0	0	0	0	0	0	0	0	0	0	0	0	0	0	0	0	0	0	0	0	0	0	0	0	0	0	0	0	0	0	0	0	0
ENSG00000277770.1	0	0	0	0	0	0	0	0	0	0	0	0	0	0	0	0	0	0	0	0	0	0	0	0	0	0	0	0	0	0	0	0	0	0	2.5534	0	0	0	0	0	0	0	0	0	0	0	0	0	0
ENSG00000230107.1	1.585	1.585	1.585	1	1	1.585	2.8074	2.8074	3	0	0	2	1	0	2	0	2	1	1	2.8074	0	1.585	0	3	2.8074	3.8074	1	0	1	1	1	2	1.585	1.585	2.585	0	0	2	0	1	1.585	1	1.585	1	1	1.585	2.585	1.585	2.3219
ENSG00000156467.9	11.1415	11.3934	11.2889	12.1108	10.7887	11.543	12.5493	13.6329	12.4893	12.581	12.514	12.837	11.4278	10.821	13.273	11.6175	11.611	10.8226	11.9798	13.5415	10.9174	13.5548	11.7474	12.7217	11.7013	12.6367	10.5793	11.117	12.3199	11.8572	11.4278	13.3541	11.9318	12.0021	13.0095	11.4351	11.8037	13.1248	13.7959	12.0631	10.9204	10.7696	11.7545	13.0673	12.775	12.5053	11.5162	11.5943	12.6289
ENSG00000256566.1	3.8659	2.7115	3.5211	0	1.7866	2.6135	2.6206	2.8992	2.4356	0	0	3.6904	0	0	3.8953	0	4.0832	0	2.6182	3.9345	4.2832	2.4383	2.342	4.5286	3.4686	1.844	1.8992	0	0	2.6229	0	3.1177	0	3.511	2.6112	1.9709	4.4989	4.4731	3.9955	2.5607	2.6415	0	3.3045	2.9891	3.8895	4.0197	4.0259	3.8709	0
ENSG00000264720.2	0	0	0	0	0	0	0	0	0	0	0	0	0	0	0	0	0	0	0	0	0	0	0	0	0	0	0	0	0	0	0	0	0	0	0	0	0	0	0	0	0	0	0	0	0	0	0	0	0
ENSG00000261532.1	0	0	0	0	0	0	0	0	0	0	0	1.1506	0	1.5558	0	0	1.6554	0	0.6508	0	0	0	0	0	0	0	0	0	0	0	1.281	0	0	0.0841	0	0	0	0	0	0	0	0	0	0	0	0	0	0	0
ENSG00000165716.9	7.9385	8.6798	6.7729	8.9846	7.8792	8.1783	7.4424	8.7565	8.2997	7.9832	6.3619	7.1142	7.996	8.105	8.4934	9.0346	8.8326	7.8306	8.2531	6.7443	8.1846	6.4684	8.7388	6.9366	8.9624	7.5938	8.0265	8.4841	8.3788	8.2193	8.0519	7.8207	9.6651	8.6631	9.0077	7.4792	6.6452	8.6152	9.6556	8.6981	7.8429	7.7981	6.9891	6.6851	9.3252	8.2958	8.7026	8.6089	8.1425
ENSG00000204314.10	4.858	6.4101	6.8329	7.492	4.858	5.6724	7.1776	7.7821	7.9616	7.155	6.0559	5.858	5.1699	5.3583	6.6439	4.4594	6.281	5.585	5.9069	7.2007	5.4919	7.0661	6.1914	6.1309	6.5853	6.3399	4.8094	5.6665	7.2559	5.7829	5.8074	7.0178	7.1898	7.1997	7.0224	5.4919	6.4919	7.6208	7.9136	6.0014	5.5546	4.757	6.2854	7.0016	8.2304	7.585	7.0661	6.7696	6.6001
ENSG00000224870.6	8.4271	8.6495	8.7482	8.585	7.5867	8.4643	10.2133	10.0412	9.2661	9.4374	9.1069	9.2516	8.3094	7.5718	9.816	8.4367	8.7265	7.9322	8.7598	10.0363	8.2209	8.9571	8.8034	9.7191	8.7851	8.8872	7.9262	8.0062	9.1766	8.3633	7.9844	9.9067	9.6124	8.8981	9.7649	8.5205	9.3339	9.826	10.0563	9.0325	7.6379	7.7147	8.952	9.5981	9.4826	9.5163	8.8045	8.7636	8.9603
ENSG00000254028.1	0	0	1.585	1	1	1.585	0	0	1	0	0	0	0	1.585	0	0	0	2.585	1.585	1.585	0	0	0	0	1	0	0	2	2	2	1	2.3219	0	1	0	0	0	0	0	1.585	0	0	0	0	0	1	0	2	0
ENSG00000204308.7	8.7002	9.255	10.3579	9.1536	8.6788	9.1153	11.5111	11.397	11.4274	10.6947	10.4375	10.8935	9.0794	8.6072	10.9239	8.9217	8.8586	8.6653	9.6489	11.8384	9.0304	11.4302	9.1394	11.2829	9.1931	10.9103	8.3398	8.7786	10.1224	9.1723	8.7171	11.0139	9.5735	10.9473	11.392	9.2828	10.8963	11.222	10.2626	9.7762	8.6979	8.6102	10.4872	11.1532	10.4309	10.4322	10.2875	9.1384	10.3448
ENSG00000169856.8	7.858	8.1033	5.0875	9.6073	8.1447	8.2715	6.7549	5.3219	5.5236	4.7549	2.585	3.9069	7.2668	7.4346	1	8.5999	7.6221	6.6147	8.1189	5.0875	7.1396	4.2479	9.1599	6.0875	8.7944	7.6935	7.6073	8.5661	4	8.7549	7.6865	2.585	9.6073	0	3.7004	7.8887	4.4594	8.1137	3.585	8.4305	7.8202	8.1948	6.0444	1	2.3219	4.7549	6.7415	8.9129	8.2527
ENSG00000183206.16	4.2087	2	0	0	0	3	2	0	0	0	0	0	3.4594	2	0	0	0	3	1.585	0	0	0	3.7004	0	0	0	0	2.8074	0	0	3.4594	0	0	0	1	1	0	0	0	0	3.1699	2	0	0	0	0	0	1	0
ENSG00000207548.2	0	0	0	0	0	0	0	0	0	0	0	0	0	0	0	0	0	0	0	0	0	0	0	0	0	0	0	0	0	0	0	0	0	0	0	0	0	0	0	0	0	0	0	0	0	0	0	0	0
ENSG00000278455.1	0	1.384	0	0	0	0	0	0	0	0	2.2357	0	0	0	0.3219	1.0496	0	0	0	0	0	0	0	0	1.0426	0	0	0	0	0	0	0	0	0	0	0	0	0	2.0635	0	0	0	1.8115	1.8156	0	0	0	0	1.0566
ENSG00000265802.2	1	0	0	0	0	1.585	0	0	2	1	0	1.585	0	0	0	1	2	0	0	0	1	0	2.3219	0	0	0	0	0	0	0	1	1.585	0	1	0	1	1.585	0	1	0	1	1	1.585	0	0	0	0	1	1
ENSG00000268830.1	1	0	0	1	2.585	1	0	0	0	0	0	0	1.585	0	0	1	2.3219	1	1	0	0	0	2.3219	0	1	0	1.585	2.3219	0	1	1	0	0	0	0	2	0	1	0	2	2	0	0	0	0	0	0	2.8074	1
ENSG00000277127.1	0	0	0	0	0	0	0	0	0	0	0	0	0	0	0	0	0	0	0	0	0	0	0	0	0	0	0	0	0	1	0	0	0	0	0	0	0	0	0	0	0	0	0	0	0	0	0	0	0
ENSG00000260281.5	0	0	0	0	0	1	1	1.5898	0	0	0	0	0	0	0	0	0	0	0	1.585	0	0	1.0072	0	0	0	0	1	0	0	1	1.0072	0	1	1	0	0	0	1	0	0	1.0072	0	1.0072	1.585	0	0	0	0
ENSG00000173093.12	1	0	0	0	1	0	1	1	0	1.585	0	0	0	0	0	0	0	0	0	0	1	0	0	1	0	2	0	0	1.585	0	0	1	0	0	0	0	0	0	0	0	0	1	0	0	0	0	0	0	0
ENSG00000132964.11	8.3576	8.375	8.8361	8.7108	7.4346	8.2336	9.8642	9.0901	10.4676	9.4429	9.255	9.8994	8.3576	7.4009	8.9687	8.697	7.7879	7.8329	9.3332	8.5314	7.9715	9.1344	8.633	9.9901	8.6795	8.8611	7.9887	7.7814	8.6475	8.6402	8.1241	9.5353	8.5196	9.3443	9.2946	8.7748	9.4263	9.8549	9.7108	8.7245	7.6582	8.2046	9.5098	9.4284	9.783	8.8765	9.2854	8.5887	8.8857
ENSG00000226232.8	8.3573	8.5458	7.1885	9.5811	7.6876	8.3694	7.4072	7.3217	7.3521	6.7699	5.4864	6.2407	7.9951	7.9232	7.2826	8.1258	8.2572	7.9649	8.3172	8.9043	8.816	8.0051	8.6736	7.4364	9.0275	0	6.5441	7.7214	7.1541	8.6428	8.1256	8.6771	9.3555	6.8977	7.6087	7.2852	9.6709	7.5225	8.3572	8.9272	8.0318	7.8441	7.7151	10.4198	7.7249	7.2337	6.7381	8.5087	6.2327
ENSG00000232464.1	0	0	0	0	0	0	0	0	0	0	0	0	0	0	0	0	0	0	0	0	0	0	0	0	0	0	0	0	0	0	0	0	0	0	0	0	0	0	0	0	0	0	0	0	0	0	0	0	0
ENSG00000280903.1	0	0	0	0	0	0	0	0	0	0	0	0	0	0	0	0	0	0	0	0	0	0	0	0	0	0	0	0	0	0	0	0	0	0	0	0	1	0	0	0	0	0	0	0	0	0	0	0	0
ENSG00000234740.1	0	0	0	0	0	1	0	0	1	1	0	0	0	0	0	0	0	0	1	0	0	1	0	1.585	1.585	0	0	0	1	0	0	0	1	0	0	0	0	0	1	1	0	0	0	0	0	0	1	0	0
ENSG00000183570.16	5.2479	6.2854	6.8826	7	4.7549	5.0875	7.3576	8.6653	9.5038	7.5392	7.2288	7.96	5.585	5.9307	8.4179	5.7279	6.0661	6.1898	6.5392	6.8455	5.7279	6.2288	5.1699	6.6439	6.8074	6.7549	4.7004	5.7279	8.4263	5.8826	5.7279	7.2384	6.375	8.2192	8.4136	4.9542	5.4263	8.4221	7.4179	7.1599	4.858	5.8329	6.7142	5.2479	8.2384	8.2808	6.5699	5.8826	7.3309
ENSG00000211884.1	0	0	0	0	0	0	0	0	0	0	0	0	0	0	0	0	0	0	0	0	0	0	0	0	0	0	0	0	0	0	0	0	0	0	0	0	0	0	0	0	0	0	0	0	0	0	0	0	0
ENSG00000101680.13	5.5705	7.5283	6.8704	7.6937	6.2915	9.505	8.4305	7.3138	8.4717	8.0378	8.3794	8.773	6.5457	5.1703	6.4094	8.8088	4.4835	9.171	8.9847	6.3923	5.4433	5.5236	6.753	7.1189	8.5459	6.8044	5.7162	6.5016	7.4429	10.8797	5.8115	8.7912	9.1302	6.8074	6.4263	7.2375	7.1396	8.4569	3	5.8522	6.2034	7.5745	6.4094	10.3509	6.9189	6.4094	6.3219	6.4189	8.7405
ENSG00000255284.1	5.6147	5.7004	5.4594	6.6865	5.1699	5.7004	6.7142	6.5999	6.1085	5.7814	5.0444	5.2095	4.9542	5.0444	6.5999	5.5236	5.9307	4.6439	5.3923	7.7682	5	6.9773	4.858	5.3576	6.3576	4.3923	4.8074	4.5236	6.4757	6.2288	5.5236	9.2167	8.3083	5.9307	6.3038	4.9542	6.5236	6.4594	6.3576	6.4429	4.3923	2.3219	4.5236	7.5157	6.8202	6.3038	6.2095	5	5.1699
ENSG00000223200.1	0	0	0	0	0	0	0	0	0	0	0	0	0	0	0	0	0	0	0	0	0	0	0	0	0	0	0	0	0	0	0	0	0	0	0	0	0	0	0	0	0	0	0	0	0	0	0	0	0
ENSG00000225814.1	0	0	0	0	0	0	0	0	0	0	0	0	0	0	0	0	0	0	0	0	0	0	0	0	0	0	0	0	0	0	0	0	0	0	0	0	0	0	0	0	0	0	0	0	0	0	0	0	0
ENSG00000111785.18	8.2992	9.0848	8.5469	9.4179	7.906	8.5774	9.4325	9.3264	9.3129	9.236	9.0848	9.3151	8.224	8.2621	8.9396	8.4345	8.3038	7.9887	9.422	9.1319	7.9242	8.6724	8.7347	9.8533	9.9307	9.1319	8.3836	8.3443	8.9658	8.7482	8.0498	8.7681	9.6055	9.4656	8.7616	8.4878	8.7549	10.5078	10.7271	8.7616	7.7004	8.1033	8.5996	9.7582	9.6147	8.9069	9.0768	9.1699	9.2621
ENSG00000261279.5	0	1.1043	4.6747	4	0	2.9467	4.9896	4.193	4.1835	3.3363	3.6927	2.7442	0	1.4699	4.3764	0	1.269	4.1127	3.7866	4.5916	0	3.3799	3.4803	5.0938	5.1285	3.7104	0	0	4.5826	0	3.4893	4.3561	1.0704	4.5814	3.3219	4.2795	0	4.9855	4.4376	0	3.6938	3.1969	2.1375	2	4.8283	4.5179	3.2913	2.9745	0
ENSG00000173846.12	8.2384	9.1085	10.9151	8.4051	6.8455	7.5236	11.1007	10.1434	10.9285	11.5162	9.8872	10.5265	8.0715	7.7004	11.4833	8.1189	8.3966	6.7814	9.3354	11.1618	8.1396	9.7944	9.4284	11.8218	9.0196	8.5038	8.375	7.6511	11.363	8.0224	8.858	10.6751	9.5565	11.8439	11.1898	8.2384	10.9099	11.1898	8.0168	9.0954	8.5157	8.9129	10.6961	9.4136	10.7474	11.224	10.0126	8.5962	10.2348
ENSG00000168303.6	8.375	8.2336	9.0417	8.6795	7.3576	8.388	9.9816	9.9396	10.021	10.0688	9.3509	9.2408	8.0334	7.8138	10.0526	8.0715	8.3219	7.5078	8.7039	9.9929	7.5236	9.8978	8.2479	9.6165	8.5157	8.8611	7.4919	7.6865	9.5831	8.3083	7.9069	10.8478	8.8549	9.1749	9.817	7.9129	9.7108	10.0168	10.4041	8.3487	7.6294	7.5774	9.3354	10.4325	9.6636	9.4569	9.2264	8.0553	9.2046
ENSG00000242559.3	0	0	0	0	0	0	0	1	0	0	0	0	0	0	0	0	0	0	0	0	0	0	0	0	0	0	0	0	0	0	0	0	0	1	0	0	0	0	0	0	0	0	0	0	0	0	0	0	0
ENSG00000204022.9	1.585	3.9069	1	3.4594	2.3219	3	2	2.585	0	1	1	1.585	2.585	3	2.8074	3.7004	2.585	2.585	3.4594	0	2.8074	2	3.1699	2.3219	2.585	2	2.3219	4.4594	1	3	3	2	2	2.3219	1.585	4.2479	1	2	4.585	3.8074	2.8074	2	0	2.585	2.585	2.3219	1.585	2.8074	2
ENSG00000163064.6	1	0	4.0875	1	0	0	4.9542	4.0875	2	4.1699	3.7004	3.1699	0	1	6.7279	1	1.585	1	2.585	4.7004	1	4.5236	1.585	3.9069	0	4	2	0	4.9542	0	1	5.1293	0	4.7549	4.858	0	1.585	4.7004	3	2.8074	1.585	0	6.2288	1.585	4.858	2.3219	4.3923	0	2.8074
ENSG00000133027.17	8.9216	8.7549	8.3174	8.7681	7.983	8.4708	9.3396	9.5386	8.8424	10.1786	8.9307	8.8795	8.3129	8.299	9.5999	8.1189	9.2263	8.2527	9.0028	10.0715	7.9887	8.5353	8.8295	8.5157	9.2574	8.5392	8.2478	8.5922	9.9336	8.8579	8.5581	9.301	8.696	9.5507	9.2691	8.4004	8.9159	9.3194	12.9577	9.449	8.3703	8.1444	8.8609	10.7853	10.6724	8.9032	9.7347	8.6329	9.2408
ENSG00000213128.3	1	0	0	0	0	0	0	0	0	0	0	0	0	0	0	0	0	0	0	0	0	0	0	0	0	0	0	0	0	0	0	0	0	0	0	0	0	0	0	0	0	0	0	0	0	0	0	0	0
ENSG00000124900.12	1	0	0	0	0	0	0	0	0	0	0	0	0	0	0	0	0	0	0	1	0	0	0	0	0	0	0	0	0	0	0	0	0	0	0	0	0	0	0	0	0	0	0	0	0	0	0	0	0
ENSG00000126562.16	3.9495	4.2479	5.7184	5.6229	4.319	4.9416	5.8634	5.047	7.0582	6.456	4.7065	7.4603	3.2342	4.9709	5.2165	3.4751	5.1127	3.278	5.033	5.4152	5.5345	4.8074	5.009	7.5185	5.6837	5.6758	3.2141	4.9035	7.2189	4.8674	4.3861	5.8547	6.1481	7.5332	5.8812	4.2479	6.1121	7.1186	9.9519	4.6177	4.025	3.2525	6.9556	12.4962	7.7867	5.3999	6.9597	6.2557	6.8628
ENSG00000200303.1	0	0	0	0	0	0	0	0	0	0	0	0	0	0	0	0	0	0	0	0	0	0	0	0	0	0	0	0	0	0	0	0	0	0	0	0	0	0	0	0	0	0	0	0	0	0	0	0	0
ENSG00000278382.1	0	0	0	0	0	0	0	0	0	0	0	0	0	0	0	0	0	0	0	0	0	0	0	0	0	0	0	0	0	0	0	0	0	0	0	0	0	0	0	0	0	0	0	0	0	0	0	0	0
ENSG00000231880.2	1.4383	0.6871	0	1.6645	1.1699	0.8639	0	0.0426	0.7312	2.7866	2.8115	3.7015	2.2479	1.6645	0	0	0.757	0	2.9964	1.7698	0	0	0.6229	0	1.4168	0	2.2418	0.0286	0	1.4222	0	1.111	0	3.6005	1.844	2.6415	0	0.4751	2.067	0	0	0	3.5033	4.0009	0	0.0976	0.3334	0.5261	0.9782
ENSG00000240870.2	0	1	0	0	1	0	0	0	0	0	0	0	0	0	0	0	0	0	0	0	0	0	0	0	0	0	0	0	0	0	0	0	0	0	0	0	0	0	0	0	0	0	0	0	0	0	0	0	0
ENSG00000256098.1	0	0	0	0	0	0	0	0	0	0	0	0	0	0	0	0	0	0	0	0	0	0	0	0	0	0	0	0	0	0	0	0	0	0	0	0	0	0	0	0	0	0	0	0	0	0	0	0	0
ENSG00000249488.1	0	0	0	0	0	0	0	0	0	0	0	0	0	0	0	0	0	0	0	0	0	0	0	0	0	0	0	0	0	0	0	0	0	0	0	0	0	0	0	0	0	0	0	0	0	0	0	0	0
ENSG00000113441.15	9.0533	9.7259	10.6935	10.1638	8.7304	9.5467	11.4733	11.0506	11.71	11.3446	12.3574	11.9959	9.5572	9.095	12.3308	9.6293	9.2539	9.1777	10.1686	10.9664	9.0385	10.3079	9.9053	12.2739	10.1308	11.7004	9.0054	9.165	11.2295	9.5353	9.3073	12.2503	9.4434	11.5957	10.2596	9.8327	11.2836	12.099	11.7993	9.4547	8.8036	9.1895	11.2841	11.3256	11.8063	11.3666	10.8094	9.7933	11.4422
ENSG00000256195.2	0	0	2	0	0	0	1	0	1	1.585	2	2.585	0	0	0	1	0	0	0	0	0	1	0	0	2	0	1	1	2	1	0	1.585	0	2	0	0	1.585	1	0	0	1	0	1	0	0	1	1	0	2.3219
ENSG00000221164.1	0	0	0	0	0	0	0	0	0	0	0	0	0	0	0	0	0	0	0	0	0	0	0	0	0	2	0	0	0	0	0	1.585	0	0	0	0	0	1	0	0	0	0	0	0	0	0	0	0	0
ENSG00000265655.1	0	0	0	0	0	0	0	0	0	0	0	0	0	0	0	0	0	0	0	0	0	0	0	0	0	0	0	0	0	0	0	0	0	0	0	0	0	0	0	0	0	0	0	0	0	0	0	0	0
ENSG00000203356.2	0	0	0	1	0	1	1	1	1	2	0	2	2	0	0	0	0	0	1.585	0	0	0	1	0	0	1.585	1	1.585	0	0	0	0	1.585	0	1	1.585	0	2	1	0	0	1.585	1.585	0	1.585	0	1	2	0
ENSG00000251236.1	0	0	0	0	0	0	0	0	0	0	0	0	0	0	0	0	0	0	0	0	0	0	0	0	0	0	0	0	0	0	0	0	0	0	0	0	0	0	0	0	0	0	0	0	0	0	0	0	0
ENSG00000266542.1	0	0	0	0	0	0	0	0	0	0	0	0	0	0	0	0	0	0	0	0	0	0	0	0	0	0	0	0	0	0	0	0	0	0	0	0	0	0	0	0	0	0	0	0	0	0	0	0	0
ENSG00000266908.1	1	0	0	0	0	0	0	0	0	0	0	0	0	0	0	0	0	0	0	0	0	0	0	0	0	0	1	0	0	0	1	0	0	0	0	0	0	0	0	0	0	0	0	0	0	1	0	0	0
ENSG00000251377.1	0	0	0	0	0	0	0	1	0	0	0	0	1	0	2.3219	0	0	0	0	0	0	0	0	0	0	0	0	0	1	1	0	1	0	0	0	0	0	1	1.585	1	1	0	2	0	2	0	1	0	0
ENSG00000179165.10	1.585	1	0	1	0	1	2.585	2	2.3219	1	0	2	0	0	2	0	1	1	1	1	2	1	1.585	1.585	1	0	1	1	1.585	0	0	1	0	2	2	0	2.585	1	1.585	1.585	0	0	0	1.585	1	0	1	1	1
ENSG00000257198.6	0	0	0	0	1	0	0	0	0	0	0	0	0	1.9819	0	0	0	0	0	0	0	0	0	0	1	0	1	0	0	0	0	1.3505	0	0	0	0	0	0	0	0	0	0	0	0	0	0	1	0	0
ENSG00000082515.16	7.7549	8.1033	8.5275	8.4838	7.5392	8.5196	9.8564	9.9643	10.1396	9.4939	9.2288	9.1163	8.1447	7.2946	9.6366	8.3399	8.543	7.7682	8.7582	10.0848	7.96	10.6698	8.4179	10.1137	8.1799	9.1849	7.0553	7.7861	8.9629	8.3083	8.1344	10.4543	8.3576	9.5943	9.7549	8.3174	9.9571	9.6987	10.2372	8.7549	7.6935	8.0444	9.3772	9.8106	9.3945	9.3151	8.6689	8.3531	9.1599
ENSG00000221010.2	0	0	0	0	0	0	0	0	0	0	0	0	0	0	0	0	0	0	0	0	0	0	0	0	0	0	0	0	0	0	0	0	0	0	0	0	0	0	0	0	0	0	0	0	0	0	0	0	0
ENSG00000242104.3	1	1	0	0	0	1.585	0	0	1	0	0	0	0	0	0	1	0	0	0	0	1	0	1	0	0	0	0	1	0	0	0	0	0	0	0	0	0	1.585	0	0	0	0	0	0	0	0	0	0	0
ENSG00000276584.1	0	0	0	0	0	0	0	0	0	0	0	0	0	0	0	0	0	0	0	0	0	0	0	0	0	0	0	0	0	0	0	0	0	0	0	0	0	0	0	0	0	0	0	0	0	0	0	0	0
ENSG00000253943.1	0	0	0	0	0	0	0	1	0	1.585	0	0	0	0	0	0	0	0	0	0	1	0	0	0	2	0	1	0	1	0	1	0	1.585	0	0	0	0	0	1	0	0	0	0	1.585	0	0	0	0	0
ENSG00000151012.13	8.2432	8.5546	9.7398	6.9307	6.9425	9.2527	10.8122	7.2761	10.2372	9.1472	8.8642	10.9307	7.9246	7.0377	7.8517	7.4346	8.8486	8.3038	8.1699	9.1344	7.82	7.3038	7.5622	10.5622	7.1799	9.058	6.2288	7.7415	6.0875	8.4093	8.0334	8.5157	6.5236	8.683	8.3038	7.9425	10.6644	8.2808	6.4757	7.1599	8.9801	7.7549	10.098	12.2889	7.4998	9.9381	8.9039	7.7482	8.5469
ENSG00000214027.3	0	0	0	1	0	0	0	0	0	0	1	0	0	0	0	0.6415	0	0	0	0	0	0	0	0	0	1	0	0	0	0	0	0	0	0	0	0	0	0	0	0	0	1	0	0	0	0	0	0	1
ENSG00000278060.1	0	0.7312	0	0	0	0	0	0	2.3219	0	0	0	0	0	0	0	0	0	0	0	1.2388	0	0	0	0	0	0	0	0	0	0	0	0	0	0	0	0.8319	0	0	0.4957	0	0	0	0	1	0	0	0	0.903
ENSG00000219951.4	0	0	0	0	0	0	0	0	1	0	1	0	0	0	0	0	0	0	0	0	0	0	0	1	0	0	0	0	0	0	0	1.585	0	0	0	0	0	0	0	0	0	0	0	1.585	0	0	0	0	0
ENSG00000130287.13	3	0	2.585	0	1.585	1.585	1.585	2	5.9069	3.1699	2	3	2	0	2	2	2.3219	0	2.585	2	0	0	3	1.585	0	1.585	1	2	3	2.585	1	1.585	1	1	2	2.3219	1	1.585	5	1.585	0	2	1.585	2.585	4.9542	1.585	2.585	2	2.585
ENSG00000232412.1	0	1	0	2.8074	1.585	0	1.585	2.585	1.585	0	0	2.8074	1.585	1	1	1	1	2	2.585	3	1.585	2.8074	2.8074	1	2.3219	1	1.585	1.585	3.1699	1.585	1	3.585	1.585	1.585	2.8074	1.585	1.585	3.4594	4.2479	2	0	1	1	2	4	2.3219	2.8074	2.8074	3.1699
ENSG00000256657.1	0	0	0	0	0	0	0	0	0	0	0	0	0	0	0	0	0	0	0	0	0	0	0	0	0	0	0	0	0	0	1	0	0	0	0	0	1.585	0	0	0	0	0	0	0	0	0	1	0	0
ENSG00000271288.1	1	0	0	0	0	0	0	2.8074	0	2	0	2	0	0	3.4594	0	0	0	0	2	0	0	0	2	0	1.5898	0	0	2	0	0	0	0	0	0	0	0	2.8135	0	0	0	0	0	0	0	1.585	1.0072	0	1.0072
ENSG00000234275.1	0	0	0	0	0	0	0	0	0	0	0	0	0	0	0	0	0	0	0	0	0	0	0	0	0	0	0	0	1	0	0	0	0	0	0	0	0	0	0	0	0	0	0	0	0	0	0	0	0
ENSG00000223761.1	0	0	0	0	0	0	0	0	0	0	0	0	0	0	0	0	0	0	0	0	0	0	0	0	0	0	0	0	0	0	0	0	0	0	0	0	0	0	0	0	0	0	0	0	0	0	0	0	0
ENSG00000222990.1	0	0	0	0	0	0	0	0	0	0	0	1	1	0	0	0	1.585	0	1	0	0	0	0	0	0	0	0	0	0	0	0	0	0	0	0	0	0	0	0	0	0	0	0	0	0	0	0	1	0
ENSG00000269444.1	0	0	1	1	0	1	0	0	0	1.585	0	0	2	1	1.585	0	0	0	1.585	0	1	0	1.585	1	0	0	0	0	0	0	0	0	0	0	0	0	0	0	0	0	0	0	0	0	0	0	0	0	1
ENSG00000253840.1	0	0	0	0	0	0	0	0	0	0	0	0	0	0	0	0	0	0	0	0	0	0	0	0	0	0	0	0	0	0	0	0	0	0	0	0	0	0	0	0	0	0	0	0	0	0	0	0	0
ENSG00000228502.1	3.6029	4.1408	4.85	4.3632	2.7719	4.1946	4.7404	6.9342	6.052	6.4782	5.2976	5.7479	4.9932	2.6392	6.7248	4.3498	5.0687	8.7652	4.796	5.8166	4.2563	4.5497	4.7382	5.4799	3.8207	5.6772	2.211	3.4712	5.2005	4.582	4.2623	5.6896	2.943	5.3363	6.1605	5.0009	3.8309	5.6795	6.3686	4.5472	2.4222	3.7708	3.925	6.3813	3.742	5.5475	5.3583	4.0054	6.9686
ENSG00000141028.6	0	1	1	0	1	0	2	1.251	0	0	1.8836	0	0	0	1.585	1	0	1.7613	0	2.3219	1	1	1	1	1.585	1.585	0	1	0	2.3219	0	1	0	1	0	0	0	0	1.585	1	1	0	1.585	3.2434	1	1.585	1	2.5729	0
ENSG00000268181.3	0	0	0	0	0	0	0	0	0	0	0	0	0	0	0	0	0	0	0	0	0	0	0	0	0	0	0	0	0	0	0	0	0	0	0	0	0	0	0	0	0	0	0	0	0	0	0	0	0
ENSG00000275270.1	0	0	0	0	0	0	0	0	0	0	0	0	0	0	0	0	0	0	0	0	0	0	0	0	0	0	0	0	0	0	0	0	0	0	0	0	0	0	0	0	0	0	0	0	0	0	0	0	0
ENSG00000251568.1	0	0	0	0	0	0	0	0	0	0	0	0	0	0	0	0	0	0	0	0	0	0	1	0	0	0	1	0	0	1	0	0	0	0	0	1	0	1.585	0	0	0	0	0	0	0	0	0	0	0
ENSG00000270015.1	8.1948	8.4838	6.7004	9.1874	7.8009	8.7347	7.5157	6.6439	6.9887	7.0768	6.2479	7.3837	7.983	7.6366	7.6724	8.2046	8.2854	7.5314	8.4512	7.4838	7.7482	6.2854	8.5038	7.3923	8.585	5.2479	7.9248	8.0875	6.9069	8.9129	7.8517	8.2761	9.4757	7.3129	6.6439	8.3923	7.6366	7.4757	7.5078	8.0553	7.2288	7.9129	7.3487	6.585	7.585	7.3837	6.6439	8.7245	7.0875
ENSG00000224354.2	0	0	0	0	1.585	0	0	0	0	0	0	0	0	0	0	0	0	0	0	0	0	0	0	1.585	0	0	0	0	0	0	0	2	0	0	0	0	1.585	0	0	0	0	1	0	0	1	0	0	1	0
ENSG00000259474.1	0	0	0	0	0	0	0	0	0	0	0	0	0	0	0	0	0	0	0	0	0	0	0	0	0	0	0	0	0	0	0	0	0	0	0	0	0	0	0	0	0	0	0	0	0	0	0	0	0
ENSG00000011677.12	0	1.585	0	0	1	0	0	1	3.1699	2.3219	3.3219	4.6439	0	0	2	0	0	1	0	0	0	0	1	2.585	1	3.585	0	0	3.7004	1	0	0	0	1	6.4757	0	1.585	2.3219	1.585	0	0	0	0	0	5.3576	2.3219	5.9307	0	1
ENSG00000135905.18	5.9307	6.9658	7.2574	8.4919	4.3923	5.4919	9.5603	9.972	9.2119	9.9901	10.3185	10.2192	5.9542	4.9069	11.6702	5.9069	5.5546	5.9069	7.1396	7.9715	5.1293	7.4512	6.3038	9.9958	8.29	10.3977	6.2479	6.1497	9.7863	5.8826	4.7549	9.4284	7.3663	10.388	8.4676	6.1293	6.4429	11.1105	10.0098	6.1293	5.9069	5.7279	9.2264	7.9248	10.6582	10.2895	9.5546	7.4263	10.1972
ENSG00000231740.1	0	0	0	0	0	0	0	0	0	0	0	0	0	0	0	0	0	0	0	0	0	0	0	0	0	0	0	0	0	0	0	0	0	0	0	0	0	0	0	0	0	0	0	0	0	0	0	0	0
ENSG00000117682.16	8.5392	9.0848	10.1215	8.6439	8.5038	8.9218	10.9084	10.3163	10.7415	10.3432	10.4126	11.144	8.8549	8.0444	10.1935	9.3015	8.8424	8.4757	9.7582	10.3399	8.3083	9.3264	9.8978	10.9151	9.4553	9.6724	8.3619	8.8918	10.0042	8.8734	8.7515	10.3565	9.4838	10.6573	9.7279	9.1293	10.151	10.4969	10.1799	9.8297	8.5999	8.7846	9.9715	10.5689	10.4062	10.1984	10.0417	9.4878	9.825
ENSG00000228571.1	0	0	0	0	0	0	0	0	0	0	0	0	0	0	0	0	0	0	0	0	0	0	0	0	0	0	0	0	0	0	0	0	0	0	0	0	0	0	0	0	0	0	0	0	0	0	0	0	0
ENSG00000276934.1	2	0	1.585	2.585	0	1.585	0	0	0	2	1	1.585	1	0	2.3219	0	0	0	2	4.7549	1.585	0	1.585	0	2.585	0	1	1	0	1.585	1.585	1	2.8074	1.585	2	1	2	1	0	3	2.585	0	2.585	1	1.585	1.585	1.585	1.585	1.585
ENSG00000244265.1	0	0	0	0	0	0	0	1	0	0	1.585	0	1.0072	0	0	0	1.585	0	0	0	0	0	2.3219	0	0	1.585	0	0	0	1.585	0	2.3248	0	0	0	2.0144	0	1	1	1	0	0	0	1.585	1.585	0	1.585	0	0
ENSG00000227719.1	3.7004	4.3923	3.7004	4	3.8074	4.2479	3.4594	2	2.8074	3.585	1.585	1.585	3.8074	4.0875	3.3219	3.9069	4.3923	4.1699	3.4594	2.585	4.0875	3	4.9542	3.1699	4.3219	0	3.4594	4.585	3	4.585	4	4.0875	4.5236	3.7004	2	3.9069	5.2854	3.7004	4.2479	4.3219	3.4594	3.1699	3.1699	5.2479	3.9069	2	3.1699	4.7004	3
ENSG00000233139.1	0	0	0	0	0	0	0	0	0	0	0	0	0	0	0	0	0	0	0	0	0	0	0	0	0	0	0	0	0	0	0	0	0	0	0	0	1.585	0	0	0	0	0	0	0	0	0	0	0	0
ENSG00000154493.17	2.8074	0	2.3219	1	0	0	3	2.3219	1.585	2.3219	3.4594	1.585	0	0	3	1.585	0	0	0	1.585	1	1	1	1	0	3.3219	0	1	1	3	0	1	1	1	0	1	1	5.1699	1	2.3219	1	1	1.585	1	1.585	2.3219	3.4594	0	3.7004
ENSG00000174197.16	9.2384	10.0224	8.6111	9.6184	8.7814	9.5236	10.8009	10.197	10.1227	10.3487	10.7398	11.6667	9.3576	8.5999	10.8619	9.66	9.4157	8.8857	9.6795	9.7748	8.6221	9.2021	10.1176	11.5551	9.7977	10.5962	9.1111	9.3309	10.5584	9.5157	8.9712	10.7855	9.9396	10.7296	8.6724	9.5216	9.5718	11.6917	10.421	9.6165	8.8887	8.8549	10.0444	10.3696	10.9679	10.5108	10.0375	9.6511	10.6184
ENSG00000280224.1	0	0	0	0	0	0	1	0	0	0	0	0	0	0	1	0	0	0	0	0	0	0	0	0	0	0	0	0	0	0	0	0	0	0	1	0	0	0	0	0	0	0	0	0	0	0	0	0	0
ENSG00000263525.1	0	0	0	0	0	0	0	0	0	0	0	0	0	0	0	0	0	0	0	0	0	0	0	0	0	0	0	0	0	0	0	0	0	0	0	0	0	0	0	0	0	0	0	0	0	0	0	0	0
ENSG00000254971.1	0	0	0	0	0	0	0	0	0	0	0	0	0	0	0	0	0	0	0	0	0	0	0	0	0	0	0	0	0	0	0	0	0	0	0	0	0	0	0	0	0	0	0	0	0	0	0	0	0
ENSG00000239180.1	0	0	0	0	0	0	0	0	0	0	0	0	0	0	0	0	0	0	0	0	0	0	0	0	0	0	0	0	0	0	0	0	0	0	0	0	0	0	0	0	0	0	0	0	0	0	0	0	0
ENSG00000175643.8	3.8074	5.2479	7.9307	6.8826	3.1699	2.8074	8.6402	8.858	8.2143	7.7616	8.7682	9.1523	2.585	3	8.8486	3	4.3923	4.6439	5.6439	9.7142	4.2479	9.1799	4	9.6475	5.3576	7.7944	3.3219	3.8074	5.9069	3.585	3.7004	10.769	6.7004	9.0607	7.8138	3.7004	8.1849	8.0875	5.585	4.3219	2.585	3.3219	7.8826	10.2216	7.2288	7.4263	6.8826	5.1293	7.3038
ENSG00000100626.16	7.7004	9.0471	5.7279	10.2773	5.7549	7.1293	7.8887	10.2324	8.5999	8.4639	7.6366	7.8642	6.8948	6.5999	8.7781	6.8329	8.2288	7.0224	7.5925	7.0875	6.5236	6.4757	7.2854	7.6864	8.7715	9.058	7.7347	6.9773	8.7772	8.4136	5.7814	5.8826	8.7177	8.4798	8.6221	6.6724	3.9069	10.5047	10.4838	7.1898	7.9941	6.1699	7.5157	5.1293	9.6689	8.7844	9.0112	7.7279	8.6366
ENSG00000237816.1	0	0	0	0	0	0	0	0	0	0	0	0	0	0	0	0	0	0	0	0	0	0	0	0	0	0	0	0	0	0	0	0	0	0	0	0	0	0	0	0	0	0	0	0	0	0	0	0	0
ENSG00000228797.2	1.0909	1.1506	3.5534	0	0	1.0772	4.3334	3.5348	3.4155	4.2735	3.7115	3.8629	0	0	3.1906	0	1.1763	1.257	0	3.4919	1.7442	3.2296	1.0772	4.3861	1.774	3.3757	0	1.3045	3.3176	0	0	5.408	1.7004	2.8856	3.9855	1.1506	3.849	4.4509	3.645	2.1635	0	1.0356	2.862	3.8738	4.1326	3.5435	3.2001	1.1635	3.6882
ENSG00000206717.1	0	0	0	0	0	0	0	0	0	0	0	0	0	0	0	0	0	0	0	0	0	0	0	0	0	0	0	0	0	0	0	0	0	0	0	0	0	0	0	0	0	0	0	0	0	0	0	0	0
ENSG00000259402.1	0	0	0	0	0	0	1	0	0	1	0	0	0	0	0	0	0	1	0	0	0	0	0	1	1	1.585	1	0	0	0	1.585	1	1	2.585	0	0	1	0	0	0	0	1.585	0	1	0	0	0	0	1
ENSG00000269968.1	0	0	11.272	0	0	0	0	8.8485	3.6288	0	3.8166	0	0	0	3.5826	0	0	0	0	12.3566	0	12.7591	0	3.5886	0	6.9711	0	0	0	0	0	0	0	9.0194	11.289	0	0	0	0	0	0	0	9.8537	10.6579	5.7007	0	8.5268	0	6.1264
ENSG00000166509.10	0	0	0	0	0	0	1	0	0	1.585	2	0	0	0	0	0	0	0	0	1	0	1	0	0	0	0	0	0	2.585	0	0	0	0	2	0	0	0	0	0	0	0	0	4.8074	1	3	1	2	0	0
ENSG00000216205.1	0	0	0	0	0	0	0	0	0	0	0	0	0	0	0	0	0	0	0	0	0	0	0	0	0	0	0	0	0	0	0	0	0	0	0	0	0	0	0	0	0	0	0	0	0	0	0	0	0
ENSG00000126088.12	8.9337	9.7748	10.5461	9.6883	8.7912	9.7566	11.544	11.66	11.2825	11.2527	11.0286	11.1755	9.4838	8.7977	11.4974	9.4838	9.5774	9.098	10.1674	11.286	9.3151	11.5464	9.4325	11.3387	10.0861	10.7465	8.9218	9.4115	10.8138	9.2167	9.3987	11.272	10.1033	11.1196	11.1542	9.5018	10.3354	11.4315	11.2779	9.9293	9.236	8.9039	10.5821	10.9241	11.1459	10.9447	10.703	9.96	10.5137
ENSG00000136631.12	8.5584	9.207	9.6511	9.7846	8.0821	9.0168	10.7993	10.4409	10.6891	10.42	10.4615	10.2479	8.8202	8.585	10.3219	8.7781	8.7649	8.5157	9.4136	10.6627	8.4346	10.1898	9.1085	10.7228	9.7313	9.9715	8.3399	8.676	9.9159	8.9944	8.5118	10.5981	9.5157	10.4491	10.3869	8.7074	10.1319	10.7715	10.7448	8.9773	8.4179	8.2854	9.7296	10.4998	10.3869	9.8533	10.137	9.29	9.9498
ENSG00000251101.1	0	1	0	1.585	0	0	0	0	0	0	0	0	0	0	0	1	0	0	0	0	0	0	1.585	1	0	0	0	1.585	0	0	1	0	0	0	0	0	0	0	0	0	0	0	0	0	0	0	0	1	1.585
ENSG00000261710.1	0	0	0	0	0	0	0	0	0	0	0	0	0	0	0	0	0	0	0	0	0	0	0	0	0	0	0	0	0	0	0	0	0	0	0	0	0	0	0	0	0	0	0	0	0	0	0	0	0
ENSG00000279576.1	7.9754	0.2016	7.417	10.5114	0	5.7493	6.9679	0	0	6.0157	0	0	0	8.2401	7.7796	0	8.087	6.7769	0	9.5845	8.1608	8.1449	0	0	8.8479	0	0	0	0	5.6485	2.6668	0	0	6.9218	5.9212	0	6.7621	0	9.2268	8.495	0	0	8.7925	9.1301	0	0.4647	0	0	0
ENSG00000252809.3	0	0	0	0	0	0	0.8875	0	0	0.1506	0	0	0	0	0	0	0	0	0	0	0	0	0	0	0	0	0	0	0	0.9561	0	0	0.5361	0	0	0	0	0	0	0	0	0	0	0	0	0	0	0	0
ENSG00000257748.1	0	0	0	0	0	0	0	0	0	0	0	0	0	0	0	0	0	0	0	0	0	0	0	0	0	0	0	0	0	0	0	0	1	0	0	0	0	0	0	0	0	0	0	0	0	0	0	0	0
ENSG00000196338.12	3.585	5.4263	5.7549	5.6439	3.3219	4.2479	7.1699	8.2621	7.0768	8.2715	7.1396	8.1344	3.1699	3.8074	7.2192	3.585	4.858	3.4594	3.4594	6.0444	4.1699	6.2288	4.1699	7.6582	4.4594	7.5469	4	2.585	8.5236	4.1699	3.1699	7.7347	5.3923	7.8517	7.2192	3.585	6.7415	8.2095	4.0875	4.3219	3.3219	3	6.4757	6.4757	7.6439	8.5118	7.7211	5.3219	6.8329
ENSG00000230274.1	0	1	0	0	0	0	0	0	0	0	1	0	1	0	0	1	0	0	0	0	0	0	0	0	0	0	1	0	0	0	0	0	0	1	0	0	0	0	0	0	0	0	0	0	0	0	1	0	0
ENSG00000066777.8	9.5967	10.2284	11.2408	10.5596	9.4661	9.7797	11.9423	10.9226	11.2859	11.6461	12.5546	12.9435	10.1377	9.403	10.9309	10.304	9.6724	9.9542	10.6674	10.7423	9.5417	10.6812	10.418	12.5171	10.3174	11.6257	9.5755	9.9189	10.9017	10.2496	9.8025	11.8943	10.3375	11.4819	10.2877	10.1627	11.6543	12.3299	12.3021	10.1965	9.3493	9.6528	10.8117	11.5766	11.4163	11.2037	11.0224	10.1817	11.4646
ENSG00000251429.1	2.342	5.5024	1.5898	3.729	3.5826	3.1859	2.406	2.6439	3.2928	1.0704	2.8053	3.0144	4.272	3.7038	2.6112	4.0215	3.4893	3.1779	3.2079	1.5993	1.6088	1.0072	4.4195	2.9672	4.3413	1.6781	3.1731	4.1739	3.3618	3.8156	3.9184	2.6299	3.8248	3.2555	1.0144	3.1457	2.6668	4.2227	2.3477	2.8156	2.6017	2.8278	3.0841	3.541	4.3198	2.406	4.0303	3.943	4.347
ENSG00000164404.8	4.3923	5.561	2.6159	5.6439	4.3219	5.4594	4.5236	4.7004	4.2547	3.9069	4.251	3.1699	4.0036	5.0444	3.4594	4.4594	6.356	4.6439	3.8074	4.1699	4.86	4.9745	5.4594	3.8074	4.701	2.3219	3.1699	5.6439	3.4594	5.7004	5.3923	8.1599	6.1293	4.3327	3.9402	3.7004	4.6439	4.5236	5.6724	5.8192	3.8237	3.585	2	3.7004	4.7549	3.7004	3.9069	4.8074	4.7549
ENSG00000240292.1	0	0	0	0	0	0	0	0	0	0	0	0	0	0	0	0	0	0	0	0	0	0	0	0	0	1.585	0	0	0	0	0	1	1.585	0	0	0	0	1.585	0	0	0	0	0	0	0	0	0	0	0
ENSG00000186675.6	0	2	0	2	1	0	3	4.5236	2.585	4.3219	3.4594	3.3219	2	1	1	1	1.585	1	1	1.585	0	2	2	3.585	1	4.1699	0	0	4.3219	1.585	1	1.585	1	3.3219	2.585	0	0	3.4594	4	2	1	0	1	0	4.1699	3.4594	4	1.585	3.3219
ENSG00000184979.9	5.3576	6.1669	8.4508	7.4133	5.1214	6.0824	9.5727	9.209	10.4527	9.3258	8.5572	9.0479	5.9542	5.0085	8.8147	6.3145	6.1865	5.5753	7.4478	9.8112	5.0691	9.6551	6.6549	10.4525	6.7153	8.5669	5.1783	6.1767	8.1279	5.858	5.9307	9.0806	7.8536	11.126	8.6806	6.2474	8.3239	9.1168	10.3503	6.2128	5.7549	5.8074	7.7879	9.3223	9.2602	9.0309	8.4464	7.16	8.2605
ENSG00000242571.1	1.157	0	0	1.5993	1.157	2.4087	1.8074	2.7463	2.406	1.4803	2.1827	2.4931	1.0635	0	2.85	0	0	0	0	2.8758	0	2.9355	1.4854	1.1506	0	1.0976	0	1.0072	1.1953	2.5211	0	2.9107	2.1473	2.2234	2.842	0	0	1.9069	2.8817	0	1.0072	0	1.7355	3.479	0	0	2.3045	0	3.7655
ENSG00000272335.1	7	7.3038	7.7415	7.6935	6.0661	7.2574	8.1241	8.2761	8.0334	8.0928	8.0056	8.0768	7.0224	7.3038	8.4635	7.2574	7.6935	6.8202	7.3576	8.5236	6.4429	7.8392	7.4263	8.7004	7.8642	7.5469	6.4757	6.6439	7.8887	7.7814	6.8329	8.9099	7.96	7.8265	7.8265	6.6294	8.7313	8.7748	9.5294	6.9069	6.4263	5.9542	8.1396	8.0334	8.683	8.2046	7.8826	7.4094	7.5392
ENSG00000271511.1	1.585	0	0	0	0	0	0	1.585	0	0	0	0	0	0	0	0	0	0	0	0	0	0	0	0	0	0	0	0	0	0	0	0	0	0	0	0	0	0	0	2	0	0	0	0	0	0	0	0	0
ENSG00000226427.1	0	0	0	0	0	0	0	0	0	0	0	0	0	0	0	0	0	0	0	0	0	0	0	0	0	0	0	0	0	0	0	0	0	0	0	0	0	0	0	0	0	0	0	0	0	0	0	0	0
ENSG00000199322.1	0	0	0	0	0	0	0	0	0	0	0	0	0	0	0	0	0	0	0	0	0	0	0	0	0	0	0	0	0	0	0	0	0	0	0	0	0	0	0	0	0	0	0	0	0	0	0	0	0
ENSG00000238419.1	0	0	0	0	0	0	0	0	0	0	0	0	0	0	0	0	0	0	0	0	0	0	0	0	0	0	0	0	0	0	0	0	0	0	0	0	0	0	0	0	0	0	0	0	0	0	0	0	0
ENSG00000240480.1	1	0	0	0	0	0	0	0	0	0	0	0	1	0	0	0	0	0	0	0	0	0	0	0	0	0	0	0	0	0	0	0	0	0	1	0	0	0	0	0	0	0	0	1	0	0	0	0	0
ENSG00000233996.1	0	0	0	0	1	1	0	0	1	1.585	0	0	0	0	1	1	0	0	0	2	0	1	0	1.585	0	0	0	1.585	0	0	0	0	0	0	1	1	0	1.585	0	0	0	0	1	0	0	0	1	0	0
ENSG00000171243.7	1.585	3.1699	5.3219	3.1699	1	1	4.585	6.0224	6.0444	5.5236	7.6653	3.585	2.3219	0	6.7944	0	2	2.8074	1.585	7.1997	1	3.7004	2.585	8.4346	2.585	4.3219	1	2	4.0875	1	2.585	3	0	5.6147	4.0875	1	2	7.0553	6.858	2.3219	1	0	4.9069	8.4429	5.7549	10.4868	4.2479	4.3219	4.0875
ENSG00000282692.1	0	1	0	0	0	0	0	0	1	0	0	0	0	0	2	1	1.585	1.585	0	0	0	0	0	0	0	0	0	1	0	0	1.585	0	1.585	0	0	0	0	1.585	1	0	0	1	0	0	0	1	1	0	0
ENSG00000267041.5	5.6439	6.1497	6.7279	6.9542	5	5.8826	6.5236	6.5236	6.7142	6.1497	7.4346	6.8329	5.4594	5.1699	6.8202	6.0661	5.858	5.5236	5.8329	6.0661	5.5236	5.6439	6.1497	6.1898	6.3576	6.585	4.858	5.1293	6.5236	5.7279	5.2854	7.2668	6.1497	7.5157	5.2095	5.2854	6.6724	7.4346	6.7142	6.3576	5.0444	4.858	6.6439	7.7482	7.4512	6.4094	6.3923	6.0444	7.2192
ENSG00000250180.1	0	0	0	0	0	0	0	0	1	0	0	0	0	0	0	0	0	0	0	0	0	0	0	0	0	0	0	0	0	0	0	0	0	0	0	0	0	0	0	0	0	0	0	0	0	0	0	0	0
ENSG00000251535.1	1	0	0	0	1	0	1	1	0	0	0	0	1	1	1.585	0	1	0	0	0	1	0	0	0	0	0	0	1.585	0	0	0	1	0	0	0	1	0	0	0	0	0	1	0	0	0	0	1	1	0
ENSG00000280387.1	3.4594	2	3	2.3219	2	1	1	1	2	0	0	2.3219	2.8074	1.585	4.3219	3.1699	1.585	2	2.8074	0	1.585	1	2.8074	2	3	0	3	2.3219	2.585	2.3219	2.3219	1.585	2.585	1.585	1	2.585	3.3219	2.3219	0	3	2	1.585	0	0	2	2.8074	2	3.4594	1.585
ENSG00000230335.1	0	0	0	0	0	0	0	0	0	0	0	0	0	0	0	0	0	0	0	0	0	0	0	0	0	0	0	0	0	0	0	0	0	0	0	0	1	0	0	0	0	0	0	0	0	0	0	0	0
ENSG00000277297.1	1	0	0	0	0	1	0	0	2.8074	0	0	0	0	0	0	0	0	0	0	0	0	0	0	0	0	0	0	0	0	0	0	1.3219	0	0	0	0	0	1	0	0	0	0	0	0	0	0	0	0	0
ENSG00000223202.1	0	0	0	0	0	0	0	0	0	0	0	0	0	0	0	0	0	0	0	0	0	0	0	0	0	0	0	0	0	0	0	0	0	0	0	0	0	0	0	0	0	0	0	0	0	0	0	0	0
ENSG00000147081.14	1.585	1.585	0	0	0	1.585	0	0	0	2.3219	0	1	0	3.1699	0	0	1	0	0	0	1.585	0	1.585	1.585	1.585	0	2	1.585	1	0	1.585	0	1	1	0	2.585	2	1.585	0	0	0	1	1	0	0	1	0	1	1.585
ENSG00000244089.1	0	0	0	0	0	0	0	0	0	0	0	0	0	1.585	0	0	0	0	1.585	0	1	0	0	0	0	0	0	0	0	0	1	0	0	0	0	0	0	0	0	0	0	1.585	0	0	0	0	0	0	1
ENSG00000266761.1	0	0	0	0	0	0	0	0	0	0	0	0	0	0	0	0	0	0	0	0	0	0	0	0	0	0	0	0	0	0	0	0	0	0	0	0	0	0	0	0	0	0	0	0	0	0	0	0	0
ENSG00000260084.1	1	0	0	0	0	0	0	0	1	0	2.585	0	0	0	0	0	0	0	0	1	1	1	0	0	1.585	1	0	0	1.585	0	1	0	0	1.585	1	0	0	0	2.3219	1.585	0	0	0	1.585	1	0	0	1	0
ENSG00000231369.1	1	1.144	1.0356	1	1	1.5945	1.5993	2.6064	2.8217	1.0426	0	1.0072	0	0	2.025	0	0	1	0	2.0144	0	1	0	0	1	1.0072	1.585	0	0	0	0	1.0144	0	0	1.5945	1	1.5945	1.5993	2.0215	0	0	1	0	2.0072	2.3334	2.6064	2.0391	1	1.0215
ENSG00000251080.1	0	0	0	0	0	0	0	0	0	0	0	0	0	0	0	0	0	0	0	0	0	0	0	0	0	0	0	0	0	0	0	0	0	0	0	0	0	0	0	0	0	0	0	0	0	0	0	0	0
ENSG00000251353.1	0	1	0	1	0	0	0	0	0	1	0	0	0	0	0	0	1	0	0	0	0	0	0	0	0	0	0	0	0	0	0	0	0	0	0	0	0	0	0	0	0	0	0	0	0	0	0	0	0
ENSG00000111530.12	9.8963	10.8533	11.3415	10.9766	9.8057	10.2819	12.5577	11.9227	12.1898	12.2387	12.4828	13.0563	10.544	9.8688	11.8086	10.6147	9.9887	10.2586	11.1536	11.2533	9.8376	11.3443	10.9567	13.0446	10.8681	12.1459	9.9672	10.3542	11.7557	10.5803	10.3859	12.1679	10.6537	12.4727	11.3788	10.5324	11.8769	12.6513	12.6627	10.6519	9.944	10.0941	11.8102	12.2938	12.0607	11.7752	11.5807	10.749	11.9915
ENSG00000120457.11	11.3756	10.2912	4.1699	9.858	7.983	11.0112	6.2668	9.1241	7.6582	7.3837	7.4676	8.6475	10.1874	8.5118	7.7211	11.2003	9.4115	9.8734	9.8106	7.0768	11.2796	5	8.0661	6.7279	10.6018	8.2046	9.9658	8.7977	6.9658	6.3219	7.8887	12.0049	8.9744	8.1293	7.9715	7.4179	3.3219	10.1007	5.6147	7.5699	9.7682	8.1895	6.6582	1.585	8.2761	6.6439	7.858	8.4136	11.1139
ENSG00000231234.2	2.5945	2.8074	3.3576	3.591	2.5898	3.0054	3.5668	3.441	3.591	3.269	2.4515	2.6982	2.0036	3.466	4.3406	1.9928	3.6848	1	3.4647	3.9937	1.4803	1.0496	3.844	3.2795	3.7027	1.0772	2.0036	3.0108	3.1342	3.0018	3.3306	4.8455	4.3999	2.85	2.0807	2.585	3.5692	4.591	4.1906	3.8146	1.5945	2.3219	3.5777	4.842	4.0259	2.6893	2.86	3.4738	2.3923
ENSG00000131538.7	1.585	0.585	0	0	0	0	0	0	0	0	0	0	0.585	0	0	0	0	0	0.585	0	0	0	0.585	0	1	0	0	0	0	0.585	0	0	0	0	1	0	0	0	0	0	0.585	0	0	0	0	0	0	0	0
ENSG00000258629.1	1	0	0	0	0	0	0	0	0	0	0	0	0	0	0	0	0	0	0	0	0	0	0	0	0	0	0	0	0	1	0	0	0	0	0	0	0	0	0	0	0	0	0	0	0	0	0	0	0
ENSG00000268407.1	0	0	0	0	0	0	0	0	0	0	0	0	0	0	0	0	0	0	0	0	0	0	0	0	0	0	0	0	0	0	0	0	0	0	0	0	0	0	0	0	0	0	0	0	0	0	0	0	0
ENSG00000187486.5	8.0168	7.9542	5.9773	8.3619	8.2336	6.8074	7.375	7.4346	5.8826	9	7.5925	5.9773	7.7814	8.3264	5.1293	9.1084	7.1997	7.5314	9.2216	6.7682	7.7616	5.8329	8.5774	7.983	9.0028	7.8887	7.2668	8.1396	9.8106	7.2761	8.388	4.8074	8.7313	9.1649	8.8549	9.4717	4.858	8.2384	11.23	9.0362	8.4179	7.8329	6.2479	7.2192	10.6573	7.1997	8.9189	9.4858	7.7074
ENSG00000272989.1	1	1	1.585	2.585	2	2.585	3.9069	3.7004	3	2.3219	0	3	1	2.3219	4.3923	2	2.3219	2	1	4.7549	1	3.7004	1.585	4.5236	2	2.3219	0	2	3.3219	1.585	2.3219	4.7549	4.0875	3.7004	3.7004	2	4.4594	4.1699	4.0875	3	2.3219	1	2.3219	6.1699	4.2479	2.8074	4.7549	2.3219	2.3219
ENSG00000271978.1	3.3219	2.3219	2.8074	3.7004	2.3219	3	4.0875	4.6439	3.9069	3.585	4.2479	4.3219	2.3219	2.3219	4	3.8074	3.1699	2.8074	4.1699	2.585	3.9069	3.1699	2.8074	3.9069	2.585	2.8074	2.8074	1	4	3.3219	3	3.1699	2.3219	4.3219	3.1699	3.4594	3.3219	3.7004	6.1497	3.1699	2	3.3219	2.585	2.585	3.8074	4.0875	2.8074	3.4594	3.8074
ENSG00000214176.9	9.0477	9.543	10.4464	10.1593	8.8366	9.0247	10.5454	8.6671	10.2118	9.821	9.7147	8.9284	8.9109	8.6552	9.6908	9.2014	8.9521	8.262	9.6915	10.0087	7.965	8.0152	9.4353	9.6196	9.998	7.2836	8.7856	9.5123	9.1219	9.3053	9.019	11.2804	10.6321	10.1472	8.872	8.872	10.4596	9.4857	8.5596	9.3683	8.7093	8.6795	10.0691	10.5915	9.5018	9.3082	9.2349	9.8748	9.0397
ENSG00000100122.5	0	2	2.3219	1	0	2	4.585	5.4919	5.2854	5.1699	5.6147	5.1293	0	0	5.8329	0	0	2.3219	2.585	4.858	0	3	1.585	4.4594	3.7004	5.1699	0	1.585	3.7004	0	0	2.8074	0	4.7549	5.9307	0	1.585	5.0875	2.8074	0	0	2	3.585	2	5.6147	4.7004	4.3219	2.3219	4.7004
ENSG00000092529.22	7.6635	8.2255	7.2402	8.627	6.8339	7.1611	8.1761	7.8614	7.4449	7.7885	5.9079	6.3491	7.3783	7.6832	8.8186	7.5191	8.452	7.6773	8.0253	8.4165	7.1492	7.5517	8.1203	7.7881	8.7477	5.7471	7.1757	8.1895	7.8448	8.1819	7.9218	8.3659	9.9842	8.5316	8.1016	6.9605	7.8793	8.1393	7.4134	8.054	6.9563	6.8291	7.1441	7.4571	8.7092	8.2734	7.9305	8.1373	7.5083
ENSG00000154975.13	0	2	2	1	2	1	2	4	3.9069	1.585	2.3219	2.3219	0	0	0	1	0	0	3	2.585	0	3.585	1	3.3219	3.7004	3.585	0	1	3.8074	2.585	1	0	1.585	3.1699	5.1699	0	1	5.1699	11.3794	2.585	2.8074	0	1	2.3219	5.1699	5.3576	3.585	2.3219	4.5236
ENSG00000257389.1	0	0	0	0	0	0	0	0	0	0	0	0	0	0	0	0	0	0	0	0	0	0	0	0	0	0	0	0	0	0	0	0	0	0	0	0	0	0	0	0	0	0	0	0	0	0	0	0	0
ENSG00000056972.18	8.5157	9.2432	9.3945	9.3197	8.5622	8.2432	10.5662	10.6471	10.2866	9.825	9.8734	10.3869	9.0084	8.3354	10.5008	9.4798	8.2004	8.6475	9.7313	9.8734	8.1189	9.3554	9.1828	10.2175	9.2923	10.2761	8.7879	8.9366	10.137	8.817	8.9687	11.3281	8.7381	10.3619	10.0362	8.8948	10.7731	10.8273	10.3208	9.2384	8.3576	8.6147	9.8154	10.0403	10.6996	10.0002	9.5999	9.0985	10.1898
ENSG00000112818.9	6.4094	7.2668	0	5.5236	2.8074	7.3923	5.1293	3	6.5699	5.8826	3.1699	3.7004	4.858	1	4	5.8074	2	6.6582	6.1085	1.585	2.585	6.5078	4.6439	5.3923	4.0875	4.9069	4.6439	1.585	5.1293	3.1699	2	2.585	2.585	5.7814	3.1699	3.8074	3.1699	3.9069	3.1699	1.585	4.0875	0	3.1699	10.8918	1.585	2.8074	8.7748	3.9069	7.2574
ENSG00000200842.1	0	0	0	0	0	0	0	0	0	0	0	0	0	0	0	0	0	0	0	0	0	0	0	0	0	0	0	0	0	0	0	0	0	0	0	0	0	0	0	0	0	0	0	0	0	0	0	0	0
ENSG00000113492.13	1	0	0	1	0	0	1	0	1	0	0	0	1	0	0	0	0	0	0	0	1	0	0	0	0	0	0	0	0	0	1	0	1	0	0	0	0	0	0	1	0	0	0	0	0	0	0	0	0
ENSG00000143157.11	9.6439	10.1007	10.9084	10.3509	9.0928	9.9144	11.8669	11.135	11.6461	11.2674	11.6944	11.896	9.6987	9.0848	11.1805	9.633	9.1319	8.9454	10.3542	10.9823	9.2923	10.5999	10.2726	12.3103	10.3956	11.2276	9.1396	9.2574	11.1886	9.5661	9.1624	11.9125	10.2491	11.9244	11.0293	9.7846	11.5167	11.9979	10.9144	9.7912	9.2597	9.4919	10.7773	11.3168	11.5338	11.1046	10.8941	9.9039	11.1421
ENSG00000181371.3	0	0	0	0	0	0	0	0	0	0	0	0	0	0	0	0	0	0	0	0	0	0	0	0	0	0	0	0	0	0	0	0	0	0	0	0	0	0	0	0	0	0	0	0	0	0	0	0	0
ENSG00000266097.1	0	0	0	0	0	0	0	0	0	0	0	0	0	0	0	0	0	0	0	0	0	0	0	0	0	0	0	0	0	0	0	0	0	0	0	0	0	0	0	0	0	0	0	0	0	0	0	0	0
ENSG00000250413.1	1	0	0	1.585	0	0	1	1.585	0	0	1	1.585	0	1	0	0	1.585	0	1.585	1	1	1.585	0	1	0	0	0	0	1.585	0	0	2.3219	1.585	0	0	0	0	2	0	0	0	0	1	0	0	0	0	1	1.585
ENSG00000275778.1	4.2772	4.8659	5.5239	4.6949	0	3.9837	4.5951	4.2987	4.3875	4.2517	5.1514	5.3034	4.6053	2.6369	4.7159	0	5.5865	4.2994	5.3016	5.4777	2.8797	2.9819	3.9298	3.2494	4.6628	3.7038	2.6893	2.0108	3.7751	4.3533	4.2494	6.7602	0	2.4542	4.585	4.2149	5.7944	3.8817	7.6506	3.645	4.2172	3.61	4.1603	4.7661	6.4165	5.0264	5.1875	4.144	4.5354
ENSG00000254129.1	0	0	1.6182	0	0	0	1.0566	0	1.0566	0	0	1.1243	0	0	0	0	0	0	0	0	0	0	0	0	0	0	0	0	0	1	0	0	0	0	0	0	0	0	0	0	0	0	0	0	0	0	0	1.0426	0
ENSG00000253735.1	0	0	0	0	0	0	0	0	0	0	0	0	0	0	0	0	0	0	0	0	0	0	0	0	0	0	0	0	0	0	0	0	0	0	0	0	0	0	0	0	0	0	0	0	0	0	0	0	0
ENSG00000142875.19	7.6865	8.4959	10.6165	9.6689	7.96	8.5622	10.7202	11.8129	11.4903	12.0014	11.9833	12.3867	8.3619	7.9307	11.8506	8.6294	8.0334	8.2095	9.2216	10.3343	7.6147	10.9226	8.69	13.1061	8.676	12.1033	7.3923	8.3966	11.461	8.5661	8.7313	9.8106	8.5157	11.5221	10.6184	8.2192	10.6891	12.2458	12.7616	8.1033	8.1137	7.7229	10.783	11.3106	12.042	11.0279	11.3701	9.2503	11.7202
ENSG00000239547.3	0	0	0	0	0	0	0	0	0	0	0	0	0	0	0	0	0	0	0	0	0	0	0	0	0	0	0	0	0	0	0	0	0	0	0	0	0	0	0	0	0	0	0	0	0	1	0	0	0
ENSG00000237478.2	0	0	0	0	0	0	0	0	0	0	0	0	0	0	0	0	0	0	0	0	0	0	0	0	0	0	0	0	0	0	0	0	0	0	0	0	0	0	0	0	0	0	0	0	0	0	0	0	0
ENSG00000075790.10	8.8202	9.058	10.6712	9.3433	8.2392	9.1133	11.9843	10.802	11.4778	10.8546	11.1549	11.1738	9.2216	8.5584	10.655	9.5275	8.6689	8.7108	9.7347	10.1977	8.1033	10.777	9.2369	11.4365	9.6202	10.6273	8.4186	8.4594	10.2748	8.8297	8.6724	10.7649	9.1437	10.7929	10.2722	9.1791	9.852	11.0594	11.4802	9.1674	8.4221	8.9089	10.3078	11.0132	10.9071	10.7909	9.9588	9.0634	10.6733
ENSG00000016602.9	3.3219	1.585	3.7004	4.2479	1.585	1	1	1.585	1	4.1699	2	3.4594	2.8074	2.585	2.585	4.1699	2.8074	0	4.4594	0	2.8074	2	1.585	4.5236	0	2.3219	3.7004	1	1.585	0	3.4594	4.4594	2	4	2.585	1.585	1	0	0	0	3	2.3219	1.585	5.5546	2	1	3.1699	1	1
ENSG00000253099.1	0	0	0	0	0	0	0	0	0	0	0	0	0	0	0	0	0	0	0	0	0	0	0	0	0	0	0	0	0	0	0	0	0	0	0	0	0	0	0	0	0	0	0	0	0	0	0	0	0
ENSG00000203616.2	0	0	0	1	0	0	1.6041	1.0144	1.0144	1.0496	0	0	1	0	0	0	1	0	1	0	0	0	0	0	0	0	0	1	0	1.585	0	0	2.585	0	0	0	0	0	0	0	1	0	1.8914	0	0	0	0	1.585	0
ENSG00000140522.11	0	0	0	0	1	0	1.585	0	2.3219	0	0	0	0	1.585	0	0	1.585	0	0	1	1	0	1	0	1	0	0	1	0	0	0	1	0	1.585	1	0	0	2	0	0	0	0	1	0	1	2.3219	0	1	1.585
ENSG00000168172.8	9.3859	9.7879	11.2119	10.8696	9.4798	9.733	11.7515	10.6591	11.4351	11.1536	12.1312	12.0543	9.4429	9.4656	10.8376	9.8611	9.4838	9.4512	10.4635	9.7582	9.3106	10.3934	10.242	11.5999	10.374	10.9263	9.1396	9.7004	11.1137	9.9293	9.7194	10.9513	10.1228	11.8494	10.2726	9.8281	10.6221	11.9458	11.2946	9.697	9.1033	9.3083	10.5546	8.8978	11.2101	10.875	10.7296	10.5765	11.0355
ENSG00000256709.2	0	0	0	0	0	0	0	0	0	0	0	0	0	0	0	0	0	0	0	0	0	0	0	0	0	0	0	0	0	0	0	0	0	0	0	0	0	0	0	0	0	0	0	0	0	0	0	0	0
ENSG00000233829.1	0	0	0	0	0	0	0	0	0	0	0	0	0	0	0	0	0	0	0	0	0	0	0	0	0	0	0	0	0	0	0	0	0	0	0	0	0	0	0	0	0	0	0	0	0	0	0	0	0
ENSG00000266620.1	0	0	0	0	0	0	0	0	0	0	0	0	0	0	0	0	0	0	0	0	0	0	0	0	0	0	0	0	0	0	0	0	0	0	0	0	0	0	0	0	0	0	0	0	0	0	0	0	0
ENSG00000109606.12	10.5038	11.3891	12.0641	11.6407	10.5018	11.014	12.4265	11.4014	11.9922	12.2021	12.2327	13.0604	11.1072	10.6202	11.9099	11.0593	10.9651	10.8049	11.8868	11.7932	10.5048	11.4752	11.8857	13.3163	11.5589	11.8361	10.5008	10.7339	11.7818	11.3537	10.933	13.0897	11.2697	12.7698	11.1007	11.1586	12.0741	12.5258	11.5994	11.4126	10.6751	10.8486	12.0573	12.8925	11.9443	12.0924	11.5038	11.5906	11.9293
ENSG00000225928.2	0	0	0	0	0	0	0	0	0	0	0	0	0	0	1	1	0	0	0	0	0	0	0	0	0	0	0	0	0	0	0	1	0	0	0	0	0	0	0	1	0	0	0	1	0	0	0	0	0
ENSG00000120451.10	10.42	10.4189	11.0868	10.8681	9.9069	10.6055	12.1434	11.3537	12.2429	11.6974	12.0109	12.3982	10.6839	9.6511	11.4589	11.1712	10.2574	9.7928	11.1415	11.4231	10.0251	10.4179	10.8305	12.6445	10.5859	11.3326	9.9039	10.3365	11.6573	10.7863	9.9701	12.3794	11.4742	11.8082	11.0881	10.851	11.196	12.3115	12.2758	10.5147	10.0042	10.0196	11.3432	11.3701	12.0505	11.5618	11.1548	11.4284	11.3134
ENSG00000226536.1	0	0	0	0	0	0	0	0	0	0	0	0	0	0	0	0	0	0	0	0	0	0	0	0	0	0	0	0	1	0	0	0	0	0	0	0	0	0	0	0	0	0	0	0	0	0	0	0	0
ENSG00000113520.10	1	0	0	0	0	0	1.585	0	0	1	0	0	0	0	1	0	0	0	1	0	0	0	0	0	0	1	0	0	0	0	0	0	0	0	0	0	0	1	7.8887	0	0	0	0	0	1.585	0	0	0	0
ENSG00000279897.1	1	1	0	1	0	0	0	0	0	0	0	0	1.585	0	0	0	0	0	1	0	1	0	1.585	1	1	0	1	1	1.585	1	1	1.585	0	0	0	1.585	1	0	1	0	1.585	1	0	0	2	0	0	0	0
ENSG00000213180.4	0	0	0	0	0	0	0	0	0	0	0	0	0	0	0	0	0	0	0	0	0	0	0	0	0	0	0	0	0	0	0	0	0	0	0	0	0	0	0	0	0	0	0	0	0	0	0	0	0
ENSG00000206832.1	0	0	0	0	0	0	0	0	0	0	0	0	0	0	0	0	0	0	0	0	0	0	0	0	0	0	0	0	0	0	0	0	0	0	0	0	0	0	0	0	0	0	0	0	0	0	0	0	0
ENSG00000277333.1	0	0	0	0	0	0	0	0	0	0	0	0	0	0	0	0	0	0	0	0	0	0	0	0	0	0	0	0	0	0	0	0	0	0	0	0	0	0	0	0	0	0	0	0	0	0	0	0	0
ENSG00000239486.1	0	0	0	1	0	0	0	0	0	0	0	0	0	0	0	0	0	0	0	0	0	0	0	0	0	0	0	0	0	0	0	0	0	0	0	1	0	0	0	0	0	0	0	0	1	0	0	0	0
ENSG00000276746.1	0	0	0	0	0	0	0	0	0	0	0	0	0	0	0	0	0	0	0	0	0	0	0	0	0	0	0	0	0	0	0	0	0	0	0	0	0	0	0	0	0	0	0	0	0	1	0	0	0
ENSG00000200799.1	0	0	0	0	0	0	0	0	0	0	0	0	0	0	0	0	0	0	0	0	0	0	0	0	0	0	0	0	0	0	0	0	0	0	0	0	0	0	0	0	0	0	0	0	0	0	0	0	0
ENSG00000215915.9	8.9675	6.4075	7.476	8.1774	6.8357	7.8733	7.2735	7.9474	6.254	6.5159	6.6441	8.4722	6.598	6.0915	6.918	7.5413	8.0597	7.5486	8.3268	8.5411	6.8122	7.235	8.5134	6.6091	8.7043	6.1552	7.2031	7.8334	7.3187	8.8046	7.2083	7.5677	9.3294	7.6086	8.9686	6.6707	8.4034	7.8898	10.8293	7.9671	6.3771	7.8514	7.1531	6.0283	7.8461	7.7432	7.925	7.7043	8.1982
ENSG00000234409.6	3	4.858	2.3219	4.5236	2.8074	3.3219	3.8074	4.1699	4.858	4.3219	2.585	2	3.1699	2.585	4.0875	3.1699	3.4594	2.8074	4.9069	4.0875	2.3219	2.3219	4	2.585	5.4263	1.585	1	3.7004	5	2.3219	4.4594	5.6147	5.1699	4.3923	4.6439	3.1699	2.585	4.858	8.0049	3.4594	3.4594	2.8074	1.585	4.585	6.375	4.6439	5.2095	4.2479	3.7004
ENSG00000276291.4	6.0661	6.0875	6.4163	7.2574	5.6724	5.6439	7.4947	7.603	7.7101	6.6719	6.8455	7.7504	5.4263	5.7279	7.2878	5.3923	6.4094	5.318	5.7004	6.6254	6.0224	5.8329	5.4263	7.9336	6.4232	6.6147	4.7004	5.585	7.0149	5.9542	5.7549	8.3508	6.6582	6.8948	6.2479	5.3576	8.6755	7.6896	7.782	6.1699	5.6616	4.585	7.1067	6.8884	7.3554	7.0127	6.9069	6.1243	7.2716
ENSG00000117133.10	8.2046	8.3619	9.4878	8.7846	7.6511	8.2715	10.4737	10.5925	10.2981	10.2456	10.0728	10.403	8.2854	7.7879	10.3934	8.4051	8.1898	8.0875	9.0661	9.9542	7.6511	10.1861	8.9915	11.0761	8.5699	9.9614	7.6366	8.1649	9.8265	8.4346	8.5546	9.9366	8.6546	10.1098	10.2408	8.3264	9.8626	10.4969	10.7004	8.8486	7.8392	8.1649	9.8329	11.2883	10.2167	9.9084	9.5157	8.683	9.8872
ENSG00000085999.11	2.0875	3.1699	7.8046	4.9768	1.1309	3.1859	8.2668	6.4067	7.2059	6.626	6.557	7.9866	1.585	2.5558	7.1383	2	2.8278	1	4.263	7.888	3.3074	6.0483	2.4931	8.2914	5.2223	5.2396	0	2.7887	4.0747	2.0942	2.4195	8.4385	2.0108	8.2579	6.3172	1	6.9513	6.801	2.7203	2.0807	0	2.3391	7.5165	9.316	5.2772	5.6702	6.3625	2	5.2795
ENSG00000265891.1	0	0	0	0	0	0	0	0	0	0	0	0	0	0	0	0	0	0	0	0	0	0	0	0	0	0	0	0	0	0	0	0	0	0	0	0	0	0	0	0	0	0	0	0	0	0	0	0	0
ENSG00000280148.1	0	0	0	0	0	0	0	0	2.9745	0	0	0	0	0	0	0	0	0	0	0	0	0	0	0	0	0	0	0	0	0	0	2.2418	0	0	0	0	0	3.4568	0	0	0	0	0	0	1.8679	2.7004	0	0	0
ENSG00000228403.1	0	0	0	0	0	0	0	0	0	0	0	0	0	0	0	0	0	0	0	0	0	0	0	0	0	0	0	0	0	0	0	0	0	0	0	0	0	0	0	0	0	0	0	0	1	0	0	0	0
ENSG00000110172.11	9.6775	9.1573	9.1854	9.4635	7.8074	8.7515	10.0219	9.2621	9.7844	9.9067	9.9389	9.967	8.697	8.5774	10.205	8.983	8.5273	8.4798	9.5603	8.4949	7.9279	9.2235	9.9113	9.9908	9.6165	9.4002	8.6288	8.6257	9.8623	8.9855	8.4798	9.9497	8.7347	10.285	8.2808	8.4919	9.616	10.5996	10.6634	8.7877	8.2761	8.4133	9.6569	9.5923	9.9929	9.6162	8.7977	9.2336	9.6033
ENSG00000165646.11	3.5509	7.0962	6.855	7.9086	6.0468	6.9528	7.0129	7.405	7.4243	8.1289	7.5456	7.8328	7.1195	6.0999	5.9212	5.6212	3.6088	6.3118	8.9373	3.942	5.2168	2.5084	7.1365	8.3009	8.055	8.1448	5.0785	8.8874	7.8715	5.3399	8.7566	2.568	5.2983	6.7634	5.8515	6.0272	4.6264	7.9267	6.4094	6.6632	5.3327	5.9449	5.7957	10.2095	9.8878	7.8476	7.2676	9.4932	7.4284
ENSG00000221016.1	0	0	0	0	0	0	0	0	0	0	0	0	0	0	0	0	0	0	0	0	0	0	0	0	0	0	0	0	0	0	0	0	0	0	0	0	0	0	0	0	0	0	0	0	0	0	0	0	0
ENSG00000258337.1	0	0	0	0	0	0	0	0	0	0	0	0	0	0	0	0	0	0	0	0	0	0	0	0	0	1	0	0	1	0	0	0	0	0	0	0	0	0	0	0	0	0	0	0	0	0	0	0	0
ENSG00000248770.1	0	0	0	0	0	0	0	0	0	0	0	0	0	0	0	0	0	0	0	0	0	0	0	0	0	0	0	0	0	0	0	0	0	0	0	0	0	0	0	0	0	0	0	0	0	0	0	0	0
ENSG00000167384.10	6.9425	7.7279	7.6511	7.4768	6.1497	6.9307	9.611	8.543	8.1948	7.4429	8.585	9.0928	6.9189	6.4757	8.5925	7.2854	6.8704	6.8202	7.5774	6.9773	5.858	7.6294	7.3129	8.7381	7.5078	8.3219	6.4094	6.858	7.8765	7.1293	7.2192	7.9307	7.9189	9.1293	7.4429	6.9425	7.7748	9.0112	8.9887	7.5925	6.5392	6.2288	7.6221	8.6795	8.5887	8.3576	7.7814	7.3923	8.3837
ENSG00000225124.1	0	0	0	0	0	0	0	0	0	0	0	0	0	0	0	0	0	0	0	2	0	0	0	0	0	0	0	0	0	0	0	0	0	0	0	0	0	0	0	0	1	0	0	0	0	1	0	0	0
ENSG00000113732.8	10.2155	10.8376	11.3961	10.6339	10.0224	10.7871	13.32	13.3379	13.0899	12.7448	12.5324	12.5836	10.6175	10.1485	13.1142	10.9506	10.3343	10.403	11.2131	13.4346	10.5746	13.4742	10.8742	13.0568	10.9009	12.7046	9.8704	10.5157	12.3786	10.4041	10.7117	13.9231	10.6303	12.6578	13.1908	10.7936	12.4717	12.9355	13.097	11.6484	10.1447	10.1331	12.4357	12.4248	12.8364	12.761	12.0583	10.8611	12.2479
ENSG00000248577.1	0	0	0	0	0	0	0	0	0	0	0	0	0	0	0	0	0	0	0	0	0	0	0	0	0	0	0	0	0	0	0	0	0	0	0	0	0	0	0	0	0	0	0	0	0	0	0	0	0
ENSG00000281136.1	0	0	0	0	0	0	0	0	0	0	0	0	0	0	0	0	0	0	0	0	0	0	0	0	0	0	0	0	0	0	0	0	0	0	0	0	0	0	0	0	0	0	0	0	0	0	0	0	0
ENSG00000278603.1	4.4854	4.2906	1.8359	4.1906	3.0233	3.8104	6.6851	4.5033	3.7708	3.7377	4.228	4.862	3.9937	3.5862	5.2627	4.5135	5.843	2.5211	3.0531	8.308	3.7592	6.143	5.3169	6.3131	4.0347	4.7845	1.5059	3.5135	5.2311	5.4009	4.2055	7.4458	6.7085	5.3653	5.7719	4.6628	7.2391	5.0009	6.3801	5.0374	2.3363	2.9011	5.2566	6.1121	4.5826	4.9704	2.8319	4.8634	3.6915
ENSG00000255618.1	0	0	0	0	0	0	0	0	1	0	0	0	0	0	0	0	0	0	0	0	0	0	0	0	0	0	0	0	0	0	0	0	1	0	0	0	0	0	0	0	0	0	0	0	0	0	0	0	0
ENSG00000277041.1	0	0	0	0	0	0	0	0	0	0	0	0	0	0	0	0	0	0	0	0	0	0	0	0	0	0	0	0	0	0	0	0	0	0	0	0	0	0	0	0	0	0	0	0	0	0	0	0	0
ENSG00000238067.1	0	0.585	0	0	0	0	0	0	0.585	0	0	0	0	0	0	0	0	0	1.3219	0	0	0	0	0	0	0	0	0	0	0	0	0	0	0	0	0	0	0	0	0	0	0	0	0	0	0	0	0	0
ENSG00000106809.10	6.0224	8.2095	5.8826	8.7616	4	5.4263	7.4263	11.6393	11.3729	10.1059	8.5118	10.5831	6.5392	4.7549	9.4346	5.6147	6.1898	7.1699	6.5546	8.6366	4.4594	7.585	6.7415	8.8918	8.1344	10.1485	4.858	5.8329	11.5018	6.4919	4	4.3219	6.8455	10.6475	9.5236	4.7004	4.858	11.5392	6.0224	5.7279	5.3923	4	8.1396	7.0224	11.8669	11.9392	10.4959	4.9069	11.2808
ENSG00000252891.1	0	0	0	0	0	0	0	0	0	0	0	0	0	0	0	0	0	0	0	0	0	0	0	0	0	0	0	0	0	0	0	0	0	0	0	0	0	0	0	0	0	0	0	0	0	0	0	0	0
ENSG00000138152.8	2	2.585	3.9069	3.1699	0	2.3219	9.4346	5.9773	6.2668	6.4263	4	5.2095	1	0	2	0	2	0	2.3219	7.1497	1	6.9658	2.8074	7.983	2.585	5.3923	1.585	0	3.3219	2.3219	0	3.585	3.1699	5.3576	6.2479	1.585	7.9189	7.3219	1.585	2	2	0	8.1497	6.9773	4.3923	4	5.5546	0	3.3219
ENSG00000230428.1	0	0	0	0	0	0	0	0	0	0	0	0	0	0	0	0	0	0	0	0	0	0	0	0	0	0	0	0	0	0	0	0	0	0	0	0	0	0	0	0	0	0	0	0	0	0	0	0	0
ENSG00000232896.1	0	0	0	0	0	0	1	0	1	0	0	0	0	0	0	0	0	0	0	0	0	0	0	0	0	0	0	0	0	0	0	2.3219	0	0	0	0	0	0	0	0	0	0	0	0	0	1	0	0	0
ENSG00000257178.3	0	2.0144	2.8156	2	0	0	2.0072	0	2.3248	2.3219	1.585	2	1	1	1.585	1.585	0	0	0	2.585	0	1.0072	1.6041	2.0072	0	1.585	0	1.0215	2	0	0	2.6017	3	3.0144	1.0072	1	4.0312	2.0072	0	0	0	0	0	3.3219	2	2.0108	1.0072	1.5993	2
ENSG00000213421.4	0	0	0	0	0	0	0	0	0	0	0	0	0	0	0	0	0	0	0	0	0	0	0	0	0	0	0	0	0	0	0	0	0	0	0	0	0	0	0	0	0	0	0	0	0	0	0	0	0
ENSG00000201432.1	0	0	0	0	0	0	0	0	0	0	0	0	0	0	0	0	0	0	0	0	0	0	0	0	0	0	0	0	0	0	0	0	0	0	0	0	0	0	0	0	0	0	0	0	0	0	0	0	0
ENSG00000264957.1	0	0	0	0	0	0	0	0	0	0	0	0	0	0	0	0	0	0	0	0	0	0	0	0	0	0	0	0	0	0	0	0	0	0	0	0	0	0	0	0	0	0	0	0	0	0	0	0	0
ENSG00000279001.1	0	0	0	0	0	0	0	0	1	0	0	0	0	0	0	0	0	0	0	0	0	0	0	0	0	0	0	0	0	0	0	0	0	0	0	0	0	0	0	0	0	0	0	0	0	0	0	0	0
ENSG00000253983.2	0	0	1	1	0	0	2.3219	0	2	2.585	2.585	2.585	1	0	0	0	0	1	0	1.585	0	2.3219	0	1.585	1.585	1	0	0	1.585	0	0	1.585	1.585	0	1	0	1	2	0	0	0	0	0	0	2.8074	1	2	1	0
ENSG00000102921.7	8.9307	9.7499	11.1762	9.6475	8.9307	9.2119	12.0447	10.7846	11.2467	11.1941	11.5008	11.7887	9.3772	8.6546	11.2342	9.6036	9.0634	8.9425	10.102	11.0417	8.8734	10.6917	9.6511	11.7313	9.783	10.7228	9.0661	9.3151	10.5897	9.0553	9.2336	12.3323	9.8138	11.7908	10.3707	9.7245	11.3542	11.697	11.1098	9.9542	9.2923	8.9973	11.021	11.2161	11.2796	11.0901	10.4471	9.9054	10.5999
ENSG00000239545.3	0	0	0	0	0	0	0	0	0	0	0	0	0	0	0	0	0	0	0	0	0	0	0	0	0	0	0	0	0	0	0	0	0	0	0	0	0	0	0	0	0	0	0	0	0	0	0	0	0
ENSG00000143178.12	6.3576	6.6865	6.9658	7.7549	5.8074	6.2095	7.9715	6.8455	7.2668	7.6582	7.1189	7.3576	5.3576	6.1699	7.858	5.9069	6.6147	5.6724	6.5546	7.4263	6.375	6.858	5.9542	7.0661	7.0661	6.2854	4.7004	5.8329	7.3399	6.8948	6.2095	8.4878	7.8887	7.4838	7.2668	5.8329	8.1396	7.6221	8.3399	6.4263	5.1699	5.0444	7.0112	6.3399	7.9248	6.9307	7.098	6.7944	6.6294
ENSG00000207874.1	0	0	0	0	0	0	0	0	0	0	0	0	0	0	0	0	0	0	0	0	0	0	0	0	0	0	0	0	0	0	0	0	0	0	0	0	0	0	0	0	0	0	0	0	0	0	0	0	0
ENSG00000276376.1	0	0	0	0	0	0	0	0	0	0	0	0	0	0	0	0	0	0	0	0	0	0	0	0	0	0	0	0	0	0	0	0	0	0	0	0	0	0	0	0	0	0	0	0	0	0	0	0	0
ENSG00000199279.1	0	0	0	0	0	0	0	0	0	0	0	0	0	0	0	0	0	0	0	0	0	0	0	0	0	0	0	0	0	0	0	0	0	0	0	0	0	0	0	0	0	0	0	0	0	0	0	0	0
ENSG00000267513.3	0	0	0	0	0	0	0	0	0	0	0	0	0	0	0	0	0	0	0	0	0	0	0	0	0	0	0	0	0	0	0	0	0	0	0	0	0	0	0	0	0	0	0	0	0	0	0	0	0
ENSG00000152409.8	9.0768	9.4656	8.7108	9.69	8.9069	9.4939	9.7381	9.5372	11.0035	9.8297	10.242	10.8757	9.4305	8.7781	10.0182	9.5812	9.7632	9.1319	9.7091	8.5314	9.0954	8.4878	10.2842	9.8704	9.5098	9.9658	8.7582	9.545	9.7364	9.9337	9.4959	10.8384	9.3923	9.8025	8.2288	9.4346	8.3707	10.8345	10.1674	9.9915	8.9858	8.7748	9.4898	9.9396	10.0334	9.9129	9.3554	9.7415	10.5708
ENSG00000236246.1	0	0	0	0	0	0	0	0	0	0	0	0	0	0	0	0	0	0	0	0	0	0	0	0	0	0	0	0	0	0	0	0	0	0	0	0	0	0	0	0	0	0	0	0	0	0	0	0	0
ENSG00000282265.1	0	0	0	0	0	0	0	0	0	0	0	0	0	0	0	0	0	0	0	0	0	0	0	0	0	0	0	0	0	0	0	0	0	0	0	0	0	0	0	0	0	0	0	0	0	0	0	0	0
ENSG00000223575.2	0	0	0	0	0	0	0	0	0	0	0	0	0	0	0	1	0	0	0	0	0	0	0	0	1	0	0	0	0	0	0	0	0	0	0	0	0	0	0	0	1	0	0	0	0	0	0	0	0
ENSG00000201444.1	0	0	0	0	0	0	0	0	0	0	0	0	0	0	0	0	0	0	0	0	0	0	0	0	0	0	0	0	0	0	0	0	0	0	0	0	0	0	0	0	0	0	0	0	0	0	0	0	0
ENSG00000232573.1	7.243	8.5131	6.559	8.4049	7.1571	11.1538	7.9077	10.3238	9.08	8.9641	11.1468	8.3346	7.8372	6.8554	11.0738	8.0296	8.2264	11.0206	8.8103	11.7992	7.3963	11.4494	9.4363	8.356	8.1316	8.5377	7.642	7.6355	8.9409	8.7625	7.9313	10.2274	8.5229	6.7782	10.1482	6.8566	8.8465	9.149	9.7965	8.8157	7.6464	7.5581	7.6286	10.5293	8.9151	8.6235	6.44	7.9626	9.9374
ENSG00000261431.1	0	0	0	0	0	0	1	0	1.585	0	0	0	0	0	1	0	0	0	0	1	0	0	1	1	0	0	0	0	0	0	0	2.585	0	0	0	0	0	0	1	0	0	0	0	1	0	0	0	0	0
ENSG00000253164.5	0	0	0	0	0	0	0	0	0	1	0	1.585	0	0	0	0	0	0	0	0	0	0	0	0	0	0	0	0	0	0	0	0	0	2	0	0	0	0	0	0	0	0	0	0	0	0	0	0	0
ENSG00000250697.1	0	0	0	0	0	0	0	0	0	1	5.1293	2.585	0	0	0	0	0	0	0	0	0	0	0	1	0	0	0	0	1	0	0	1.585	0	0	1.585	0	1.585	0	0	0	0	0	1.585	0	0	0	0	0	0
ENSG00000277323.1	0	0	0	0	0	0	0	0	0	0	0	0	0	0	0	0	0	0	0	0	0	0	0	0	0	0	0	0	0	0	0	0	0	0	0	0	0	0	0	0	0	0	0	0	0	0	0	0	0
ENSG00000176256.10	1.585	0	0	0	0	1.585	0	0	0	0	0	0	1	2.585	0	1	0	0	0	0	1.585	0	2	0	0	0	1	2	0	0	2	0	0	0	0	2	0	0	0	1	0	2	0	0	0	0	0	0	0
ENSG00000232163.2	0	0	0	0	0	0	0	0	0	0	0	1	1	0	0	0	0	0	0	0	0	0	0	0	0	0	0	0	0	0	0	0	0	1	0	0	0	0	0	0	0	0	0	0	0	1	0	0	0
ENSG00000241792.1	0	0	0	0	0	0	0	0	0	0	0	0	0	0	0	0	0	0	0	0	0	0	0	0	0	0	0	0	0	0	0	0	0	0	0	0	0	0	0	0	0	0	0	0	0	0	0	0	0
ENSG00000278395.1	0	0	0	0	0	0	0	0	0	0	0	0	0	0	0	0	0	0	0	0	0	0	0	0	0	0	0	0	0	0	0	0	0	0	0	0	0	0	0	0	0	0	0	0	0	0	0	0	0
ENSG00000167178.15	3.585	4.3219	6.5392	4.8074	3.4594	4.3219	8.4478	8.3239	8.7547	8.7382	8.69	8.3038	3.1699	3.1699	8.4094	2.3219	4.6439	1.585	3.9069	6.2668	4.1699	3.585	4.0875	7.4998	4.585	7.2384	1.585	3.4594	8.1916	3.1699	2.8074	7.7814	4.5236	8.8455	8.2574	2.8074	5.0875	8.6799	7.861	3.4594	2.3219	2.3219	7.3487	3.9069	7.5157	8.375	8.0056	3.7004	6.6865
ENSG00000232775.6	1.5607	1.6645	0	1.6554	2.4436	1.0635	2.9317	2.3219	1.8319	3.2839	1.9146	4.2494	0	1.6041	2.211	2.0772	2.0461	0	0	1.0496	1.6182	0	1.9298	3.2234	2.9505	0	0	2.3702	2.1144	1.6736	1.111	2.4249	2.585	0	1.585	2.4383	1.1375	3.26	1.281	3.2765	0	1.0496	2.9222	1.669	1.2016	0	1	2.4033	2.1603
ENSG00000260092.1	3.5185	0	1.852	3.1922	2	0.1243	4.5759	1.5008	4.2048	4.7109	3.2675	3.225	2.5705	1.7485	3.3219	1.3103	1.8953	3.2188	3.3632	5.0277	2.3363	4.0197	2.9709	4.4449	2.7181	0.263	0	0	2.9837	0	0.774	3.9837	0	2.4931	4.1683	2.585	6.5878	3.7949	4.862	3	3.0391	2.585	2.2418	11.0754	3.8807	3.7431	5.9669	1.7268	2.8115
ENSG00000092054.12	8.3233	8.2056	0	8.4444	7.7609	8.693	1.585	4.784	3	4.1699	0	3.2839	8.1073	7.5026	1.1635	8.7932	8.1551	6.8134	8.3381	1.585	8.6717	3	8.8112	2.6346	8.7653	3.3219	7.4005	8.2198	0	8.9275	7.6886	0	9.4548	1.585	2.7268	7.9573	0	5.0592	4.6831	7.4394	7.34	6.9519	2.585	0	2.3219	3.1699	1.585	7.9217	6.6298
ENSG00000206989.1	0	0	0	0	0	0	0	0	0	0	0	0	0	0	0	0	0	0	0	0	0	0	0	0	0	0	0	0	0	0	0	0	0	0	0	0	0	0	0	0	0	0	0	0	0	0	0	0	0
ENSG00000176752.6	0	0	0	0	0	0	0	0	0	0	0	0	0	0	0	0	0	0	0	0	0	0	0	0	0	0	0	0	0	0	0	0	0	0	0	0	0	0	0	0	0	0	0	0	0	0	0	0	0
ENSG00000223082.1	0	0	0	0	0	0	0	0	0	0	0	0	0	0	0	0	0	0	0	0	0	0	0	0	0	0	0	0	0	0	0	0	0	0	0	0	0	0	0	0	0	0	0	0	0	0	0	0	0
ENSG00000237714.1	0	0	0	0	0	0	0	0	0	0	0	0	0	0	0	0	0	0	0	0	0	0	0	0	0	0	0	0	0	0	0	0	0	0	0	0	0	0	0	0	0	0	2.2141	0	0.7824	0	0	0	0
ENSG00000200959.1	0	0	0	0	0	0	0	0	1	1	1.585	0	0	0	1.585	0	0	0	0	0	0	1.585	0	0	0	7.96	0	1	0	1	0	1	0	0	1	0	0	0	0	0	0	0	0	0	0	0	0	0	0
ENSG00000270971.2	0	0	0	0	0	0	0	0	0	0	0	0	0	0	0	0	0	0	0	0	0	0	0	0	0	0	0	0	0	0	0	0	0	0	0	0	0	0	0	0	0	0	0	0	0	0	0	0	0
ENSG00000267313.6	2	0	0	4.585	0	0	2.3219	2	1.585	2.8074	2	1	1	2.3219	1.585	2	2.585	4.6439	1	1.585	0	1	0	2	1	2	1.585	2.3219	3.3219	1	0	0	5.5236	1	2.8074	2	2.585	2.8074	5.1293	1	0	0	2.8074	1.585	1.585	0	0	0	0
ENSG00000105865.10	5.6212	6.8494	8.2336	7.4954	5.5877	5.9222	9.3885	8.1236	8.5927	7.8066	7.6481	7.6452	6.3478	5.8775	7.6829	6.1154	6.8776	6.4303	7.1734	8.1497	5.9071	8.2617	6.6466	8.3842	7.172	7.2202	6.1497	6.3214	7.1132	6.4449	6.6642	9.3774	6.765	7.854	7.9852	6.1601	8.0162	8.1583	8.9725	6.65	5.561	5.7279	7.5587	8.494	7.6767	7.6867	7.097	6.4594	7.6256
ENSG00000151632.16	6.1633	7.3062	8.8771	7.2688	5.7167	6.062	11.7591	11.9776	9.4685	9.8021	8.7301	10.9371	6.3756	6.808	11.2845	7.7446	6.4461	6.634	6.8413	10.6215	7.109	9.8337	7.6001	10.0956	7.8486	10.9688	4.9575	6.9429	9.6844	7.1123	7.4648	8.5294	6.1039	10.3334	10.7231	7.6068	8.3886	9.9206	8.189	9.4879	6.7737	8.1853	10.9967	8.8879	9.8887	8.9469	9.1255	8.248	9.6107
ENSG00000258999.1	1.585	0	0	2.3219	1	1	1	2	0	2.3219	1	2	0	0	1.585	2	2	1	1.585	0	1	1	2	1.585	1.585	2.3219	1	1	2.3219	2.585	0	1	4	0	0	1	1	3	3	0	0	0	0	2	1	1	1.585	1	1
ENSG00000078295.15	4.3219	4.5236	6.5999	5.2479	3.9069	4	8.3309	8.2621	9.0028	7.8265	8.1344	9.0389	4.5236	3.585	6.2095	3.9069	4.7549	2.585	4.858	8.1344	2	6.3576	4.4594	7.5622	5	6.9773	2.585	4.7004	8.6402	4.4594	4	7.4998	5.6439	7.8329	6.6582	4.3923	6.4919	7.7682	11.5162	4.9069	4.1699	3.3219	5.3219	4.5236	7.5622	7.9009	6.7814	4.9069	7.1293
ENSG00000180089.5	6.2602	6.8222	8.3342	7.3577	5.3413	6.466	8.0506	7.6067	7.2513	8.181	6.3731	6.7196	5.846	6.5767	8.8944	5.6407	6.6535	5.6129	6.9796	9.2067	5.488	7.3342	6.4525	6.6629	7.8147	5.824	5.2858	6.4854	8.1421	6.5604	6.2557	8.5446	8.6339	7.2463	8.5556	5.8704	8.9276	8.6763	11.3272	7.4658	5.8728	6.0358	7.5507	7.8944	8.6264	7.882	7.831	7.0825	6.6219
ENSG00000253892.1	1.585	0	0	0	0	0	0	0	0	0	0	0	0	0	0	0	0	0	0	0	0	0	0	0	1	0	1	0	0	0	0	0	0	0	1	0	0	0	0	0	0	0	0	0	0	0	0	0	0
ENSG00000147509.13	2	2	5.7549	1	1	0	5.2479	2.8074	3.7004	3.7004	5.9069	3.3219	0	1.585	1.585	0	0	2	0	4.0875	1	1.585	0	3	1.585	2.8074	1	2	1	0	0	7.3038	2.3219	4.3923	3	0	2	3.4594	2.3219	1.585	1	1.585	4.0875	1	3.8074	2.3219	3	0	3
ENSG00000250796.1	0	0	0	1	1.3561	1	0	0	1.189	0	0	1.585	0	0	0	0	0	0	0	0	0	0	0	0	0	1	0	0	0	0	0	0	0	0	0	0	2	0	0	1.585	1	0	0	1	0	0	0	0	0
ENSG00000270965.1	0	0	0	0	0	0	0	0	0	0	0	0	0	0	0	0	0	0	0	0	0	0	0	0	0	0	0	0	0	0	0	0	0	0	0	0	0	0	0	0	0	0	0	0	0	0	0	0	0
ENSG00000272601.1	2.9355	0.8875	1.8359	2.6462	1.3505	2.8074	3	2.516	2.8074	2.6803	2.7115	3.6542	2	2.7991	1.2079	1.0772	1.263	3.3219	3.5801	2	1.9411	2.3785	3.0942	3.0925	2.7613	2.9184	3	2.585	3.6554	2.0215	1.4383	4.8298	0	3.157	2.5059	3.1309	4.0704	3.7634	3.2854	3.2555	1.2987	2.2296	2.6276	4.3834	4.3923	1.0976	2.4751	3	3.3937
ENSG00000084623.11	10.8049	11.1453	12.145	10.9337	10.6064	10.7969	13.0568	13.0076	12.5767	12.5796	12.1892	12.8836	11.1105	10.3365	12.9699	11.2969	10.9979	10.5459	11.5684	12.6702	10.4115	13.0745	11.3842	13.0566	11.1228	12.3281	10.4798	10.8273	12.2336	11.2167	11.0748	13.0026	10.7919	12.3376	12.2723	11.3443	12.808	12.9723	11.6957	11.8757	10.633	10.7591	12.4075	13.5085	12.2906	12.381	11.7649	10.9851	11.9091
ENSGR0000223511.5	0	0	0	0	0	0	0	0	0	0	0	0	0	0	0	0	0	0	0	0	0	0	0	0	0	0	0	0	0	0	0	0	0	0	0	0	0	0	0	0	0	0	0	0	0	0	0	0	0
ENSG00000115705.20	3	6.1497	2.3219	6.9542	5.1699	4.858	5.2095	6.4094	6.6439	4.3219	1	4.7004	4.5236	3.9069	6.9542	4.8074	3.585	3.3219	7.3487	2	3.7004	1.585	6.3923	5.6147	7.8009	4.8074	4.0875	5.7814	5.5546	7.2192	5.2854	5.7004	4.7004	5.858	6.6147	5.585	1	6.5546	4.858	5.1699	3.9069	3.9069	4.3923	3.4594	6.6294	5.1293	5.3923	7.0875	4.858
ENSG00000251455.1	5.1469	5.2935	3.5323	4.2906	3.4209	5.6848	2.3923	0	1.9928	2.9782	2.4828	2.858	3.848	5.0742	2.251	2.9336	3.851	3.8001	4.3583	1.0566	4.5534	0	5.0228	2.254	5.0976	0	4.1985	3.7698	2.862	5.6215	3.3377	3.7506	5.9493	2.7377	0	3.8953	2.4777	2.6668	2.3978	4.774	2.7334	3.26	0	3.862	3.7071	1.1763	3.5122	4.6651	2.7549
ENSG00000226394.2	0	0	0	0	0	0	0	0	0	0	0	0	0	0	0	0	0	0	0	0	0	0	0	0	0	0	0	0	0	0	0	0	0	0	0	0	0	0	0	0	0	0	0	0	0	0	0	0	0
ENSG00000258985.1	2.6736	2.2079	2.4957	3.4316	0	3.0426	3.8963	4.991	4.393	4.4189	2.9635	1.7004	3.5423	0	5.3961	1.7137	3.7355	0	2.6713	6.3593	2.6064	4.5254	0	3.5021	3.5311	3.9222	0.7137	1.9928	3.1922	2.943	2.9653	4.8354	4.6392	3.9212	4.8222	2.7159	5.3111	3.7517	4.0027	3.0514	1.9891	0.8718	3.9336	5.3995	4.8298	4.1035	0.3896	2.7137	2.3045
ENSG00000221042.1	0	0	0	0	0	0	0	0	0	0	0	0	0	0	0	0	0	0	0	0	0	0	0	0	0	0	0	0	0	0	0	0	0	0	0	0	0	0	0	0	0	0	0	0	0	0	0	0	0
ENSG00000211725.3	1	0	0	1	1	1.585	1	1	1.585	1.7049	0	1.585	0	1	3.7004	1	0	0	1.585	1	1	0	0	1.585	0	2	1	1	0	0	0	2	0	2	1.281	0	0	1	0	0	1	0	0	0	3	1.6415	0	0	2.3219
ENSG00000164104.11	7.3309	8.4838	10.9701	10.0967	7.3576	7.5546	11.5878	11.5593	10.851	11.1693	11.0238	11.4083	7.8202	7.4429	12.4404	7.9189	8.5962	7.8642	8.7245	11.4778	7.4594	11.4757	8.224	12.1938	9.0334	10.927	6.5546	8.5353	10.5304	8.6618	8.4179	13.1526	9.7142	11.2503	10.973	7.375	12.0924	11.3691	9.1573	8.0661	7.6935	7.4676	11.137	12.9857	10.8106	10.7117	10.4767	8.5236	10.8106
ENSG00000268234.1	1	0	0	0	0	0	0	0	0	0	0	0	0	0	0	0	0	0	0	0	0	0	0	1.585	0	0	0	0	0	1	0	0	0	1	0	0	0	0	0	0	0	0	0	1	0	0	0	0	0
ENSG00000222011.8	6.4992	6.5487	7.042	7.7892	5.7647	6.645	7.493	8.0134	8.0123	7.9253	7.2698	7.1672	6.3332	6.2132	7.3707	6.2005	7.1761	5.3288	7.1137	8.0263	6.4764	7.9319	6.8625	8.0935	7.1239	7.1983	5.5783	5.9098	7.3499	6.9208	5.9953	8.0246	7.2407	7.7297	7.2819	6.0128	7.627	8.2225	8.1791	6.7983	6.079	5.8296	6.9789	8.1628	7.4928	6.8412	7.0776	6.4568	7.4879
ENSG00000188991.3	0	0	0	0	0	0	0	0	0	0	0	0	0	0	0	0	0	0	0	0	0	0	0	0	0	0	0	0	0	0	0	0	0	0	0	0	0	0	0	0	0	0	0	0	0	0	0	0	0
ENSG00000177889.9	9.0354	9.6147	10.8464	9.5846	8.3724	9.4202	11.7128	11.5601	11.659	11.486	11.4658	11.8188	9.3963	8.7994	12.1598	9.1807	8.9777	8.9556	10.183	11.651	8.2199	12.018	9.801	12.4322	9.9179	11.4381	8.7777	8.9071	11.4336	9.0889	9.1667	11.1013	9.8033	11.978	11.2718	9.2745	11.5252	11.8935	12.2285	9.4833	8.8459	9.0897	11.0831	11.7839	11.7203	11.3842	10.7966	9.47	11.0795
ENSG00000204392.10	8.2527	8.6294	9.3597	8.983	7.4512	8.1799	10.5167	10.8041	10.2784	9.7039	9.5887	9.8345	8.5118	7.4594	10.3465	8.3129	8.375	7.9542	9.2992	10.9578	7.6073	11.1917	8.5353	9.817	8.8329	9.543	8.0056	8.2384	9.8313	8.5196	8.4346	10.7616	9.0362	10.2312	10.1202	8.3399	9.8857	10.5943	10.2491	9.014	7.8392	8	9.4798	10.9986	10.2082	10.1059	9.2408	8.7347	9.4553
ENSG00000253270.1	0	0	1	0	0	0	2.3219	0	2	1	0	1	0	0	0	0	1	0	0	0	0	0	1.585	0	0	0	0	1	0	2.8074	0	1	0	0	0	0	0	1	0	0	0	0	0	2.585	0	0	0	0	0
ENSG00000227023.1	0	0	0	0	0	0	0	0	0	0	0	0	0	0	0	0	0	0	0	0	0	0	0	0	0	0	0	0	0	0	0	0	0	0	0	0	0	0	0	0	0	0	0	0	0	0	0	0	0
ENSG00000154678.16	7	6.9189	6.3219	9.403	5.6147	6.8074	6.7944	7.8826	7.7616	6.2288	6.5999	7.5157	6.0444	6.1699	6.6724	5.6724	6.7142	5.7814	7.1599	5.5546	6.3038	5.4263	6.8329	7.3837	7.3487	8.4471	5.5236	6.3219	6.9307	7.5774	5.3219	5.0444	8.0168	7.7347	5.9069	7.1799	5.3923	7.8642	7.2854	6.6582	6.1497	4.585	6.0444	9.3421	7.4263	8.633	6.7415	5.858	7.6511
ENSG00000200530.1	0	0	0	0	0	0	0	0	0	0	0	0	0	0	0	0	0	0	0	0	0.9928	0	0	0	0	0	0	0	0	0	0	0	0	0	0	0	0	0	0	0	0	0	0	0	0	0	0	0	0
ENSG00000237595.3	1	0	2.8074	0	0	1	0	2.3219	3.1699	0	4.3923	3.3219	0	0	1	1	0	0	0	1.585	1	2.3219	0	2.3219	1.585	2.585	0	0	2	0	0	4	0	1.585	0	0	2.3219	2.585	0	0	1	0	2	2.585	2.585	1.585	2	0	1.585
ENSG00000281146.1	0	0	0	0	0	0	0	0	0	0	0	0	0	0	0	0	0	0	0	0	0	0	0	0	0	0	0	0	0	0	0	0	0	0	0	0	0	0	0	0	0	0	0	0	0	0	0	0	0
ENSG00000234421.2	1	0	0	0	0	0	0	0	0	0	0	0	0	0	0	0	0	0	0	0	0	0	0	0	0	0	0	0	0	0	0	0	0	0	0	0	0	0	0	0	0	0	0	0	0	0	0	0	0
ENSG00000227172.2	0	0	0	0	0	0	0	0	0	1	0	0	0	0	0	0	0	0	0	0	0	0	0	0	0	0	0	1	0	0	0	0	0	0	0	0	0	0	0	0	0	0	0	0	0	0	0	0	0
ENSG00000201142.1	0	0	0	0	0	0	0	0	0	0	0	0	0	0	0	0	0	0	0	0	0	0	0	0	0	0	0	0	0	0	0	0	0	0	0	0	0	0	0	0	0	0	0	0	0	0	0	0	0
ENSG00000165029.15	8.5812	8.8765	10.1046	9.1749	8.1137	8.6475	10.6475	9.6511	11.7317	10.5216	12.0488	12.1712	9.3794	8.9915	10.7125	8.4553	7.9129	8.6653	8.098	9.1749	9.1948	8.7977	9.4242	10.817	9.6221	11.3044	7.8887	8.5469	10.1408	8.4757	8.4553	9.8502	9.1344	10.8634	9.2288	9.1573	9.3421	11.2009	9.4878	7.9248	8.4429	7.7682	10.0755	8.6582	10.973	11.2131	10.1624	9.7381	10.8727
ENSG00000221598.2	0	0	0	0	0	0	0	0	0	0	0	0	0	0	0	0	0	0	0	0	0	0	0	0	0	0	0	0	0	0	0	0	0	0	0	0	0	0	0	0	0	0	0	0	0	0	0	0	0
ENSG00000254577.1	0	0	0	0	0	0	0	0	0	0	0	0	0	0	0	0	0	0	0	0	0	0	0	0	0	0	0	0	0	0	0	0	1	0	0	0	0	0	0	0	0	0	0	0	0	0	0	1	0
ENSG00000239523.5	2.3219	1.585	3.1699	3.7388	1.585	3.4594	4.254	3.4673	4.3341	4.0152	3.7015	4.7054	1	2	4.0188	2.3219	3.1699	3	2	4.4594	1.585	4.3219	2.585	3.8156	3.1699	3.4751	2	2.585	4.5975	2	1.585	4.5311	3.4114	3.7004	4.2479	1.585	3.4725	5.4741	4.9542	2.3219	2.3219	1	2.5993	5.8329	5.3968	4.4026	4.466	3.8268	3.9117
ENSG00000237986.2	0	0	0	0	0	0	0	0	0	0	0	0	0	0	1	0	0	0	0	0	0	0	0	0	0	0	0	0	0	0	0	0	0	0	0	0	0	0	0	0	0	0	0	0	0	0	0	0	0
ENSG00000222760.1	0	0	0	0	0	0	0	0	0	0	0	0	0	0	0	0	0	0	0	0	0	0	0	0	0	0	0	0	0	0	0	0	0	0	0	0	1	0	0	0	0	0	0	0	0	0	0	0	0
ENSG00000224336.2	0	0	0	0	0	0	0	0	0	0	0	0	0	0	0	0	0	0	0	0	0	0	0	0	0	0	0	0	0	0	0	0	0	0	0	0	0	0	0	0	0	0	0	0	0	0	0	0	0
ENSG00000196290.14	7.0661	8.1293	9.3663	7.6221	7.3663	7.9944	9.8549	9.6582	9.8408	9.2167	9.4919	9.817	7.9425	7.3837	9.3641	7.9542	7.9009	7.4757	8.263	9.5294	7.5925	9.3309	8.1085	10.1396	8.0389	8.7482	7.3129	7.5236	8.5546	7.5622	7.7748	10.5371	8.1033	9.7912	9.2456	8.0661	9.5353	9.8345	9.0307	8.4388	7.2761	7.2479	9.4737	10.0755	9.137	9.3332	8.8009	8.2761	8.9307
ENSG00000148677.6	2.8074	2.3219	5.2854	4.7549	4	5.6147	8.7944	6.6294	7.8948	8.7582	9.1472	6.5236	4.585	0	5.1699	5.6147	3.3219	2.585	6.6582	9.1724	5	7.8265	4.2479	5.7279	3.7004	6.3038	3.3219	3.585	5.5236	3.3219	2	12.2085	6.2288	7.3576	5.1293	4.858	7.2668	9.224	1.585	2.3219	2.585	5.0866	8.7245	1	6.4757	8.0168	6.3923	3.4594	7.5078
ENSG00000240912.1	0	0	0	0	0	0	0	0	0	0	0	0	0	0	0	0	0	0	0	0	0	0	0	1	0	0	0	0	1	0	0	0	0	0	0	0	0	0	0	0	0	0	0	0	0	0	0	0	0
ENSG00000264434.2	0	0	0	0	0	0	0	0	0	0	0	0	0	0	0	0	0	0	0	0	0	0	0	0	0	0	0	0	0	0	0	0	0	0	0	1	0	0	0	0	0	0	0	0	0	0	0	0	0
ENSG00000153898.12	1.585	5.2854	3.585	6.8704	2.8074	5.2479	6.3038	7.2668	5.8329	6.8948	4.0875	6.3923	6.1898	1	9.5584	3.4594	4.0875	6.1497	6.6582	6.5999	5.7549	5.1293	6.4263	6.3399	5.3576	6.4757	4.3923	5.8826	6.375	4.8074	5.2095	6.6582	5.585	7.4676	5.3923	3.3219	5.4263	7.6582	4.6439	4.6439	3.8074	3.9069	6.585	3.1699	7.7415	7.8329	6.2854	5.3923	6.9425
ENSG00000233625.1	0	0	0	0	0	0	1	0	1	0	0	2.585	0	0	1	0	0	0	0	1.585	0	0	0	1	0	0	0	0	0	0	0	2.3219	0	1.585	0	0	0	2.3219	0	0	0	0	1.585	1	0	1	0	0	0
ENSG00000146085.7	7.9715	9.3597	9.8796	9.445	8.5546	9.5736	10.6978	10.2119	10.5507	10.2324	10.4273	10.6653	9.4073	8.5157	9.8719	9.3106	9.2621	9.1293	9.9484	9.6618	8.6795	10.0566	10.0593	10.5479	9.3772	10.84	8.3966	9.3287	9.9901	9.375	9.3923	9.8918	8.6653	10.7566	9.7245	9.545	9.9986	11.041	12.1555	10.1293	9.1948	8.7381	10.1007	10.5177	10.1948	9.825	9.8009	9.5314	10.7582
ENSG00000213669.2	0	1	0	0	0	0	0	0	0	0	0	0	0	0	0	0	0	0	0	0	0	0	0	0	0	0	0	0	0	0	0	0	0	0	0	0	0	0	0	0	0	0	0	0	0	0	0	0	0
ENSG00000009844.15	8.2854	8.5584	9.7004	8.7415	7.7549	8.3083	11.007	10.6008	10.6883	10.3923	11.1046	11.3907	8.4553	8	10.6248	8.6147	8.3837	8.5118	9.2969	9.8657	7.9129	10.0512	8.8234	11.014	8.6689	10.6083	7.8202	8.1948	9.941	8.5469	8.4878	10.3117	8.4136	10.9447	10.2597	8.4959	10.2058	10.8478	11.1459	8.6689	7.9366	8.0389	9.9084	10.6996	10.5108	10.3106	9.9958	8.2621	10.2819
ENSG00000227624.2	0	0	0	0	0	0	0	0	0	0	0	0	0	0	0	0	0	0	0	0	0	0	0	0	0	0	0	0	0	0	0	0	0	0	0	0	0	0	0	0	0	0	0	0	0	0	0	0	0
ENSG00000257703.5	0	0	0	0	0	0	0	0	0	0	0	1.585	0	0	1	0	0	0	0	0	0	0	0	0	0	0	0	0	0	0	0	0	0	0	0	0	0	0	2	0	0	0	0	0	0	1	0	0	0
ENSG00000131368.7	10.0086	10.4027	9.9338	10.7686	9.2594	9.9686	10.544	10.7016	10.472	10.2589	9.4782	9.6684	9.5752	9.4739	10.9234	9.8667	10.24	9.46	10.3042	11.6814	9.2954	10.7732	10.5958	10.4536	10.6439	9.6189	9.3392	9.6726	10.1105	10.3267	9.747	10.8921	11.1334	10.598	10.2026	9.7103	10.9318	10.9514	9.6139	10.3235	9.3758	9.2208	9.7993	11.3867	10.723	10.3715	9.98	10.2254	10.0378
ENSG00000253926.1	0	0	0	0	0	0	0	0	0	0	0	0	0	0	0	0	0	0	0	0	0	0	0	0	0	0	0	0	0	0	0	0	0	0	0	0	0	0	0	0	0	0	0	0	0	0	0	0	0
ENSG00000159263.15	5	5.2095	7.6366	3.8074	4	4.6439	6.7004	6.8455	5.6439	7.4512	8.2854	10.0168	4	4	6.8948	3.7004	4.7549	3.3219	4.3923	7.9248	3.8074	7.9715	4.2479	8.9715	5.1699	7.5546	3.9069	3.4594	6.1293	4.858	3.9069	9.4221	5.0875	8.9307	6.4094	3.8074	10.102	7.6935	6.0444	5.1699	3	4	8.6073	5.6147	8.1799	6.5699	7.4346	4.6439	5.9773
ENSG00000221376.1	0	0	0	0	0	0	0	0	0	0	0	0	0	0	0	0	0	0	0	0	0	0	0	0	0	0	0	0	0	0	0	0	0	0	0	0	0	0	0	0	0	0	0	0	0	0	0	0	0
ENSG00000236900.1	0	0	0	0	0	0	0	0	0	0	0	0	0	0	0	0	0	0	0	0	0	0	0	0	0	0	0	0	0	0	0	0	0	0	0	1	0	0	0	0	0	0	0	0	0	0	0	0	0
ENSG00000248810.1	5.7004	4.585	6.7549	7.6865	6.3386	7.4757	8.0279	4	7.6294	6.6724	6.3219	7.5157	5.3576	6.6724	2	7.7482	6.2288	6.1699	7.1599	3.1699	7.3309	8	6.5546	8.5774	7.5314	5.5236	6.1699	7.4512	5.2854	7.2192	6.3038	7.2574	6.9658	2.8074	5.9069	6.6582	8.2621	6.8948	1.585	8.0553	6.3923	6.2288	6	2.8074	5.2095	6.7279	2.8074	5.8329	5.3219
ENSG00000276605.1	0	0	0	0	0	0	0	0	0	0	0	0	1	0	0	0	0	0	0	0	0	0	0	0	0	0	0	0	0	0	0	0	0	0	0	0	0	0	0	0	0	0	0	0	0	0	0	0	0
ENSG00000279361.1	0	0	0	2.3219	0	1.585	1	1	0	0	1	0	0	0	1.585	0	0	0	0	0	0	0	1.585	0	0	0	0	0	2.3219	1.585	2	0	0	0	0	1	0	0	1	0	0	0	1	0	0	1	0	0	1
ENSG00000275832.4	7.5314	8.3083	11.447	8.5118	6.6505	6.9425	11.6853	10.6087	11.8001	10.7297	11.8267	12.014	7.1396	6.7814	10.6998	7.1497	7.1396	6.9658	8.1749	10.3092	7.2479	9.583	7.4498	12.2523	8.2813	9.9462	7.4009	6.6439	10.8652	6.9993	6.5999	14.371	8.4512	12.6681	10.1749	7.4338	11.2955	11.7432	8.5371	7.4594	7.0889	7.0441	11.3236	8.4344	11.2428	11.5761	10.3675	7.7476	10.4533
ENSG00000005421.8	1	3.1699	0	1	3.3219	1.585	7.3576	1	3.4594	3.1699	1	3.4594	2.585	1.585	3.1699	3.1699	2	3	3.1699	4.1699	2.8074	3.3219	3.585	2.585	2.8074	2.8074	2	1	3.1699	3	3.9069	5.0875	4.6439	6.1293	1	2.585	0	4	4.2479	3.1699	2.8074	2.3219	4.0875	9.5793	6.4429	4.9069	5.4263	3	2.8074
ENSG00000089116.3	0	0	3.1699	1	0	0	3.585	1.585	1	1	0	3.7004	0	0	1.585	0	0	0	0	2.585	0	4.2479	0	4.1699	0	3.1699	0	0	1	1	0	0	0	2.585	1	0	1.585	0	3	0	0	0	5.7814	4.2479	1	0	3.8074	0	0
ENSG00000229613.1	0	0	0	0	0	0	0	0	0	0	0	0	0	0	0	0	0	0	0	0	0	0	0	0	0	0	0	0	0	0	0	1	0	0	0	0	0	1	0	0	0	0	0	0	0	0	0	0	0
ENSG00000121766.14	7.9009	8.3531	9.5333	8.6935	7.5469	8.1898	10.4221	10.3172	10.3652	10.0389	9.9787	10.716	8.0444	7.7211	10.1459	8.3219	8.7211	7.9069	8.6865	10.275	8.1997	10.6636	8.5546	10.6555	8.4471	9.8842	7.7004	8.1396	9.8376	8.3264	8.1447	10.421	8.8009	9.8642	9.6777	8.2668	9.8549	10.599	10.0848	8.9278	8.1849	7.6511	10.0727	9.9901	10.1316	10.0835	9.498	8.5999	9.7432
ENSG00000255347.1	0	0	0	0	0	0	0	0	0	0	0	0	0	0	0	0	0	0	0	0	0	0	0	0	0	0	0	0	0	0	0	0	0	0	0	0	0	0	0	0	0	0	0	0	0	0	0	0	0
ENSG00000180846.8	2	1.585	2	0	0	1.585	0	0	1.585	1.585	0	0	1.585	1	2.8074	0	0	0	2	0	1	0	1.585	1	1	0	2	0	1.585	0	0	2	0	0	0	1	2.3219	1.585	0	0	1.585	1	2	0	0	1.585	0	1.585	1
ENSG00000048342.15	6.0661	7.0661	8.6439	8.3576	6.1898	6.1699	9.29	9.8361	10.1586	9.1267	9.4838	9.42	6.6439	6.0224	7.9129	6.2668	6.8826	5.3923	7.1699	8.6073	4.7549	8.8074	6.7549	9.8872	7.4919	9.3061	5.2095	6.6439	9.5812	6.4094	6.2479	9.7912	8.1997	8.7448	8.6511	6.585	7.6511	9.9039	8.9278	6.2095	6.3038	5.7814	8.29	5.585	9.2527	9.5333	8.5887	7.4094	9.2526
ENSG00000238075.1	0	0	0	0	0	0	0	0	0	0	0	0	0	0	0	0	0	0	0	0	0	0	0	0	0	0	0	0	0	0	0	0	0	0	0	0	0	0	0	0	0	0	0	0	0	0	0	0	0
ENSG00000178623.11	5.7004	6.9753	11.3548	5.2095	4.6439	5.3923	10.7115	9.3995	10.8006	11.4216	9.4898	10.708	5.1699	4.6887	9.4056	4.8758	4.9208	5.8032	5.2095	12.4914	5.0255	10.434	5.7004	11.2922	6.3892	8.7369	4.9069	4.8202	8.822	5.554	5.0295	6.4694	7.0618	10.1675	11.4924	4.4594	11.6914	10	5.6642	5.7991	4.6194	4.6439	11.2479	10.6044	9.6236	9.3375	10.458	5.2479	7.7887
ENSG00000116690.11	3.8298	5.3892	7.8488	6.2255	2.025	4.4189	7.8355	9.145	8.3535	9.4841	8.5733	8.8973	4.9686	4.3462	6.9505	4.784	4.0135	3.189	5.2491	6.5424	4.3491	5.4131	5.2361	9.7647	6.7389	8.354	3.0197	4.1811	9.9931	4.5392	3.8268	6.2279	4.3384	10.2544	8.825	4.8186	4.6628	8.8924	8.899	5.9939	4.3526	4.8227	8.3761	5.4182	10.4468	10.2045	8.5358	6.0828	8.7911
ENSG00000204899.5	6.6147	6.7814	9.4094	7.4429	5.6147	7.098	9.5736	9.0085	9.4094	9.3576	10.2621	10.5028	7.375	6.585	9.3794	7.3309	7.4179	6.6294	8.3487	9.0334	6.8704	9.9144	7.2761	10.2228	7.5925	8.9009	6.5392	6.9425	8.2336	7.6073	7	9.8811	7	9.6987	9.5353	7.4757	9.7599	9.3332	9.9352	7	6.5078	6.8455	8.9687	9.8202	9.224	9.0471	8.9069	7.2668	8.9189
ENSG00000227293.1	0	0	0	0	0	0	0	0	0	0	0	0	0	0	0	0	0	0	0	0	0	0	0	0	0	0	0	0	0	0	0	0	0	0	0	0	0	0	0	0	0	0	0	0	0	1	0	0	0
ENSG00000081853.14	5.857	5.942	5.6651	5.4919	5.8369	5.2102	7.5984	7.5804	7.7533	7.6256	8.329	7.8372	5.9143	5.6352	5.2005	5.9542	5.087	5.916	6.3899	4.5367	4.6082	3.9069	6.0631	7.1945	6.1849	7.4355	5.5317	6.335	8.4371	5.9711	5.7447	5.367	5.2604	7.3194	5.0687	6.1902	5.5376	7.6488	7.653	6.8008	6.0139	5.8432	5.8306	5.4175	8.4894	7.5606	7.6234	6.1487	7.4557
ENSG00000271222.1	0	0	0	0	0	0	0	0	0	0	0	0	0	0	0	0	0	0	0	0	0	0	0	0	0	0	0	0	0	0	0	0	0	0	0	0	0	0	0	0	0	0	0	0	0	0	0	0	0
ENSG00000202119.1	0	0	0	0	0	0	0	0	0	0	0	0	0	0	0	0	0	0	0	0	0	0	0	0	0	0	0	0	0	0	0	0	0	0	0	0	0	0	0	0	0	0	0	0	0	0	0	0	0
ENSG00000104804.7	0	0	1.585	1.585	1	0	1	2.3219	3.1699	2.585	2.3219	3.1699	0	2	2.3219	0	0	0	0	1.585	0	0	0	2.3219	0	2.8074	1	1.585	2	0	0	2.585	0	1	1	0	1	1	0	0	1.585	0	0	1.585	2	2	0	0	1.585
ENSG00000226432.3	1.1699	1.1506	0	1.7527	1.8278	2.5211	1.2449	1.1506	2.4356	1.9411	1.3561	1.9598	0	1.144	1.1827	1.7866	1.1953	1.0704	0	1.0772	0	0	2.2327	2.4195	1.774	1.3103	1.1043	0	1.2928	0	1.2079	1.263	0	1.1699	0	1.856	0	0	1.8679	0	1.2869	1.1827	0	1.852	0	1.8836	0	1.1177	1.9745
ENSG00000221420.2	0	0	0	0	0	0	0	0	0	0	0	0	0	0	0	0	0	0	0	0	0	0	0	0	0	7.9942	0	0	0	0	0	0	0	0	0	0	0	0	0	0	0	0	0	0	0	0	0	0	0
ENSG00000140854.12	8.0112	8.7211	9.4409	9.1447	8.5546	8.4959	10.5275	9.5255	9.8186	10.3376	10.1948	9.6384	8.6653	8.4757	10.0768	8.5546	8.5546	8.0768	9.3729	10.5953	8.5546	8.8948	8.8857	9.8186	9.2384	8.7142	8.0224	8.8297	9.2288	8.7977	9.1007	11.5957	9.4778	9.9129	9.0928	8.6294	9.9873	10.1787	10.3049	9.633	8.1948	8.4388	9.4939	10.6926	9.6582	9.9958	9.3509	9.2167	9.2408
ENSG00000212719.10	8.3161	8.2459	7.8011	8.3657	7.8361	8.9653	8.7056	8.1326	9.1007	8.6133	8.9463	9.2844	8.0972	7.9322	8.546	8.5409	8.7303	7.6294	8.8824	7.4696	7.8471	6.6569	8.8037	8.6937	8.359	8.4895	7.6184	7.7425	9.1631	8.7649	7.2292	8.1572	8.5584	8.7791	7.3018	8.7977	7.1953	9.114	10.1922	8.4869	7.7733	7.7736	7.6653	8.3272	9.0634	8.5669	8.0199	8.4834	8.3328
ENSG00000170959.14	4	5.1293	4.0875	5.2479	3.585	3.9069	4.9069	4.3219	4.0875	4.858	4.8074	3.4594	3.4594	3.7004	0	3.8074	3.8074	4	4	4.0875	3.1699	3	5	4.5236	5.8074	5.2095	3.1699	3.9069	5.2095	4.2479	4.0875	4	5.2854	5.3576	3.8074	4.4594	2	5.8074	7.2761	3.7004	3.585	2.3219	4.4594	5.7279	5.9069	3.3219	5.6724	5.2479	5.2479
ENSG00000223377.1	0	0	0	0	0	0	0	0	0	0	0	0	0	0	0	0	0	0	0	0	0	0	0	0	0	0	0	0	0	0	0	0	0	0	0	0	0	0	0	0	0	0	0	0	0	0	0	0	0
ENSG00000234467.1	0	0	0	0	0	0	0	0	0	0	0	0	0	0	0	0	0	0	0	0	0	0	0	0	0	0	0	0	0	0	0	0	0	0	0	0	0	0	0	0	0	0	0	0	0	0	0	0	0
ENSG00000276862.1	0	0	0	0	0	0	0	0	0	0	0	0	0	0	0	0	0	0	0	0	0	0	0	0	0	0	0	0	0	0	0	0	0	0	0	0	0	0	0	0	0	0	0	0	0	0	0	0	0
ENSG00000281490.1	9.1228	8.1454	7.9806	8.9115	8.6327	8.4059	8.4911	6.2765	8.336	8.4984	7.6178	8.3769	8.867	7.4998	8.6111	8.3939	8.8853	8.0948	8.5638	5.8048	7.9531	5.1489	9.2912	7.8934	9.5523	6.0676	8.6756	8.9029	7.756	8.7795	7.9523	8.6922	9.1303	8.2537	5.1723	9.0165	9.0381	8.9734	8.2272	8.7011	7.8793	8.3762	7.8006	8.3585	8.4358	8.3189	8.285	8.894	8.1834
ENSG00000272921.1	4.7098	0.5945	0	2.5777	0	5.8943	0	4.5491	5.9495	0	4.9212	7.9795	3.8094	5.0742	0	5.3448	5.0085	4.2133	6.2856	6.6196	4.9882	7.1393	6.1449	5.9442	1.2141	0	3.9477	5.5801	0	4.6404	0	8.3975	0	0	4.1659	6.1412	6.2815	7.6671	0	4.6147	0	4.6594	7.0545	8.0655	0	0	0	3.8248	5.218
ENSG00000163221.8	3.3219	1.585	2.3219	3.3219	2.585	4.1699	3.9069	5.0444	3.9069	3.8074	2.3219	3	2	2	4.0875	3.7004	2.585	0	6.1699	4.0875	3.4594	2	3.1699	2.3219	3.585	2.585	3.8074	2.3219	3.3219	5.7549	3.3219	3.8074	4.0875	2.3219	1	2.3219	0	4.1699	2.3219	4.5236	1	4.4594	4	1	5.2854	5.6147	1.585	3.3219	4.5236
ENSG00000271322.1	0	0	0	0	0	0	0	0	0	0	0	0	0	0	0	0	0	0	0	0	0	0	0	0	0	0	0	0	0	0	0	0	0	0	0	0	0	0	0	0	0	0	0	0	0	0	0	0	0
ENSG00000253583.1	0	0	0	0	0	0	0	0	0	0	0	0	0	0	0	0	0	0	0	0	0	0	0	0	0	0	0	0	0	0	0	0	0	0	0	0	0	0	0	0	0	0	0	0	0	0	0	0	0
ENSG00000006377.10	0	0	1	1.585	0	0	0	1	1	1	2	4.7004	0	0	1	1.585	1	0	0	0	0	0	0	1	1	3.1699	0	0	2.3219	0	0	2	1.585	5.1699	0	0	1	0	4.3219	1.585	0	0	3	5.6724	0	2	3.3219	0	2
ENSG00000281098.1	0	0	0	0	0	0	0	0	0	0	0	0	0	0	0	0	0	0	0	0	0	0	0	0	0	0	0	0	0	0	0	0	0	0	0	0	0	0	0	0	0	0	0	0	0	0	0	0	0
ENSG00000256420.1	0	0	0	0	0	0	0	0	0	0	0	0	0	0	0	0	0	0	0	0	0	0	0	0	0	0	0	0	0	0	0	0	0	0	0	0	0	0	0	0	0	0	0	0	0	0	0	0	0
ENSG00000232751.1	0	0	0	0	0	0	0	0	0	0	0	0	0	0	0	0	0	0	0	0	0	0	0	0	0	0	0	0	0	1	0	0	0	0	0	0	0	0	0	0	0	0	0	0	0	0	0	0	0
ENSG00000198105.11	8.7515	8.8704	8.0715	10.0251	7.7549	9.1421	8.9887	8.7448	8.9207	8.8826	8.8308	8.6582	7.9069	8.3264	9.2527	8.3354	8.4471	7.8265	8.5812	8.9454	7.8155	8.0715	8.7649	8.9009	9.6402	8.1241	7.9408	8.4179	9.0726	9.3629	8.1898	10.0988	9.7814	9.1189	7.9307	8.0821	8.7616	9.6439	10.2161	8.7004	7.5314	7.5699	8.0875	9.4768	9.5055	8.7347	8.594	9.0225	8.8074
ENSG00000095794.19	7.2288	7.7814	8.2158	9.3219	6.8455	7.2192	10.0755	9.9054	10.7649	10.3365	9.9099	9.9352	7.8329	7.3487	10.8455	7.8265	7.9542	7.0334	9.0084	9.4429	6.9887	10.544	9.1972	10.1911	8	9.6618	7.1799	7.5925	10.5353	8.0168	7.4594	9.4429	8.2761	10.0901	9.683	7.7682	8.6582	10.2842	9.7912	8.4305	7.2854	7.3837	9.6511	9.1774	10.5392	10.769	8.4919	7.7748	10.7271
ENSG00000242757.1	0	0	0	0	0	0	0	0	0	0	0	0	0	0	0	0	0	0	0	0	0	0	0	0	0	0	0	0	0	0	0	0	0	0	0	0	0	0	0	0	0	0	0	0	0	0	0	0	0
ENSG00000231857.1	0	0	0	0	0	0	0	0	0	0	0	0	0	0	0	0	0	0	0	0	0	0	0	0	0	0	0	0	0	0	0	0	0	0	0	0	0	0	0	0	0	0	1	0	0	0	0	0	1
ENSG00000206997.1	0	0	0	0	0	0	0	0	0	0	0	0	0	0	0	0	0	0	0	0	0	0	0	0	0	0	0	0	0	0	0	0	0	0	0	0	0	0	0	0	0	0	0	0	0	0	0	0	0
ENSG00000243053.2	0	1	0	1	0	0	1	0	1	0	0	0	1	0	0	0	0	0	0	1	0	0	1.585	0	0	0	0	0	1	0	0	0	0	2	0	0	0	0	0	0	0	0	0	0	0	0	0	1	0
ENSG00000249613.1	0	0	0	0	0	0	0	0	0	0	0	0	0	0	0	0	0	0	0	0	0	0	0	0	0	0	0	0	0	0	0	0	0	0	0	0	0	0	0	0	0	0	0	0	0	0	0	0	0
ENSG00000270850.1	0	0	0	0	0	0	0	0	0	0	0	0	0	0	0	0	0	0	0	0	0	0	0	1	0	0	0	0	0	0	0	0	0	0	0	0	0	1	0	0	0	0	0	0	0	0	0	0	0
ENSG00000257730.1	0	0	0	0	0	0	0	0	0	0	0	0	0	0	0	0	0	0	0	0	0	0	0	0	0	0	0	0	0	0	0	0	0	0	0	0	0	0	0	0	0	0	0	0	0	0	0	0	0
ENSG00000107551.20	9.5619	11.0914	9.0224	12.3465	10.2726	10.5028	12.0258	11.1592	10.6567	11.6556	10.2854	9.8408	11.1698	10.6202	11.7768	10.3945	11.0231	11.0828	11.4888	11.346	10.8471	10.2483	11.6913	10.7296	11.8349	10.1412	9.7228	11.2765	11.1781	10.9809	11.3382	12.3534	12.7461	11.4579	10.5048	11.5541	9.6935	11.6175	13.2035	12.6268	10.8154	11.0389	10.4848	8.6631	11.4686	10.6303	11.2574	11.744	10.7797
ENSG00000023041.11	8.6935	9.4347	9.9887	9.7316	8.4512	8.8796	11.1009	10.5989	11.0109	10.7332	10.8535	11.0358	9.0362	8.7977	10.5529	9.2316	9.2761	9.014	9.8408	11.0567	8.2946	10.7196	9.6572	11.572	9.7228	10.3109	8.5196	8.9777	10.2493	9.3443	9.236	11.0365	9.8412	10.4315	10.5508	8.9193	10.8592	10.9443	10.4013	9.5699	8.3668	8.6036	10.2267	9.8427	10.6084	10.4941	9.9557	9.5414	10.2096
ENSG00000258878.1	2.8074	1.585	0	2.585	2	0	1	0	1	1	0	1	1	2.585	3	1.585	1	2.3219	3	0	1	0	2	0	2.8074	2	1	2	1	2.3219	2	1	0	1.585	0	1.585	1	1.585	1	1.585	1	2	2	1	2.3219	1.585	2.585	0	1
ENSG00000275922.1	0	0	0	0	0	0	0	0	0	0	0	0	0	0	0	0	0	0	0	0	0	0	0	0	0	0	0	0	0	0	0	0	0	0	0	0	0	0	0	0	0	0	0	0	0	0	0	0	0
ENSG00000278725.1	0	0	0	0	0	0	0	0	0	0	0	0	0	0	0	0	0	0	1	0	0	0	0	0	0	0	0	0	0	0	0	0	0	0	0	0	0	0	0	0	0	0	0	0	0	0	0	0	0
ENSG00000221304.1	0	0	0	0	0	0	0	0	0	0	0	0	0	0	0	0	0	0	0	0	0	0	0	0	0	0	0	0	0	0	0	0	0	0	0	0	0	0	0	0	0	0	0	0	0	0	0	0	0
ENSG00000080910.11	0	0	0	0	0	0	1.1699	0	1.585	0	0	0	1	2	3	0	0	0	0	3.3234	0	0	1	0	0	0	0	0	0	0.6508	0	0	0	0	0	0	0	0	0	0	0	0	0	0	0	0	0	0	0
ENSG00000184271.15	8.388	8.9629	7.9189	8.9009	7.8009	7.7142	9.1649	9.1624	9.3083	8.8857	8.611	8.8704	8.2192	8.2574	10.0168	8.4798	8.4798	7.7549	8.5392	8.9009	7.9129	7.7748	8.4009	8.9009	9.0417	8.1948	7.7074	8.0498	9.4367	8.5469	8.5774	8.6688	10.0014	8.6184	8.4051	8.2384	8.0334	9.3923	8.1447	9.1319	7.9944	7.4757	7.9366	7.8329	9.7532	9.1898	8.4094	8.5736	8.3837
ENSG00000229910.1	0	0	0	0	0	0	0	0	0	0	0	0	0	0	0	0	0	0	0	0	0	0	0	0	0	0	0	0	0	0	0	0	0	0	0	0	1	0	0	0	0	0	0	0	0	0	0	0	0
ENSG00000173546.7	6.0383	7.29	10.8399	8.1881	7.3243	7.4587	10.5961	9.8909	13.0138	9.9039	12.4917	9.3792	8.1708	7.0219	10.0546	8.0871	7.3487	6.9227	7.9959	10.0099	6.9011	8.0764	7.9944	9.2236	7.665	8.6202	6.7514	7.2929	10.489	6.9799	7.2118	10.9075	8.6785	11.6518	10.3253	7.5402	10.2207	9.8556	8.9129	8.5027	7.385	6.9345	9.7796	11.0606	10.7498	10.831	9.736	7.9736	9.756
ENSG00000233451.1	0	0	0	0	0	0	0	0	0	0	0	0	0	0	0	0	0	0	0	0	0	0	0	0	0	0	0	0	0	0	0	0	0	0	0	0	0	0	0	0	0	0	0	0	0	0	0	0	0
ENSG00000242747.1	0	1	2.0036	2	0	0	1.585	0	0	0	0	0	1.585	0	0	1	0	0	1.585	2	0	1	0	0	0	1	0	0	0	1	1	2	0	0	1.585	0	0	2	1.585	1	0	1.585	0	1.585	0	1	1	1	2
ENSG00000250066.1	0	0	0	0	0	0	0	0	0	0	0	0	0	0	0	0	1	0	0	0	0	0	0	0	0	0	0	0	0	0	0	0	0	0	0	0	0	0	0	0	0	0	0	0	0	0	0	0	0
ENSG00000178372.7	1.585	3.4594	0	3.7004	0	2.585	6.7415	1.585	0	3.585	2.585	2.585	4.3219	0	5.4263	3.7004	3.9069	0	4.3923	2	4.3923	3.4594	4.1699	0	5.5236	1	0	3.3219	0	5.4263	1.585	6.0661	2.3219	9.0498	1	3.8074	1	4.7549	0	1	2	1	1	3.3219	3.7004	0	3.9069	1	1.585
ENSG00000199836.1	0	0	0	0	0	0	0	0	0	0	0	0	0	0	0	0	0	0	0	0	0	0	0	0	0	0	0	0	0	0	0	0	1	0	0	0	0	0	0	0	0	0	0	0	0	0	0	0	0
ENSG00000171044.10	5.8074	5.7004	2.585	6.2668	5.7279	5.2095	6.2095	5.0444	5.2479	6.1293	4	3	5.2854	5.585	6.1898	5.3219	5.9542	5.1699	5.7549	4.9069	5.9307	4.585	5.8329	5.6439	5.7549	5.3219	5.4263	5.4263	4.6439	6.0875	5.9307	4.9069	7.1189	5.3576	4.9542	5.2854	7.4179	5.7004	3.585	6.3399	5.3576	5.3576	5.0444	1	4.3219	5.2095	4.5236	5.4919	4.9542
ENSG00000271704.1	0	0	0	1	0	0	0	0	0	0	0	0	0	0	0	0	0	0	0	0	0	0	0	0	1.585	0	0	0	0	0	0	0	0	0	0	0	0	0	0	0	0	0	0	0	0	0	0	0	0
ENSG00000272130.1	1	0	0	0	0	0	0	0	0	1	1	0	1	0	0	0	0	0	1	2	0	0	1	1	2	0	0	0	0	0	0	0	0	0	3.1699	1	2.3219	1	0	0	0	0	0	0	0	1	1	1.585	0
ENSG00000215264.4	0	0	0	0	0	2.585	0	0	0	0	0	0	0	0	0	0	0	0	0	0	0	0	0	0	0	0	0	0	0	0	0	0	0	0	0	0	0	0	0	0	0	0	0	0	0	0	0	0	0
ENSG00000201998.1	0	0	0	0	1	0	0	0	0	0	0	1.585	0	0	1	0	0	0	0	1.585	0	1.585	0	1	0	8.1497	0	0	0	0	0	1	0	0	0	0	0	0	0	0	0	1	0	0	1	1	0	0	1
ENSG00000147439.11	8.5157	8.6793	10.4647	9.4413	7.3983	8.2667	11.1086	10.1635	10.0903	10.8316	9.5492	9.8384	7.9352	8.1143	10.3036	8.0267	8.4301	7.7787	8.9438	11.183	7.7086	10.1854	8.5771	10.4353	9.3056	8.8387	7.5625	7.8763	10.0142	8.3347	8.4169	11.2678	10.0762	10.468	11.2835	7.9051	11.3972	10.0728	10.038	9.057	7.842	7.8602	9.9248	10.4388	10.5345	10.482	9.7228	8.8316	9.1746
ENSG00000176383.8	3.957	5.4469	6.3801	4.6259	3.5692	4.2087	5.7159	4.9805	4.327	4.6035	5.1771	3.6253	4.6639	3.5248	6.2679	4.649	3.8258	4.2071	4.5527	6.8391	4.1562	3.5198	4.4581	5.2184	5.1485	4.3125	3.7613	3.4594	3.7592	4.1424	4.7944	4.6433	5.2468	5.3416	4.7845	4.144	6.6532	4.3667	6.1955	5.5844	3.5874	3.8022	5.6812	5.761	5.1615	4.7708	4.3716	5.1202	3.8982
ENSG00000229834.1	0	0	0	0	0	0	0	0	0	0	0	0	0	0	0	0	0	0	0	0	0	0	0	0	0	0	0	0	0	0	0	0	0	0	0	0	0	0	0	0	0	0	0	0	0	0	0	0	0
ENSG00000123560.13	6	6.4594	5.8074	7.8517	5.0444	6.8704	8.4757	9.6384	9.4939	6.9542	5.1293	8.1293	5.2095	5.5546	5.585	5.6439	8.3083	5.0875	7.2288	4	5.4594	4.7549	4.8074	7.96	6.2479	7.5546	4.3219	5.2095	9.2877	6.7415	3.4594	3	8.1699	9.0417	6.0224	5.3576	2.3219	9.1724	3.7004	6.6294	4.8074	4.8074	5.7814	7.2384	9.1849	11.948	6.3038	4.585	9.0224
ENSG00000196092.12	0	1	2.585	1	2	0	3	9.42	3.9069	4.8074	4.1699	8.7108	0	4.2479	12.4144	1	1.585	1	2.8074	2.585	2.3219	0	6.1497	4.858	1	5.4263	1	2.8074	5.9542	1	0	9.2336	0	8.9542	3	2.3219	4.858	9.4471	4.3219	1.585	0	0	5.3923	4.6439	10.0389	10.7591	7.2854	2.585	8.2432
ENSG00000278313.1	0	0	0	0	0	0	0	0	0	0	0	0	1	0	0	0	0	0	1	0	0	0	0	0	0	0	0	0	1	0	0	1	0	0	0	0	0	0	0	0	0	0	0	0	0	0	0	0	0
ENSG00000271916.1	1	2.3219	0	0	2.3219	0	2.3219	1.585	1.585	1	1.585	1	0	0	0	1	2	1	2	0	1.585	0	3.3219	2.585	1.585	1	0	1	2.3219	1	1.585	0	2.8074	0	0	2.585	2	3.3219	1	1.585	2.585	1.585	1	2.8074	2.8074	1	2	2.3219	2
ENSG00000275223.1	3	2.585	2.585	3	2.3219	2	1.585	1.585	1.585	3	1	2.3219	3	2.585	2.3219	3.3219	0	0	3	3.7004	3.3219	1.585	3.1699	2.8074	3	1.585	2.8074	2.585	2.3219	3.7004	0	4.858	3.4594	2.3219	2.8074	2.3219	1.585	2	3.585	2.3219	1	2.3219	2.3219	3	1	2.3219	0	2.3219	1.585
ENSG00000234068.6	0	0	0	0	0	0	1.585	0	0	0	0	0	0	0	1.6369	0	1	0	0	0	0	0	1	0	0	0	0	1	0	1	0.585	0	0	0	1	0	0	3.2928	0	0	0	0	0	0	0	1.7866	0	0	0.585
ENSG00000255032.1	0	0	0	0	0	0	0	0	0	0	0	0	0	0	0	0	0	0	0	0	0	0	0	0	0	0	0	0	0	0	0	0	0	0	0	0	0	0	0	0	0	0	0	0	0	0	0	0	0
ENSG00000125744.11	5.4594	6.5392	9.7159	7.8704	5.2095	6.2668	10.9944	9.5488	9.1997	9.3576	10.0362	9.6952	6	6.1085	9.1699	5.7549	6.5392	5.4919	7.2479	10.2844	5.9542	8.3923	6.3399	9.3723	6.8704	8.9465	4.5236	6.6582	8.7208	5.858	6.1699	8.2946	7.8392	10.7406	9.7549	6.4254	9.7005	9.9352	10.236	7.5078	6.4092	5.5546	8.0661	8.6184	10.1396	8.8549	8.9858	7.0875	8.3399
ENSG00000250234.1	0	0	0	0	0	0	0	0	1	0	0	0	0	0	0	0	0	0	0	0	0	0	0	0	0	0	0	0	0	0	0	1	0	0	0	0	0	0	0	0	0	0	0	0	0	0	0	0	0
ENSG00000237906.1	0	0	0	0	0	0	1.585	0	0	0	1	0	0	0	0	0	0	0	0	0	0	0	0	0	0	0	0	0	0	0	0	0	0	0	0	0	0	0	0	0	0	0	0	0	1	0	0	0	0
ENSG00000259660.2	1.585	2	2.3219	3.1699	3.4594	2.8074	3.6893	2.585	3.6029	2.7268	3.7301	4.3618	2.3219	2.585	5.4263	2.3219	1.585	0	2	1	0	1	3	3.7301	3.7004	3	2.585	2.585	4	0	2	5.1131	4	3.3219	1	2.8074	3.0321	5.1763	5.0587	2.8074	3	2.8074	1.0072	1.585	4.9551	4.0942	3.7527	4.2479	4.2487
ENSG00000273966.1	0	0	0	0	0	0	0	0	0	0	0	0	0	0	0	0	0	0	0	0	0	0	0	0	0	0	0	0	0	0	0	0	0	0	0	0	0	0	0	0	0	0	0	0	0	0	0	0	0
ENSG00000090382.6	8.3567	12.0754	13.0723	10.1977	6.6147	8.5797	16.7929	14.841	15.4695	15.7289	13.087	15.2727	8.1344	5.99	13.9211	8.2295	8.3127	8.9729	10.2009	14.5681	7.2612	15.4933	9.6312	15.827	10.6167	16.7871	7.3515	7.5078	15.3827	7.5158	9.0378	12.5407	9.0372	15.073	14.8193	7.6431	17.2317	15.9374	10.8661	7.4835	7.0612	9.0017	14.1349	15.7023	13.8993	14.6781	14.3217	8.543	15.1228
ENSG00000273805.1	0.5361	2.9709	1.8992	2.7677	1.585	0.5656	2.7782	3.3219	2.4436	1.3561	0	1	2.2203	0	1	0	0	1.585	1	3.8074	1	2.3219	1.3161	0	1.585	2.1635	1.585	1	1.8992	1	1.585	2.6713	2	1.8914	2.7355	0	2.3132	3.5298	0	2.1699	2	1.3391	0	2	3.585	2.7949	0	1.8115	1.9373
ENSG00000015532.9	8.9687	9.29	10.9403	10.0014	8.9307	9.2597	11.584	10.8925	11.1459	10.9352	11.0668	10.7056	9.2946	8.6865	10.8353	9.3197	9.6511	8.7846	9.3421	10.9586	9.9054	10.2969	8.9307	10.5594	9.8549	10.0661	8.7313	9.1749	10.421	9.9901	8.9513	12.3426	10.4969	10.2981	10.5488	8.983	10.4808	10.9159	10.0848	9.6036	8.676	8.3575	10.5488	11.2538	10.3848	10.3421	10.2119	9.3509	10.043
ENSG00000249231.7	0	1	0	0	0	0	1	1	0	1.585	1	2	0	0	0	0	1	0	0	2.585	0	1.585	0	1.585	0	0	0	1	2.3219	0	0	1	0	0	1	0	0	0	0	0	0	0	1	2.8074	0	2	0	0	0
ENSG00000230757.1	0	0	0	0	0	0	0	0	0	0	0	0	0	0	0	0	0	0	0	0	0	0	0	0	0	0	0	0	0	0	0	0	0	0	1	0	0	0	0	0	0	0	0	0	0	0	0	0	0
ENSG00000280904.1	0	0	0	0	0	0	0	0	0	0	0	0	0	0	0	0	0	0	0	0	0	0	0	0	0	0	0	0	0	0	0	0	0	0	0	0	0	0	0	0	0	0	0	0	0	0	0	0	0
ENSG00000265538.1	0	0	0	0	0	0	0	0	0	0	0	0	0	0	0	0	0	0	0	0	0	0	0	0	0	0	0	0	0	0	0	0	0	0	0	0	0	0	0	0	0	0	0	0	0	0	0	0	0
ENSG00000218643.2	0	0	0	0	0	0	0	0	0	0	1.585	0	0	0	0	0	1	0	0	0	0	0	0	0	0	0	0	0	0	0	0	0	0	0	0	0	0	0	1.585	0	0	0	0	0	1	0	0	0	0
ENSG00000215381.3	0	0	0	0	0	0	0	0	0	0	0	0	0	0	0	0	0	0	0	0	0	0	0	0	0	0	0	0	0	0	0	0	0	0	0	0	0	0	1.585	0	0	0	0	0	0	0	0	0	0
ENSG00000238026.1	0	0	0	0	0	0	0	0	0	0	0	0	0	0	0	0	0	0	0	0	0	0	0	0	0	0	0	0	0	0	0	0	0	0	0	0	0	0	0	0	0	0	0	0	0	0	0	0	0
ENSG00000165732.12	10.6644	10.8218	10.8734	9.9024	9.5507	10.2172	11.9226	10.7673	12.3129	12.0289	12.1	12.8771	11.1966	9.4429	11.7237	10.749	10.4083	10.0307	11.749	11.1618	9.9233	10.8556	12.1141	13.2421	10.5401	11.7657	10.3509	9.8408	12.115	11.0546	10.0888	12.4007	9.5118	12.2512	10.7151	10.9751	11.8041	12.4278	11.7249	11.2174	10.1536	10.769	11.5469	11.8657	12.357	12.1244	10.8114	10.1176	12.0498
ENSG00000275233.1	0	0	0	0	0	0	0	0	0	0	0	0	0	0	0	0	0	0	0	0	0	0	0	0	0	0	0	0	0	0	0	0	0	0	0	0	0	0	0	0	0	0	0	0	0	0	0	0	0
ENSG00000274149.1	0	0	0	0	0	0	0	0	0	0	0	0	0	0	0	0	0	0	0	0	0	0	0	0	0	0	0	0	0	0	0	0	0	0	0	0	0	0	0	0	0	0	0	0	0	0	0	0	0
ENSG00000253073.1	0	0	0	0	0	0	0	0	0	0	0	0	0	0	0	0	0	0	0	0	0	0	0	0	0	0	0	0	0	0	0	0	0	0	0	0	0	0	0	0	0	0	0	0	0	0	0	0	0
ENSG00000232594.1	0	0	0	0	0	0	0	0	0	0	0	0	0	0	0	0	0	0	0	0	0	0	0	0	0	0	0	0	0	0	0	0	0	0	0	0	0	0	0	0	0	0	0	0	0	0	0	0	0
ENSG00000199241.1	0	0	0	0	0	0	0	0	0	0	0	0	0	0	0	0	0	0	0	0	0	0	0	0	0	0	0	0	0	0	0	0	0	0	0	0	0	0	0	0	0	0	0	0	0	0	0	0	0
ENSG00000262920.5	1.585	2	2.3219	2	1.585	1	2.585	2.8074	0	1	0	0	2	1	6.2095	1.585	1	0	0	0	2	0	1.585	2.8074	1	1	1.585	1	1.585	2.3219	0	2	2.3219	0	8.2715	1.585	0	0	1	2.585	1	2	2.585	2	1	1	5.5236	1.585	1
ENSG00000201622.1	0	0	0	0	0	0	0	0	0	0	0	0	0	0	0	0	0	0	0	0	0	0	0	0	0	0	0	0	0	0	0	0	0	0	0	0	0	0	0	0	0	0	0	0	0	0	0	0	0
ENSG00000185437.13	6.0661	7.0334	4.7549	6.5699	6.0444	6.1293	7.1085	7.7549	8.1189	6.6582	6.7142	6.9307	6.9542	5.8826	6.375	5.8826	9.1997	5.1699	7.3576	5.9773	6.4429	7.8948	5.9307	6.6147	6.1898	6.5699	6.6582	5.8074	7.0875	6.0444	7.1599	7.1293	7.4429	6.0444	6.8704	6.3923	6.0875	7.5469	7.8826	6.0224	6.8826	6.2095	6.375	7.4009	7.2479	6.8074	5.7814	5.5546	8.3038
ENSG00000103043.14	9.1749	9.6312	11.0056	9.5411	8.8704	9.5641	11.6253	11.0881	11.1923	11.2306	11.2615	10.9993	9.5033	8.69	11.4205	9.6294	8.9039	8.9189	10.2276	11.6658	9.1396	10.0389	9.611	11.0607	9.983	10.007	9.0224	9.2095	10.2621	9.2831	9.1267	11.9997	9.8781	11.327	10.6795	9.5981	10.8186	11.3869	11.2137	9.825	8.7347	9.1624	10.5245	10.9204	11.0961	10.7624	10.676	9.8963	10.1724
ENSG00000226270.3	0	0	0	0	0	0	0	0	0	0	0	0	0	0	0	0	0	0	0	0	0	0	0	0	0	0	0	0	0	0	0	0	0	0	0	0	0	0	0	0	0	0	0	0	0	0	0	0	0
ENSG00000257510.1	0	0	0	0	0	0	0	0	0	0	0	0	0	0	0	0	0	0	0	0	0	0	0	0	0	0	0	0	0	0	0	0	0	0	0	0	0	0	0	0	0	0	0	0	0	0	0	0	0
ENSG00000176812.7	0	0	1	0	0	0	0	0	0	0	0	0	0	0	0	0	0	0	0	0	0	0	0	0	0	0	0	0	0	0	0	0	0	0	0	0	0	0	0	0	0	0	0	0	0	0	0	0	0
ENSG00000236828.1	0	0	0	0	0	0	0	0	0	0	0	0	0	0	0	0	0	0	0	0	0	0	0	0	0	0	0	0	0	0	0	0	0	0	0	0	0	0	0	0	0	0	0	0	0	0	0	0	0
ENSG00000226567.1	0	0	0	0	0	0	0	0	0	0	0	0	0	0	0	0	0	0	0	0	0	0	0	0	0	0	0	0	0	0	0	0	0	0	0	0	0	0	0	0	0	0	0	0	0	0	0	0	0
ENSG00000225513.1	0	0	0	0	0	0	0	0	1	1.585	0	0	0	0	1	0	0	0	0	0	0	0	0	1	1	0	0	0	0	0	0	2	0	1	0	0	0	0	1	0	1.585	0	1	1	0	0	1	0	0
ENSG00000154642.10	6.6582	7.2668	7.5078	8.2046	5.7549	6.8455	9.0028	9.1173	9.1085	8.5736	9.4009	9.2946	6.5546	6.4757	9.5411	7.1497	6.6147	6.1085	7.375	7.2192	5.9773	8.5469	7.3399	9.4284	7.5925	9.4818	6.4919	6.4429	8.6865	6.8948	6.6582	10.0112	6.7944	8.7781	7.7682	6.7142	7.4594	10.2204	7.7748	6.8074	5.7279	6.0661	8.2621	8.224	9.3966	9.0821	8.3038	7.0334	9.3197
ENSG00000164105.3	5.3576	5.4594	7.6865	7.4594	5.5236	5.6439	8.9307	8.8009	8.7714	9.0552	8.3443	8.2981	6.375	6.2668	8.5156	6.1898	5.7279	6.1085	6.9658	9.1007	5.3576	8.8455	6.9189	9.0607	6.8202	8.1445	5	6.3399	8.9715	6.4429	6.585	9.4093	7.4757	8.0553	8.3443	6.0875	8.7616	8.5469	8.4998	6.5392	5.7004	5.7279	8.3966	8.8764	8.4179	8.1493	7.7748	6.7944	8.0553
ENSG00000216105.1	0	0	0	0	0	0	0	0	0	0	0	0	0	0	0	0	0	0	0	0	0	0	0	0	0	0	0	0	0	0	0	0	0	0	0	0	0	0	0	0	0	0	0	0	0	0	0	0	0
ENSG00000227213.1	0	0	0	0	0	0	0	0	0	0	0	1	0	0	1	0	0	0	0	1.585	0	0	0	0	0	0	0	0	0	0	0	0	0	0	0	0	1	1	0	0	0	0	0	0	0	0	0	0	1
ENSG00000143319.16	8.8025	9.0537	9.7739	8.8706	8.0791	8.7464	10.8654	10.5357	10.9168	10.4366	10.8672	11.1708	8.77	8.0451	10.5605	9.0022	8.6774	8.1503	9.3249	10.5786	8.0954	9.5158	9.4988	11.3577	9.2035	10.2047	8.3969	8.5974	10.3426	8.8377	8.3683	11.5373	9.2558	11.0595	10.7783	8.8715	10.9034	11.1736	10.2565	9.3381	8.5407	8.6481	10.151	11.2586	10.9034	10.4358	10.0168	8.9749	10.2294
ENSG00000240577.3	0	0	0	0	0	0	0	0	0	0	0	0	0	0	0	0	0	0	0	0	0	0	0	0	0	0	0	0	0	1	0	0	0	0	0	0	0	0	0	0	0	0	0	0	0	0	0	0	0
ENSG00000264862.2	0	1	0	0	0	1	0	0	0	0	0	0	0	0	0	0	0	0	0	0	0	0	0	1	0	0	0	0	0	0	0	0	0	0	0	1	1	0	0	0	0	0	0	0	0	0	0	0	0
ENSG00000275634.1	0	0	0	0	0	0	0	0	1.3391	0.1635	0	0	0	0	0.0566	0	0	0	1.9523	0	0	1.9336	0.8875	0	0	0.7824	0	0	1.1243	0	0	0	0	0.2869	0	0.9561	0	0	5.3459	0	0	0	1.5008	0	0	0	0	0	0.696
ENSG00000250740.1	1.585	2.3219	1.585	1.585	1	1	2.3219	1.585	1.585	2.2203	0	0	0	0	2	2.3219	0	1	2	1	0	1.585	2.3219	1	2.585	0	1.585	1.585	0	2	1	1	0	0	2.585	1.585	2.3219	1.7949	1	1	0	1	1	2.0036	0	2	1	2	1.585
ENSG00000166140.17	8.372	8.9425	9.7108	9.9643	7.7415	8.5353	11.2551	10.3837	9.8734	10.1333	9.5906	9.5411	8.0768	8.4429	9.9801	8.3354	8.6402	8.1699	8.8704	11.3168	8.4009	10.2515	8.4009	10.774	9.5275	9.2698	8.3354	8.4838	9.512	8.6653	8.7415	12.2158	10.4083	10.445	10.3619	8.388	9.9381	10.3221	9.8611	9.1849	8.166	7.6724	9.568	10.1817	9.9542	9.5868	9.6402	9.137	9.3576
ENSG00000236495.1	0	0	0	0	0	0	0	0	0	0	0	0	0	0	0	0	0	0	0	0	0	0	0	0	0	0	0	0	0	0	0	0	0	0	0	0	0	0	0	0	0	0	0	0	0	0	0	0	0
ENSG00000207981.1	0	0	0	0	0	0	0	0	0	0	0	0	0	0	0	0	0	0	0	0	0	0	0	0	0	0	0	0	0	0	0	0	0	0	0	0	0	0	0	0	0	0	0	0	0	0	0	0	0
ENSG00000226234.2	0	0	0	0	0	0	0	0	0	0	0	0	0	0	0	0	0	0	0	0	0	0	0	0	0	0	0	0	0	0	0	0	0	0	0	0	0	0	0	0	0	0	0	0	0	0	0	0	0
ENSG00000201354.1	0	0	0	0	0	0	0	0	0	0	0	0	0	0	0	0	0	0	0	0	0	0	0	0	0	0	0	0	0	0	0	0	0	0	0	0	0	0	0	0	0	0	0	0	0	0	0	0	0
ENSG00000251983.1	0	0	0	0	0	0	0	0	0	0	0	0	0	0	0	0	0	0	0	0	0	0	0	0	0	0	0	0	0	0	0	0	0	0	0	0	0	0	0	0	0	0	0	0	0	0	0	0	0
ENSG00000268750.6	3.5789	4.347	3.275	4.0197	4.2928	4.1326	4.3604	2.4195	5.0622	4.2906	4.4594	5.1243	4.106	3.157	3.9653	3.2265	4.3923	3.1747	3.5046	3.228	2.9672	3.2388	4.5595	2.4699	4.4535	3.6264	3.3771	3.5261	4.7666	4.9336	3.1243	4.5969	4.2141	5.0081	2.3561	4.4476	4.4263	4.7115	4.5583	3.6702	2.4114	3.9837	4.1851	4.839	4.6421	3.8146	2.9184	1.9782	4.3406
ENSG00000230994.1	0	0	0	0	0	0	0	0	0	0	0	0	0	0	0	0	0	0	0	0	0	0	0	0	0	0	0	0	0	0	0	0	0	0	0	0	0	0	0	0	0	0	0	0	0	0	0	0	0
ENSG00000264595.1	0	0	0	0	0	0	0	0	0	0	0	0	0	0	0	0	0	0	0	0	0	0	0	0	0	0	0	0	2	0	0	0	0	0	0	0	0	0	0	0	0	0	0	0	0	0	0	0	0
ENSG00000253678.1	0	1.585	0	0	0	1	0	0	1	1.585	1	2	0	0	0	0	0	0	0	0	0	1	2	0	0	1	0	0	0	0	0	0	2.585	1	0	0	1.585	1	0	0	0	0	1.585	2	0	0	0	0	0
ENSG00000226705.1	0	0	0	0	0	0	1	0	0	0	0	0	0	0	1	0	0	0	0	0	0	0	1	0	0	0	0	0	0	0	0	0	0	0	0	0	1	0	0	0	0	0	0	0	0	0	0	0	1
ENSG00000265918.2	0	0	0	0	0	0	0	0	0	0	0	0	0	0	0	0	0	0	0	0	0	0	0	0	0	0	0	0	0	0	0	0	0	0	0	0	0	0	0	0	0	0	0	0	0	0	0	0	0
ENSG00000207323.1	0	0	0	0	0	0	0	0	0	0	0	0	0	0	0	0	0	0	0	0	0	0	0	0	0	0	0	0	0	0	0	0	0	0	0	0	0	0	0	0	0	0	0	0	0	0	0	0	0
ENSG00000165730.14	4.858	5.8074	3	4.6439	4.858	5.5546	6.5236	5.5546	6.0224	2.8074	3.4594	4	5.8329	4.6439	6.7279	6.3038	5	5.4263	5.4919	4.0875	5.4594	3.7004	6.0444	7.8455	6.5699	6.2288	6	5.858	4.9069	4.3923	6.4263	7.585	5.3576	5	4.0875	4.2479	5.0875	6.6294	4.585	5.0444	4.585	4.585	5.6147	6.7682	6.3219	4.5236	6.0224	5	6.7682
ENSG00000259590.1	0	0	0	0	0	0	2.585	0	1	2	3	1.585	0	0	1.585	0	0	0	0	2.3219	0	2	0	2	0	0	0	0	1	1	0	0	0	1.585	2.3219	0	1.585	3	1.585	0	0	0	2.8074	0	0	0	0	0	1
ENSG00000221017.1	0	0	0	0	0	0	0	0	0	0	0	0	0	0	0	0	0	0	0	0	0	0	0	0	0	0	0	0	0	0	0	0	0	0	0	0	0	0	0	0	0	0	0	0	0	0	0	0	0
ENSG00000175745.11	7.8329	8.5999	9.5078	10.0835	6.2288	8.129	10.4531	11.5474	10.2736	11.0375	10.9469	10.8748	7.6865	7.983	10.3652	7.7142	7.971	7.7347	8.3082	9.7228	6.8575	8.5038	7.7748	10.4573	9.403	9.8217	7.1898	7.6073	10.9504	8.5811	7.2384	9.7614	9.0871	10.2527	10.1972	7.4998	9.1137	11.2161	7.9069	7.5999	7.9366	6.4263	10.0098	7.6653	10.1331	11.1137	10.3542	9.3398	10.2082
ENSG00000186017.14	6.585	7.3038	7.8765	7.6536	5.9773	6.1085	8.0778	7.8836	7.7791	7.5648	8.2776	8.88	6.6865	6.3038	8.2764	7.0661	7.2288	7.0875	7.3219	7.0678	6.6764	7.3576	7.5236	8.0768	7.3663	8.1215	6.4798	6.1745	8.1548	6.7944	6.9773	7.641	7.3678	8.1948	6.7415	6.5546	7.6935	8.7969	8.59	7.5392	6.6865	6.2095	7.6079	8.457	8.6923	8.024	7.3851	6.9307	8.16
ENSG00000236481.1	0	0	0	0	0	0	1.585	2	1.585	2.3219	1.585	0	0	0	0	0	0	0	0	2.3219	0	3	0	2.3219	0	2	0	0	1	1	0	3.4594	0	0	2.585	0	1	1.585	0	0	0	0	0	0	2.8074	1	0	0	2.3219
ENSG00000212581.1	0	0	0	0	0	0	0	0	0	0	0	0	0	0	0	0	0	0	0	0	0	0	0	0	0	0	0	0	0	0	0	0	0	0	0	0	0	0	0	0	0	0	0	0	0	0	0	0	0
ENSG00000221852.4	0	0	0	0	0	0	0	0	1	2	1.585	0	0	1	0	0	1.585	0	0	1	0	1	0	1.585	0	0	0	1	0	1	0	2	1.585	0	0	1.585	1	0	0	0	0	0	0	1	1	2	0	0	0
ENSG00000123562.16	11.2336	11.4294	11.8226	11.7402	10.4189	11.4873	13.4533	12.7063	13.3507	12.8562	13.1567	13.9218	11.4105	10.8159	12.3526	11.4147	11.5103	11.0755	12.0454	12.6264	10.331	12.9989	12.162	13.4081	11.6289	12.4858	10.7499	11.1472	13.0088	11.8206	11.0527	13.1416	11.7147	13.1762	12.3259	11.1697	13.2509	13.0873	12.8516	11.9625	10.6865	11.0835	12.7863	13.3369	12.6411	12.5994	12.1459	11.3304	12.3081
ENSG00000272419.5	8.7311	7.9887	9.7423	9.5774	7.5229	8.4431	9.6045	9.0599	9.434	9.3036	9.5848	9.7364	7.404	7.4115	10.4248	7.7947	8.337	7.5839	7.8465	9.1665	6.9636	8.9521	8.6218	9.8285	9.485	8.7982	7.5242	7.8823	8.9545	8.2324	7.9224	11.0726	8.767	10.1815	8.843	7.3962	9.3374	10.2983	7.8569	8.0338	7.5661	7.1518	9.3347	8.482	9.6669	9.1551	9.5617	8.7636	9.1436
ENSG00000139977.13	8.4757	8.8138	9.697	9.1497	7.8329	8.8106	10.3219	9.6878	10.0471	9.7228	10.3729	10.7448	8.7846	8.1699	10.1111	8.8138	8.4471	8.4263	9.207	9.4553	8.224	9.6528	9.0875	10.7356	9.1085	10.014	8.3264	8.2992	9.5488	8.7616	8.3129	9.8361	8.6546	10.2761	9.2877	8.633	9.5641	10.7262	11.183	8.8074	8.1241	7.9715	9.9084	10.6366	10.2668	9.8948	9.3794	8.6618	10.2276
ENSG00000264653.1	0	0	0	0	0	0	0	0	0	0	0	0	0	0	0	0	0	0	0	0	0	0	0	0	0	0	0	0	0	0	0	0	0	0	0	0	0	0	0	0	0	0	0	0	0	0	0	0	0
ENSG00000255400.1	0	0	0	0	0	0	1.585	1	1	1	0	2.3219	0	0	0	0	0	0	0	3	0	1	0	1	0	1.585	0	1	1	0	0	2	0	0	1	0	1.585	0	0	0	0	0	0	0	2	0	1.585	0	0
ENSG00000229508.2	0	0	0	0	0	0	0	0	0	0	0	0	0	0	0	0	0	0	0	0	0	0	0	0	0	0	0	0	0	0	0	0	0	0	0	0	0	0	0	0	0	0	0	0	0	0	0	0	0
ENSG00000272420.1	1.585	3.8074	3.4594	4.2479	1.585	2.3219	4.0875	3.585	3.7004	2.8074	1.585	2.8074	1.585	2.8074	4.7004	3.9069	3.1699	1.585	2.3219	5.7549	3.3219	4.1699	3.585	3.4594	3.585	1.585	3.1699	2.3219	3.3219	3.4594	2.3219	4.2479	3.3219	3.1699	4	1	4.3923	3.9069	2.8074	3.1699	1	2.585	2.585	4.2479	3.7004	4	3.7004	3.4594	2.3219
ENSG00000261122.6	0	0	0	0	0	0	0	0	0	0	0	0	0	0	0	0	0	0	0	0	0	0	0	0	0	0	0	0	0	0	0	0	0	0	0	0	1.585	0	0	0	0	0	0	0	0	0	0	0	0
ENSG00000073756.11	3.9069	5.2095	11.7694	5.3219	1.585	3.585	11.0203	6.585	8.3129	10.2432	9.944	10.4263	4.1699	1.585	8.6546	2.3219	3.9069	2	5.0444	7.8765	2	11.7082	4.4594	11.664	5.4919	8.0928	4.7004	3.1699	8.8918	3	2.3219	11.8459	4.0875	11.4299	7.6865	2.585	8.7977	11.014	5.6147	1.585	3.4594	4	11.2633	7.7415	10.1111	11.3404	9.9844	3.9069	10.2046
ENSG00000217231.2	0	0	0	0	0	0	0	0	0	0	0	0	0	0	0	0	0	0	0	0	0	0	0	0	0	0	0	0	0	0	0	0	0	0	0	0	0	0	0	0	0	0	0	0	0	0	0	0	0
ENSG00000251576.1	1	0	1	0	0	0	0	0	0	1	0	1	0	0	1	0	0	0	0	2.3219	0	0	0	0	2	0	0	0	1.585	0	0	4.8074	1	3.3219	0	1.585	1	1	1	1	0	0	1	0	1	0	0	0	1.585
ENSG00000074755.14	10.6944	11.4247	10.224	11.4742	10.8281	11.1085	11.1793	10.6856	11.6533	10.8634	11.0688	11.9274	11.3168	10.2621	11.5765	11.432	10.7322	10.4398	11.6913	10.3608	10.8368	8.6689	11.4747	11.6152	11.4226	10.9979	10.7432	11.3359	10.7347	11.2077	10.8611	11.4184	11.7616	11.1131	9.9278	11.5221	10.4757	11.9575	12.5392	11.3961	10.7912	10.8137	10.6303	11.69	11.5348	11.1599	11.279	11.811	11.4502
ENSG00000201658.1	0	0	0	0	0	0	0	0	0	0	0	0	0	0	0	0	0	0	0	0	0	0	0	0	0	0	0	0	0	0	0	0	0	0	0	0	0	0	0	0	0	0	0	0	0	0	0	0	0
ENSG00000164299.6	1.585	1	0	0	0	0	0	0	0	0	0	0	1	0	0	0	0	0	0	0	0	0	0	0	0	0	0	0	0	0	0	0	0	0	0	1	0	0	0	0	0	0	0	0	0	0	1	0	0
ENSG00000256167.1	2	0	3.6588	1	1	2.5874	2.8278	3.342	3.5135	2.6017	2.3391	0	2.3219	1.585	3.2705	2.3219	1.585	1	2.1763	3.9402	1.0072	2.3391	3.591	2.6229	1.3505	1.0144	3.4607	2.3219	0	1	2.7845	4.1085	3.067	3.5509	1.0072	2.06	2.4033	1.5993	4.0496	3	2.5874	1.585	1.0144	3.4854	1.384	2.3363	1.0072	2.5945	3.9672
ENSG00000279248.1	0	0	0	0	0	0	0	0	0	0	0	0	0	0	0	0	0	0	0	0	0	0	0	0	0	0	0	0	0	0	0	0	0	0	0	0	0	0	0	0	0	0	0	0	0	0	0	0	0
ENSG00000250886.1	0	0	0	0	0	0	0	0	0	0	0	0	0	0	0	0	0	0	0	0	0	0	0	0	1	0	1	0	0	0	0	0	0	0	0	0	0	1	0	0	0	0	0	1	0	0	0	0	0
ENSG00000137500.9	8.4982	8.9	10.0897	9.4303	8.2938	8.8452	10.4908	10.6348	11.0403	10.379	10.9144	10.6387	8.7188	8.4136	10.3568	8.791	8.7813	8.6212	9.3349	10.4838	8.4217	10.7928	9.223	10.838	9.2154	10.2143	7.9482	8.7014	10.1785	9.1834	8.7664	11.2076	9.1321	10.6448	9.9513	8.6801	10.0279	10.7906	10.9577	9.2212	8.4131	8.5112	9.8069	10.1267	10.3022	10.181	9.5943	8.9092	10.2513
ENSG00000263447.1	0	0	0	0	0	0	0	0	0	0	0	0	0	0	0	0	0	0	0	0	0	0	0	0	0	0	0	0	0	0	0	0	0	0	0	0	0	0	0	0	0	0	0	0	0	0	0	0	0
ENSG00000255510.1	0	0	0	0	0	0	0	0	0	0	0	0	0	0	0	0	0	0	0	0	0	0	0	0	0	0	0	0	0	0	0	0	0	0	0	0	0	0	0	0	0	0	0	0	0	0	0	0	0
ENSG00000159082.17	7.8329	8.5812	8.0607	8.7108	7.0444	7.7944	9.4009	8.6582	9.5943	8.8978	9.3945	9.098	8.6475	7.3487	9.0362	8.1497	7.4346	7.3837	8.6546	7.1189	7.5392	7.5392	8.5774	9.6312	8.3794	9.1749	7.5699	8.1137	9.2046	7.9307	7.7814	8.5236	8.5999	9.0848	7.3399	8.2192	8.7313	10.0042	9.8704	7.8826	7.3837	7.4919	8.683	8.0607	9.545	8.8611	8.6865	8.1948	9.4009
ENSG00000228000.1	0	1	2	1	1	2.3219	0	0	0	1	0	0	1.585	0	0	0	0	0	0	0	1	0	0	0	1.585	0	0	0	0	0	0	0	0	1	0	0	0	1	0	0	0	0	0	0	0	0	1	0	1
ENSG00000248498.3	3.8074	0	0	2	0	1.585	0	1	0	0	0	0	0	2	0	0	2.585	0	3.3219	0	0	0	1.585	0	0	1.585	0	1	0	1	1.585	0	3	0	0	2	0	1	2	2.3219	0	1	0	0	0	0	0	0	2.3219
ENSG00000264134.1	0	0	0	0	0	0	0	0	0	0	0	0	0	0	0	0	0	0	0	0	0	0	0	0	0	0	0	0	0	0	0	0	0	0	0	0	0	0	0	0	0	0	0	0	0	0	0	0	0
ENSG00000267430.1	1	0	1.585	1	1	1	1	0	1	1	0	1	0	1	1	0	1	1	0	1	0	0	1	0	2	0	0	1	2	1.585	0	1.585	2.3219	0	0	1.585	1	0	0	0	0	0	0	0	1	0	1	1.585	0
ENSG00000159202.17	10.1687	10.5216	12.6168	10.9396	9.4367	10.2095	12.8997	12.3845	12.9007	12.1874	12.556	13.1	10.1611	9.5925	12.2923	10.2228	10.0661	9.8041	10.9293	12.8098	9.6883	11.6847	10.5488	13.1082	11.1415	11.9676	9.9571	9.9024	11.9851	10.1641	9.8626	13.7617	10.9425	12.4803	12.3239	10.1124	12.2938	12.8039	12.3931	10.749	9.8057	9.8839	12.1501	12.4615	12.3864	12.1026	11.6175	10.5372	11.7478
ENSG00000277349.1	3.1408	3.121	0	1.6088	1.4005	0	0	0	0	0	0	0	0	1.2987	1.157	1.406	0	0	0	0	0	0	0	0	0	2.568	1.3219	0	0	0	0	1.1827	0	1.7613	0	0	0	1.6135	0	1.0496	0	0	1.1375	0	0	0	0	0	1.1699
ENSG00000232829.3	0	0	0	0	1	0	0	0	0	0	0	0	0	0	0	0	0	0	0	0	0	0	0	0	0	0	0	0	0	0	0	0	0	0	0	0	0	0	0	0	0	0	0	1	0	0	0	0	0
ENSG00000253312.1	0	0	0	0	0	0	0	0	0	0	0	0	0	0	0	0	0	0	0	0	0	0	0	0	0	0	0	0	0	0	0	0	0	0	0	0	0	0	0	0	0	0	0	0	0	0	0	0	0
ENSG00000136861.17	9.1674	9.6952	10.6795	9.7863	8.7482	9.3576	10.8008	10.8948	11.3134	10.8114	11.4041	11.0348	9.3487	8.8424	11.1202	9.4998	8.9744	8.6147	9.8202	11.3537	8.7748	9.5546	9.4471	11.4346	9.9054	10.3869	9.1319	9.3061	10.9737	9.29	9.1189	12.3791	10.102	10.9986	10.6018	9.6018	10.058	11.5003	10.5661	9.6092	8.7448	8.8009	10.3848	11.7279	11.0485	10.7912	10.4168	9.944	10.6073
ENSG00000224653.1	0	0	0	0	0	0	0	0	0	0	0	0	0	0	0	0	0	0	0	0	0	0	0	0	0	0	0	0	0	0	0	0	0	0	0	0	0	0	0	0	0	0	0	0	0	0	0	0	0
ENSG00000250031.1	1	1.585	1.585	3.3219	2.3219	2.8074	2	1.585	1.585	1.585	0	3.4594	1.585	2	1.585	1	0	1.585	1	0	0	0	2.585	1.585	1	1	2.585	2.8074	0	2.585	1.585	1.585	0	2	0	1.585	1.585	1.585	0	1.585	2.3219	2.585	2.3219	1	1	2.3219	2	3.3219	2.8074
ENSG00000254388.1	0	0	1	0	0	0	0	0	0	1	0	1	0	0	0	1	0	0	0	0	0	0	0	0	0	0	0	0	1	0	0	1	0	0	0	1	0	0	0	0	1.585	0	0	0	0	0	0	0	0
ENSG00000280081.3	0	1	0	0	0	0	0	0	0	0	0	0	0	0	0	0	0	0	0	0	0	0	0	0	0	0	0	0	0	0	0	0	0	0	0	0	0	0	0	0	0	1	0	0	0	0	0	0	1
ENSG00000219627.1	0	0	0	0	0	0	0	0	0	0	0	0	0	0	0	0	0	0	0	0	0	0	0	0	0	0	0	0	0	0	0	0	0	0	0	0	0	0	0	0	0	0	0	0	0	0	0	0	0
ENSG00000198937.8	6.2668	6.1898	7.8704	6.7279	6.0224	6.9658	9.0928	9.207	9.2456	8.5962	8.6366	8.5774	6.6147	5.7279	9.5255	6.1898	7.1599	5.6439	7.4998	9.633	5.7004	9.3038	6.7004	8.3663	7.1085	7.9773	5.6724	6.8074	8.1548	6.4094	6.0224	9.1497	7.1085	8.5353	9.1215	6.3038	8	8.8234	7.8455	7.1396	5.9773	6.6865	7.7682	9.1293	8.2946	8.0928	8.1447	6.8948	7.8826
ENSG00000118113.11	0	0	2.585	1	0	2.8074	4.585	3.4594	0	5.5546	6.3399	6.585	0	1	4.6439	1.585	1	0	0	1.585	0	1.585	0	3.8074	1	4.9542	0	0	2.585	1	0	1	2.585	5.5546	2.8074	0	2	4.585	0	2.3219	1	0	5.3923	0	1	1	4.2479	0	2.585
ENSG00000277941.1	0	0	0	0	0.9709	0	0	0	0	0	0	0	0	0	0.2869	0	0	0	0	0	0	0	0	1.8278	0	0	0	0	0.4005	0	0	1.1243	0	0	0	0	0	0	0	0	0	0	0.7398	0	0	1.1177	0	0	0
ENSG00000131849.10	6.4594	6.9425	7.2761	7.3923	5.7279	6.2095	7.3576	7.1799	7.6294	7.1799	7.3399	7.5392	5.1699	5.858	7.1396	6.3576	5.8074	5.9069	6.2668	5.8826	5.3219	6.6147	7.0768	8.1396	6.8455	7.3219	5.4594	6.3399	7.1293	6.9425	5.8329	6.4094	7.9944	6.6294	6.5078	6.0661	6.3576	8.5774	8.7616	6.5999	6.2479	4.5236	7.0768	5.9542	8.1699	6.8704	7.2192	6.3038	7.0224
ENSG00000120937.8	1	0	1	2.8074	2.8074	3.4594	0	2	0	2.3219	1	0	2.3219	0	0	3.585	0	0	1	1	2.8074	0	4	0	1	0	0	0	2	2	1	0	2	3.7004	0	3.4594	2.585	1	0	1	0	0	2.3219	1	2.3219	0	2.8074	0	1
ENSG00000216710.1	0	0	0	0	0	0	0	0	0	0	0	0	0	0	0	0	0	0	0	0	0	0	0	0	0	0	0	0	0	0	0	0	0	0	0	0	0	0	0	0	0	0	0	0	0	0	0	0	0
ENSG00000266305.1	0	0	0	0	0	0	0	0	0	0	0	0	0	0	0	0	0	0	0	0	0	0	0	0	0	0	0	0	0	0	0	0	0	0	0	0	0	0	0	0	0	0	0	0	0	0	0	0	0
ENSG00000236358.1	1	2.8074	0	1.585	2	1.585	0	0	1	2	0	0	2.3219	2	0	0	1.585	1.585	1	0	2	0	2	2	1	0	1	2.3219	1	1.585	1	1.585	0	0	0	1	2.585	2	1.585	1.585	0	1	1	1.585	1.585	0	0	2.3219	0
ENSG00000215190.8	7.463	7.4957	7.5315	7.4967	5.3544	7.4085	7.7802	8.3006	7.9209	7.3555	7.1604	7.8128	6.4896	7.0069	8.6406	6.3354	6.5491	6.375	7.2241	7.51	5.3381	6.6053	7.2949	7.1092	7.8697	6.4973	5.4515	6.0641	7.7893	7.1985	6.6084	7.343	8.2438	8.039	8.1665	6.4454	6.6318	8.3798	9.0873	7.5759	5.7978	6.1352	6.9186	7.7149	8.6641	8.3108	7.9677	8.0144	6.8754
ENSG00000253799.1	0	0	0	1	1	0	0	0	0	0	0	0	0	0	0	0	0	0	0	0	1.585	0	0	0	0	0	0	0	0	0	0	0	0	0	0	1	1.585	0	1	0	0	0	0	1	0	0	0	1.585	0
ENSG00000179460.5	0	0	0	0	0	0	0	0	0	0	0	0	0	0	0	0	0	0	0	0	0	0	0	0	0	0	0	0	0	0	0	0	0	0	0	0	0	0	0	0	0	0	0	0	0	0	0	0	0
ENSG00000278517.1	0	0	0	0	0	0	0	0	0	0	0	0	0	0	0	0	0	0	0	0	0	0	0	0	0	0	0	0	0	0	0	0	0	0	0	0	0	0	0	0	0	0	0	0	0	0	0	0	0
ENSG00000254299.1	0	0	0	0	0	0	0	0	0	1.585	0	0	0	0	0	0	0	0	0	0	0	0	0	0	0	0	0	0	0	0	0	1	0	0	1	0	0	1.585	0	0	0	0	0	0	0	0	0	0	0
ENSG00000188352.12	8.8517	9.4242	10.1586	10.2348	8.8265	9.5831	9.7211	10.4041	10.2009	10.2691	11.1624	9.9915	9.4263	8.7682	9.8994	9.6795	8.9039	8.8918	10.4656	9.8781	8.5118	9.1085	10.0293	10.8696	9.7074	10.4838	8.7245	9.6275	10.4767	9.3174	9.3487	9.7177	9.3264	10.6952	9.716	9.5236	10.8106	11.2095	11.0928	9.5962	9.137	9.1523	9.1674	11	11.1235	9.8138	10.2935	9.8903	10.0728
ENSG00000225920.2	3	3.9069	2.8074	2.585	4.1699	4.2479	2.585	0	3	2.3219	0	3.3219	2.8074	2.8074	2.8074	4.1699	3	3.1699	3.585	0	3.1699	0	3.7004	3.9069	4.9069	2	3	3.7004	2.585	4.2388	3.8074	4	1	3.1699	0	4.0875	3.1699	3.3219	1.585	3.3219	3.1699	3.1699	1	2	1	1.585	1.585	4.3923	2
ENSG00000003147.17	10.0848	10.6484	11	10.2444	10.2969	10.4388	11.2621	10.5206	10.5934	10.8696	10.2252	10.4009	10.6484	10.2691	10.3805	11.3191	10.4389	10.4263	11.1699	11.5915	9.8828	10.8533	11.2964	11.6064	10.4969	9.8978	10.0861	10.8033	9.8903	10.7151	11.0654	10.6952	10.4512	10.8186	11.3259	11.0647	11.5319	10.8611	11.7406	11.6957	10.2467	10.4886	10.7879	12.9413	10.9979	10.0526	10.032	10.8712	10.3966
ENSG00000266038.1	0	0	0	0	0	0	0	0	0	0	0	0	0	0	0	0	0	0	0	0	0	0	0	0	0	0	0	0	0	0	0	0	0	0	0	0	0	0	0	0	0	0	0	0	0	0	0	0	0
ENSG00000260524.1	0	0	0	0	0	0	0	0	0	0	0	0	0	0	0	0	0	0	0	0	0	0	0	0	0	0	0	0	0	0	0	0	0	0	0	0	0	0	0	0	0	0	0	0	0	0	0	0	0
ENSG00000154025.15	2.1953	2.1922	3.0018	2.1795	1.6508	1	3.7527	5.3526	4.6943	3.6769	1.4957	3.9231	0	1.4114	7.4688	1.4383	2.2265	0	2.7049	3.9505	3.1027	4.6668	2.905	3.0374	3.3277	0	1.2203	1.5705	3.6837	3.157	1.5261	4.8997	4.8445	4.7175	3.858	0	3.4343	5.4838	3.9288	2.6017	0	0	4.3834	3.5435	6.0485	5.6138	3.4893	0	4.1803
ENSG00000279717.1	0	0	0	2.585	0	0	0	0	0	0	0	0	0	1	2.3219	0	1.585	0	0	0	0	0	0	0	3.3219	0	1	0	0	0	0	0	0	0	0	2	0	0	1	0	0	0	0	1	0	1	1	0	1
ENSG00000178464.6	7.2144	7.7716	5.4449	8.4179	7.5321	8.407	6.3309	7.9151	7.6205	8.1097	6.1361	7.962	8.0143	5.7706	8.9685	7.58	7.4836	6.5601	8.6008	8.0283	7.4859	6.861	8.7468	7.5921	7.8316	7.2672	7.3058	7.1061	6.7948	8.596	8.0534	7.8195	7.2772	7.0621	6.9907	7.5873	5.9224	6.8023	6.9172	8.2922	7.1765	8.5752	5.9291	8.291	5.7546	7.2119	6.1859	7.9546	8.57
ENSG00000021762.19	8.4346	9.0553	9.8424	9.9687	8.2808	8.7415	11.6768	10.5226	11.8001	10.8376	10.9549	11.0901	8.9039	8.4471	10.0607	9.0444	8.6147	8.8009	9.5793	10.9629	8.7549	9.255	9.1749	11.2784	9.5527	9.3794	8.2946	8.7715	11.1935	9.0768	9.1137	12.5946	10.2992	10.0808	10.2396	9.1523	10.42	10.4315	8.1344	9.4242	8.8734	8.4838	9.9159	11.9046	9.8009	11.0464	10.4231	9.545	9.4898
ENSG00000218305.3	0	0	0	0	0	1.0072	1.0144	0	1.0215	0	0	0	1.585	0	0	0	0	0	0	1.0072	0	0	0	1.2265	0	2.0391	0	1.0144	0	1	0	0	0	0	0	0	0	1.6135	0	0	0	0	0	0	0	0	0	0	1.6323
ENSG00000232379.1	0	0	0	0	0	0	0	0	0	0	0	0	0	0	0	0	0	0	0	0	0	0	0	0	0	0	0	0	0	0	0	0	0	0	0	0	1	0	0	0	0	0	0	0	0	0	0	0	0
ENSG00000197214.5	0	0	0	0	0	0	0	0	0	0	0	0	0	0	0	0	0	0	0	0	0	0	0	0	0	0	0	0	0	0	0	0	0	0	0	0	0	0	0	0	0	0	0	0	0	0	0	0	0
ENSG00000150750.6	3.7004	3.585	5.0444	3.4594	1.585	2.8074	5.9542	7.3923	7.2668	6.5999	3.7004	5.3219	1.585	0	3	0	3.1699	0	2.585	7.9189	1	7.1599	2	7.2288	2.3219	6.5236	3.1699	3	5.5546	3.3219	0	3.3219	1.585	6.9189	7.5392	1	4.1699	6.8074	5.7279	2.3219	1.585	1	6.3923	8.8887	5.6439	5.0875	6	2	5.8826
ENSG00000241959.3	0	0	0	0	0	0	0	0	0	0	0	0	0	0	1	0	0	0	0	1	0	0	0	0	0	0	0	0	1	0	0	0	0	0	0	0	0	0	0	0	0	0	0	0	0	0	0	0	0
ENSG00000248714.6	0	0	0	0	0	1.585	0	0	1	0	0	1	0	0	1	0	0	1	0	1	1.585	0	0	1.585	0	1	0	0	0	0	0	2.585	0	0	1	0	0	1	1	0	0	0	1.585	0	1	1.585	1	0	0
ENSG00000274268.1	0	0	0	0	0	0	0	0	0	0	0	0	0	0	0	0	0	0	0	0	0	0	0	0	0	0	0	0	0	0	0	0	0	0	0	0	0	0	0	0	0	0	0	0	0	0	0	0	0
ENSG00000233718.5	0	0	0	0	0	0	0	0	0	0	1.585	0	0	0	0	0	0	0	0	1.585	0	1.585	0	2	0	0	0	0	0	0	0	2	0	1.585	1	0	0	0	4.1699	1	0	0	0	4	2.3219	1	0	0	0
ENSG00000156076.9	0	3.3219	1	3.9069	0	2	5.2854	1.585	3.4594	3.3219	2.3219	4.0875	0	2.3219	3.8074	1.585	2.585	2	1	5.2095	1.585	4.858	3.585	7.8642	1.585	2.3219	2.3219	0	4.858	2	2.8074	2.3219	3.585	0	0	2	7.7944	2.3219	0	1.585	2.585	1	0	1	2.3219	1.585	1.585	3.1699	1
ENSG00000235862.2	0	1	1	0	0	0	1	0	2.3219	1.585	0	1	1	2	1	0	1	0	0	2.585	2	2	0	1	1.585	0	1	0	0	0	1.585	1.585	0	0	1	0	1.3277	0	1	0	0	0	0	1	2	1.585	0	1	0
ENSG00000160867.14	9.8673	10.9337	8.8424	11.6671	9.255	10.5216	10.6068	11.7198	10.0728	10.4676	8.0389	8.3038	10.1523	10.1472	9.4737	9.6402	10.3476	10.0728	10.3912	11.3219	8.6935	10.9054	10.7339	10.2033	10.6935	10.4115	9.2923	10.1923	10.0607	9.973	10.021	7.0334	11.5967	10.6184	12.0454	10.0526	11.3465	11.7	12.0033	10.6926	10	9.058	9.8595	11.9043	9.5177	9.8057	10.7465	11.275	10.8384
ENSG00000255176.1	3.8074	4.7004	2.3219	4	3.585	3.8074	3.3219	0	3	3.585	3.1699	3.7004	4.3219	3.1699	2.3219	3.4594	2.3219	2.585	2.8074	0	2.3219	1.585	4.4594	3.9069	3.585	1	3.3219	4.0875	5.6147	4	2.8074	4.0875	2	4.585	1	3.9069	2	3.3219	2.8074	4.0875	3.9069	4	2.585	1	3.7004	4.2479	4.1699	5.1699	4
ENSG00000281780.1	0	0	0	0	0	0	0	0	0	0	0	0	0	0	0	0	0	0	0	0	0	0	0	0	0	0	0	0	0	0	0	0	0	0	0	0	0	0	0	0	0	0	0	0	0	0	0	0	0
ENSG00000121060.14	10.2633	10.6537	10.1886	10.8556	9.4073	10.1163	10.9337	10.4263	11.0914	9.7665	10.1749	11.5512	9.8673	9.1267	11.0688	10.2408	9.6257	9.3685	11.0661	10.3264	9.1948	9.7748	10.5488	10.8392	10.4707	9.8517	9.7715	9.7177	9.388	10.3421	9.5812	10.7237	10.8533	10.7731	10.0688	10.2877	10.7474	11.5319	11.0279	10.0848	9.4939	9.8135	10.3287	11.0735	11.0334	10.6366	10.0647	10.6662	10.3354
ENSG00000261241.5	0	1.585	0	3.585	0	0	2.585	0	0	1.585	0	1	1	0	1.585	1.585	0	0	0	1	0	1	0	0	2.585	1.585	1.585	2.3219	0	2.3219	2	0	3.8074	0	0	0	1.585	1.585	0	0	1	0	0	0	0	0	2.585	0	2.3219
ENSG00000261268.1	0	1	0	2	2	0	0	0	0	1	2.3219	1.585	1	0	0	1	0	0	0	0	0	1	0	1	0	0	0	0	0	0	1	0	0	1	0	1	1	0	0	0	0	0	0	2.8074	0	2	0	0	0
ENSG00000254676.1	3.6053	3.4594	2.8074	3.851	4.0259	3.1699	4.1127	3.3406	2.842	2.585	2.3646	2.585	2.0215	3.3219	4.9542	3.7279	3.7247	2.6159	3.7004	3	3.5008	3.1938	3.6171	3.3219	4.2623	0	2	3.3937	2.8258	3.6369	3.0479	3	5.2388	3.7004	2.8074	3.9069	4.2913	4.4101	2.3219	2.8074	2.8074	3	3.7279	4.1699	4.3723	3.5059	3	4	2.8074
ENSG00000207849.2	0	0	0	0	0	0	0	0	0	0	0	0	0	0	0	0	0	0	0	0	0	0	0	0	0	0	0	0	0	0	0	0	0	0	0	0	0	0	0	0	0	0	0	0	0	0	0	0	0
ENSG00000134987.11	8.8329	9.4157	9.8902	8.8673	8.1293	8.9248	10.374	9.7715	10.5536	10.0238	10.7423	10.7707	8.9915	8.098	10.4909	9.0634	8.9278	8.5196	9.5411	9.6742	8.2192	9.5999	9.8933	10.8872	9.6092	10.3848	8.3663	8.8361	10.0861	9.0084	8.4094	10.7457	8.4009	10.7507	8.9773	9.1189	10.1886	11.0154	10.6357	9.3354	8.1799	8.4179	10.2276	10.6653	10.5255	10.3729	9.5157	9.0954	10.1787
ENSG00000280269.1	1	0	1.585	2.585	1	1	1.585	2.8074	0	2.585	0	1	0	1.585	2.3219	1	1	0	1	4.7549	0	1	1	1	2.585	0	0	0	2	1	1.585	3.7004	0	2	0	0	2	0	1	0	1	1	2.8074	2.585	0	0	0	1	2.3219
ENSG00000223091.1	0	0	0	0	0	0	0	0	0	0	0	0	0	0	0	0	0	0	0	0	0	0	0	0	0	0	0	0	0	0	0	0	0	0	0	0	0	0	0	0	0	0	0	0	0	0	0	0	0
ENSG00000220730.2	0	0	0	0	0	0	0	0	0	0	0	0	0	0	0	0	0	0	0	0	0	0	0	0	0	0	0	0	0	0	0	0	0	0	0	0	0	0	0	0	0	0	0	0	0	0	0	0	0
ENSG00000197233.7	1.585	0	0	0	0	0	0	0	0	0	0	0	0	0	1	0	0	0	0	2	0	0	0	0	0	1	1	0	0	0	0	0	0	0	0	0	0	0	0	0	0	0	0	0	1	0	0	0	1
ENSG00000263921.1	0	0	0	0	0	0	0	0	0	0	0	0	0	0	0	0	0	0	0	0	0	0	0	0	0	0	0	0	0	0	0	0	0	0	0	0	0	0	0	0	0	0	0	0	0	0	0	0	0
ENSG00000187527.10	3	3.1699	0	3.9069	0	2.8074	2.3219	3	2.8074	1	0	1	1.585	0	0	0	3.3219	3	3.4594	2.3219	1.585	2.8074	2.8074	1.585	3.3219	2.3219	1.585	2.4222	2.3219	2.8074	2.3219	0	5.3576	2	2	2.3219	1	3	2	2.585	2	1	1.585	4.2479	1	1	3.4594	3.7004	2.8074
ENSG00000233880.1	0	0	0	0	0	0	0	0	0	0	0	0	0	0	0	0	0	0	0	0	0	0	0	0	0	0	0	0	0	0	0	0	0	0	0	0	0	0	0	0	0	0	0	0	0	0	0	0	0
ENSG00000172197.10	6.585	7.4919	7.8138	8.5353	6.0444	7.1189	8.5507	8.2761	8.2668	8.3663	7.7748	9.5774	6.9425	5.7549	7.0224	6.858	6.8074	6.375	7.5078	7.5999	6.0661	7.3219	6.6865	9.5812	7.8948	8.0875	6.7814	6.7142	6.8826	6.6439	6.6582	8.1189	8.6257	8.7074	6.6582	6	9.137	9.6275	5.2095	6.3038	6.2095	6.8074	8.676	8.7682	7.2574	7.3219	8.6294	7.2192	7.8948
ENSG00000281219.2	0	0	0	0	0	0	0	0	0	0	0	0	0	0	0	0	0	0	0	0	0	0	0	0	0	0	0	0	0	0	0	0	0	0	0	0	0	0	0	0	0	0	0	0	0	0	0	0	0
ENSG00000130545.15	8.3038	8.69	9.2288	8.8424	7.9189	8.6221	10.062	9.5925	9.8948	10.3185	8.3038	8.7912	8.2621	7.8329	7.6935	8.5275	8.5157	8.2046	9.3174	10.5981	8.3443	10.29	8.8857	9.7499	8.6724	9.0334	8.2432	8.3619	8.1948	8.2854	8.29	8.8041	8.9366	9.1111	10.8455	8.6475	10.4294	9.6742	9.2969	9.1997	8.4471	8.1799	9.4388	10.0607	8.5392	8.6366	9.1624	8.4263	8.9248
ENSG00000235280.2	4.9542	4.585	4.4594	6.7279	5.0875	6.0875	6.1497	5.7814	4.9069	4.585	3.9069	6.1699	5.0444	5.585	4.9542	5.6724	6.4263	4.7549	5.9307	6.8455	6.1497	5.9069	5.3576	4.7549	6.0661	5.2479	4.858	5.1293	4.0875	5.9069	5.3923	5.8826	7	5.8074	5.3923	4.8074	4.7004	6.1293	5.8329	4.9069	5	4.3219	4.7004	6.5999	4.8074	4.0522	4.7549	5.1699	5.3923
ENSG00000261573.1	0	0	0	0	0	0	0	0	0	0	0	0	0	0	0	0	0	0	0	0	0	0	0	0	0	0	0	0	0	0	0	0	0	0	0	0	0	0	0	0	0	0	0	0	0	0	0	0	0
ENSG00000258673.1	0	0	0	0	1	0	0	0	0	0	0	0	0	0	0	0	0	0	0	0	0	0	0	0	0	0	0	0	0	0	0	1	0	0	0	0	0	0	0	0	0	0	0	0	0	0	0	0	0
ENSG00000132953.16	9.1111	9.4157	9.3945	9.3061	8.1497	9.0661	9.8549	9.3173	9.9556	9.7228	10.3309	10.8895	8.9858	8.4959	10.1421	9.2408	8.7748	8.4594	9.6917	9.1972	8.4429	8.3794	9.8796	10.7372	9.5736	9.8057	8.7313	8.8517	9.5038	9.1319	8.5812	10.2773	9.0362	10.3443	9.5236	9.0526	9.7748	10.6484	10.5517	8.9858	8.4136	8.5584	9.3487	9.7364	10.224	9.66	9.5793	9.3531	10.1523
ENSG00000100012.11	1	0	0	0	0	0	0	0	0	1	0	0	0	0	0	0	0	0	0	1	0	0	0	0	0	0	1	0	2	1	0	1	2	0	1	1.585	1	0	3.9069	0	1.585	0	0	0	4.2479	0	2.585	2	0
ENSG00000248551.1	0	0	0	0	0	0	0	0	0	0	0	0	0	0	0	0	0	0	0	0	0	0	0	0	0	0	0	0	1	0	0	0	0	0	1	0	1	0	0	0	0	0	0	0	0	0	0	0	0
ENSG00000262583.1	0	0	0	0	2.0461	0	0	0	0	2.1177	0	0	1.0286	0	0	0.6229	0	0	0	1.86	0	1.0356	0	0	1.1506	0	0	0	0	0	0	2.1731	0	0	0	0	1.3045	0	0	1.8875	0	0	0	2.6415	0	0	1.1375	0	0
ENSG00000112697.15	11.2204	11.6812	12.0597	11.6248	11.0471	11.3587	13.4903	12.6539	13.1929	12.9359	13.4679	13.5639	12.1784	11.5157	12.5255	12.1102	11.2198	11.4051	12.3267	11.8646	11.1299	12.1901	12.2276	13.4201	11.9318	13.1734	11.1235	11.5774	12.6724	11.7611	11.9151	12.3927	10.8049	13.0951	12.1437	12.676	12.3373	13.083	13.749	12.1858	11.1189	11.3452	12.3595	12.4057	12.7429	12.8455	12.4409	11.5718	13.0456
ENSG00000273249.1	2.5509	2.585	2.9107	2.4033	2.1795	0	1.3391	2.7866	0	1.144	1.585	1	1.7991	2.8197	1.0635	1.585	1.9298	1.3896	1.1309	1.585	3.0054	2.06	2.585	0	2	0	2	1.157	1.5059	3.585	2.2048	4.2095	3.1027	1.546	2	2.585	0	1.269	2.9982	2.7398	3.585	1.585	1.2327	2.0391	2.278	1.1827	1.2327	2.7506	1.6135
ENSG00000250438.1	0	0	0	0	0	0	0	0	0	0	0	0	0	0	0	0	0	0	0	0	0	0	0	0	0	0	0	0	0	0	0	0	0	0	0	0	0	0	0	0	0	0	0	0	0	0	0	0	0
ENSG00000266319.1	0	0	0	0	0	0	0	0	0	0	0	0	0	0	0	0	0	0	0	0	0	0	0	0	0	0	0	0	0	0	0	0	0	0	0	0	0	0	0	0	0	0	0	0	0	0	0	0	0
ENSG00000223730.1	0	0	0	0	0	0	0	0	0	0	0	1	0	0	0	0	0	0	0	0	1	0	1	0	0	0	0	0	0	0	1	0	0	0	0	1.585	0	0	0	0	0	0	0	0	0	1	0	0	0
ENSG00000273870.1	0	0	0	0	1	0	0	1	0	0	0	0	0	0	1	0	0	0	0	0	0	0	0	0	0	0	0	0	0	0	0	0	0	0	0	0	0	0	0	0	0	0	0	0	0	0	0	0	0
ENSG00000223198.1	0	0	0	0	0	0	0	0	0	0	0	0	0	1	0	1	1	0	0	0	0	0	0	0	0	0	0	0	1	0	0	0	2.585	0	0	0	0	0	0	0	0	0	0	0	0	0	0	0	0
ENSG00000134463.14	8.1599	8.9425	4.858	9.0715	8.683	9.1241	8.3219	8.7039	5.3923	6.9542	6.6724	6.7814	9.0028	8.224	8.4838	8.9571	8.9801	8.96	9.4073	8.3663	9.0526	7.8642	9.3815	7.1293	8.9337	8.6795	8.2143	8.6546	7.5078	9.2644	8.5392	6.6582	8.5392	8.7211	8.3174	9.1674	4.3923	9.7566	8.9337	9.8548	8.3443	8.4838	7.0224	7.5622	9.543	6.0444	7.098	8.9129	9.5314
ENSG00000226263.1	0	0	0	1	1	0	1.585	0	0	1	0	2	1	0	0	1	1	0	2	0	1	0	1	1	0	0	0	0	1	0	1	0	0	0	0	0	2.3219	0	1	0	0	0	0	0	0	0	0	1.585	0
ENSG00000225328.1	0	2.3219	1	3.1699	1	0	1.585	0	1	2.3219	0	0	0	0	0	1	2.3219	0	0	2.8074	0	1.585	2	2	0	1	0	0	0	1	2	0	0	0	1	0	1.585	2	0	1.585	0	1.585	2	3.9069	1	1	2	1.585	1
ENSG00000261048.1	0	0	0	0	0	0	0	0	0	0	0	0	0	0	0	0	0	0	0	0	0	0	0	2	0	0	0	0	0	0	0	0	0	0	0	0	0	0	0	0	0	0	0	0	0	0	0	0	0
ENSG00000255238.1	0	0	0	0	0	0	0	0	0	0	0	0	0	0	0	0	0	0	0	0	0	0	1	0	0	0	0	0	0	0	0	0	0	0	0	0	0	0	0	0	1	0	0	0	0	0	0	1.585	0
ENSG00000214485.6	7.4199	7.7037	8.1014	8.841	6.7074	8.437	8.4177	10.33	9.2914	9.9479	9.3189	9.519	8.0663	5.7711	10.6632	7.567	7.8423	5.9752	8.4117	9.7737	6.9212	7.9492	8.9993	9.2306	7.2921	9.0078	7.3366	7.1761	8.8927	8.4451	8.0353	10.4209	7.8628	8.4593	9.2851	7.7432	7.3847	8.7676	9.8072	8.2863	7.0352	7.9068	7.0862	10.6204	7.7999	9.56	7.731	7.3164	10.9185
ENSG00000222051.1	0	0	0	0	0	0	0	0	0	0	0	0	0	0	0	0	0	0	0	0	0	0	0	0	0	0	0	0	0	0	0	0	0	0	0	0	0	0	0	0	0	0	0	0	0	0	0	0	0
ENSG00000274541.1	1	0	0	0	0	0	0	0	0	0	0	0	0	0	0	0	0	0	0	0	0	0	0	0	0	0	0	0	0	0	0	0	1.585	0	0	0	0	0	0	0	0	0	0	0	0	0	0	1	0
ENSG00000200235.1	0	0	0	0	0	0	0	0	0	0	0	0	0	0	0	0	0	0	0	0	0	0	0	0	0	0	0	0	0	0	0	1	0	0	0	0	0	0	0	0	0	0	0	0	0	0	0	0	0
ENSG00000228108.1	0	0	0	0	0	0	0	0	0	0	0	0	0	0	0	0	0	0	0	0	0	1	0	0	0	1	1	0	0	0	0	0.8718	0	1	0	0	0	0	0	0	0	0	0	0	0	0	0	0	0
ENSG00000138658.15	5.8826	7.1898	8.1189	6.8704	6.4094	6.5078	7.5078	6.5699	7.1189	6.6147	7.1497	6.8704	6.3038	6.3399	8.0715	6.6147	7.2288	5.2854	7.0112	6.6147	6.1699	6.2288	7.0444	7.5157	7.4263	5.6724	6.5236	6.8826	6.7142	6.375	6.6439	9.2264	7.4919	7.0875	5	7.2095	7.3923	7.3038	7.3219	6.9887	5.858	5.9069	7.0444	8.2761	6.7814	6.8074	6.8329	6.9542	6.9542
ENSG00000185753.12	7.9542	8.3129	9.6036	9.1111	7.6221	7.5546	10.5245	10.1997	10.3298	9.9469	10.0417	11.1183	7.9425	7.585	10.4284	8.1447	7.9069	7.9129	8.7211	10.4073	7.6865	10.0334	8.1447	11.2198	8.8765	9.8933	7.6511	7.9658	9.3487	8.3129	8.1033	11.3652	9.2503	10.4574	9.983	8.1344	10.6008	10.3287	8.8887	8.6724	7.4919	7.5314	10.0808	9.9278	10.2324	10.0566	9.7245	8.4512	9.7928
ENSG00000249816.6	0	2.8074	1	4.7004	1	3.3219	4.9069	2	2	0	2.3219	0	3.9069	1.585	1.585	2.8074	4.6439	3.4594	1	1.585	1.585	2.3219	3.585	1	0	0	2	5.5236	2.585	2.585	1	5.6147	3.8074	0	1	3.585	1	2.585	2	2.585	2.585	1.585	2	2.585	0	0	0	3.8074	1.585
ENSG00000253309.6	1.0909	2.6439	1.0496	0	2.4647	1.6276	1.0909	1.6645	2.5484	0	1.1699	1.8115	2.5211	2.6758	1.0356	2.7027	1.7093	1	1.5945	0	1.0704	0	2.8032	1.585	2.3533	1.1506	2.541	2.4542	0	2.4673	1.6323	0	3.366	0	2.3219	3.4957	1.6599	0	2	2.1177	1.1375	2.2479	0	1.7268	1.0841	0	0	3.0444	0
ENSG00000227471.8	0	0.8319	1.6323	1	0	0	4.7908	4.7425	3.7355	4.5644	3.5981	4.3399	0	0	4.1094	0	1.585	1	0	5.1574	0	5.2357	0	5.845	0	0	1	0	3.9392	0	0	6.5163	0	4.4575	4.5699	0	5.1018	3.4995	0	0	0	0	1.5993	3.8369	4.0108	3.1779	0	0	2.0072
ENSG00000274642.1	0	0	0	2.5898	2.4168	1.2928	4.9923	3.8166	1.2016	4.1707	3.8953	2.9672	0	0	1.7949	1.0426	0	0	1.757	1.2327	1.1763	0	0	1.269	2.9891	1.269	1.0286	2.4751	3.8709	2.0942	0	3.0108	3.2403	2.6713	2.6915	1.0704	1.157	4.4182	6.6245	0	1.9107	1.0356	1.1953	1.7093	5.5481	1.2265	2.696	2.1077	3.2854
ENSG00000189376.11	7.4505	7.4696	8.1495	7.6604	6.7054	7.2935	9.8792	9.3203	9.1131	8.9879	9.29	9.8089	7.222	6.9288	9.0662	7.6149	7.2356	7.373	7.9029	10.1261	6.8437	9.9762	7.7335	9.4734	7.4642	8.791	6.7835	7.3678	8.7078	7.3998	7.6517	9.9135	8.1589	9.4749	9.1275	7.5181	9.1431	9.6426	11.0242	8.2476	6.8966	6.8497	9.0252	10.6936	9.1816	9.1688	8.7778	7.6918	8.5218
ENSG00000255218.1	0	0	0	0	0	0	0	0	0	0	0	0	0	0	0	0	0	0	0	0	0	0	0	0	0	0	0	0	0	0	0	0	0	0	0	0	0	0	0	0	0	0	0	0	0	0	0	0	0
ENSG00000204580.11	11.6519	12.3183	13.9786	12.9642	11.3761	11.5348	14.711	13.3505	13.6997	13.6885	12.9705	13.5766	11.7406	11.236	12.058	11.5751	11.4398	11.5637	12.9687	14.0082	11.8451	12.6994	12.0661	14.0093	13.0222	13.2167	11.838	11.9151	12.7707	11.4599	11.7266	14.4511	12.6375	14.3811	13.3697	11.7381	13.6545	13.59	14.6522	12.3166	11.8922	12.0262	13.5261	14.5819	13.389	13.3805	13.6797	12.3923	12.6255
ENSG00000242012.1	0	0	0	0	0	0	0	0	0	0	0	0	0	0	0	0	0	0	0	0	0	0	0	0	0	0	0	0	0	0	0	0	0	0	0	0	0	0	0	0	0	0	0	0	0	0	0	0	0
ENSG00000242510.1	0	0	0	0	0	0	0	0	0	0	0	0	0	0	0	0	0	0	0	0	0	0	0	0	2	0	0	1	0	0	0	0	0	0	1	0	0	0	0	0	0	0	0	0	0	0	0	1	0
ENSG00000273806.1	0	0	0	0	0	0	0	0	0	0	0	0	0	0	0	0	0	0	0	0	0	0	0	0	0	0	0	0	0	0	0	0	0	0	0	0	0	0	0	0	0	0	0	0	0	0	0	0	0
ENSG00000262561.1	0	0	0	0	0	0	0	0	0	0	0	0	0	0	0	0	0	0	0	0	0	0	0	0	0	0	0	0	0	0	0	0	0	0	0	0	0	0	0	0	0	0	0	0	0	0	0	0	0
ENSG00000160505.15	0	0	0	0	0	0	0	4.2479	0	2	0	2.585	1	0	5.1699	0	0	0	0	0	0	0	0	1	0	1	0	0	0	0	0	4.858	0	0	1	1	0	2.8074	1	0	0	0	1	0	2.585	1.585	1.585	0	1
ENSG00000235920.1	0	0	1	0	0	0	0	1	2	0	0	1	1	1.585	0	0	0	0	1	1	1	0	0	0	0	1	0	0	0	0	0	0	1	0	0	1	0	0	0	1	0	0	1.585	0	0	1	0	0	0
ENSG00000277942.1	0	0	0	0	0	0	0	0	0	1	0	0	0	0	0	0	0	0	0	0	0	1	0	0	0	0	0	0	0	0	0	1.585	0	0	0	0	0	1.585	0	0	0	0	0	1	0	0	0	0	0
ENSG00000212154.1	0	0	0	0	0	0	0	0	0	0	0	0	0	0	0	0	0	0	0	0	0	0	0	0	0	0	0	0	0	0	0	0	0	0	0	0	0	0	0	0	0	0	0	0	0	0	0	0	0
ENSG00000241067.2	0	0	0	0	0	0	0	0	0	0	0	0	1	0	0	0	0	0	0	0	0	0	0	0	0	0	0	0	0	0	0	0	0	0	0	0	0	0	0	0	0	0	0	0	0	0	0	0	0
ENSG00000252357.1	0	0	0	0	0	0	0	0	0	0	0	0	0	0	0	0	0	0	0	0	0	0	0	0	0	0	0	0	0	0	0	0	0	0	0	0	0	0	0	0	0	0	0	0	0	0	0	0	0
ENSG00000273461.5	0	0	0	0	0	0	0	0	0	0	0	0	0	0	0	0	0	0	0	0	0	0	0	0	0	0	0	0	0	0	0	0	0	0	0	0	0	0	0	0	0	0	0	0	0	0	0	0	0
ENSG00000242600.6	6.4263	7.2668	4.0875	7.3837	7.3663	7.3218	5	4.0968	4.4594	3.9069	2.3219	3.3219	7.7616	8.0168	3.8074	7.3219	6.9069	6.7142	7.6073	5.8329	6.3399	5.585	8.0444	3.5521	8.3619	3.3219	6.7279	8.0389	5.2854	7.3129	8.1799	4.585	7.7074	4.9542	5.2095	7.3309	5.6112	4.8074	6.9773	7.7879	6.5392	6.7279	4.5236	6.6865	5.8235	3.8186	5.3219	8.2854	3.3219
ENSG00000239481.1	0	0	0	0	0	0	0	0	0	0	0	0	0	0	0	0	0	0	0	0	0	0	0	0	0	0	0	0	0	0	0	0	0	0	0	0	0	0	0	0	0	0	0	0	0	0	0	0	0
ENSG00000234202.2	0	0	0	0	0	0	0	0	0	0	0	0	0	0	0	0	0	0	0	0	0	0	0	0	0	0	0	0	0	0	0	0	0	0	0	0	0	0	0	0	0	0	0	0	0	0	0	0	0
ENSG00000239179.1	0	0	0	0	0	0	0	0	0	0	0	0	0	0	0	0	0	0	0	0	0	0	0	0	0	0	0	0	0	0	0	0	0	0	0	0	0	0	0	0	0	0	0	0	0	0	0	0	0
ENSG00000219867.1	0	0	0	0	0	0	0	0	0	0	0	0	0	0	0	0	0	0	0	0	0	0	0	0	0	0	0	0	0	0	0	0	0	0	0	0	0	0	0	0	0	0	0	0	0	0	0	0	0
ENSG00000248724.6	0	1.0215	0	1.0072	0	0	0	0	1.0356	2.359	1.0215	0	0	0	0	0	0	0	0	1.0566	0	1.0704	1.0356	0	2.0215	1.0286	0	1.0286	2.0356	0	0	0	0	2	1.0772	0	1.6323	2.0179	1.0072	0	1.6323	0	0	2.6253	2.3674	2.3618	0	0	2.6088
ENSG00000229716.2	0	0	0	0	0	0	0	0	0	0	0	0	0	0	0	0	0	0	0	0	0	0	0	0	0	0	0	0	0	0	0	0	0	0	0	0	0	0	0	0	0	0	0	0	0	0	0	0	0
ENSG00000266217.2	4.1699	3	1	4.9542	2.406	1.585	2.2839	2	0	0	0	0	3.9069	3	0	4	4.1699	1.585	2.8074	2.8074	3.9069	2.1699	4.1699	0	4.3219	0	2.585	3.7729	1	4.4482	1.585	0	4.9542	0	2.6713	4.0875	3.5595	3.5248	0	3.6542	3	2.585	2	0	1.844	0	2	4.3923	2.585
ENSG00000277904.1	0	0	0	0	0	0	0	0	0	0	0	0	0	0	0	0	0	0	0	0	0	0	0	0	0	0	0	0	0	0	0	0	0	0	0	0	0	0	0	0	0	0	0	0	0	0	0	0	0
ENSG00000113361.12	5.7549	4.6439	9.7781	7.3938	3.7004	4.8074	10.1737	11.0782	9.8471	11.3264	9.3848	12.0647	4	3.7004	9.4409	4.8074	4.9542	4.7549	5.9542	9.8424	4.3219	8.6511	4.8074	10.1528	6.6294	9.733	4	4.858	9.9113	4.585	3.7004	7.5314	6.4757	11.1629	9.706	4.3923	8.2574	10.5469	7.6724	4.7549	4.7549	3.585	8.7748	7.5699	10.007	11.1664	9.7296	5.7549	8.8918
ENSG00000066336.11	6.0444	6.7944	6.9887	7.1599	5	6.4094	10.7305	11.1668	10.6147	11.2204	9.9672	9.6348	6.4263	4.8074	11.9259	5.858	5.4263	6.1898	7.8765	10.5803	5	9.0444	6.4919	9.445	8.4471	10.196	5.7814	5.7814	9.6384	5.3576	5.858	10.3509	8.1997	10.5411	10.7895	5.8329	7.1898	11.0593	7.4919	6.4594	5.8074	6.3399	9.5216	6.7004	9.9887	10.2819	10.1611	6.7549	9.6147
ENSG00000249338.1	0	0	0	0	0	0	0	0	0	0	0	0	0	0	0	0	0	0	0	0	0	0	0	0	0	0	0	0	0	0	0	0	0	0	0	0	0	0	1.585	0	0	0	0	0	0	0	1	0	0
ENSG00000263711.5	2	1	0	0	0	0	1	0	0	1	0	1.585	0	1.585	0	1	5.6724	0	0	0	1	0	1	2	0	1.585	0	1	0	1	1	0	3.8074	0	1.585	0	0	0	0	1	1.585	0	0	0	0	2	0	0	0
ENSG00000182405.5	6.6724	6.9542	6.6724	7.1497	5.3923	7.2288	6.9542	6.4094	6.6294	6.1085	6.7142	7.4512	5.6439	6.4263	7.1799	6.3923	6.2854	4.858	5.7004	6.2854	5.9773	6.6865	6.585	6.8704	7.098	5.9307	5.4594	6.0661	6.6724	6.6147	5.585	9.255	7.3837	6.4263	6.3219	6.0661	6.6294	7.7549	7.5392	6.2854	5.9307	5.6147	5.8074	7.1293	7.7482	7.2384	6.1293	6.1497	6.8455
ENSG00000221649.1	0	0	0	0	0	0	0	0	0	0	0	0	0	0	0	0	0	0	0	0	0	0	0	0	0	0	0	0	0	0	0	0	0	0	0	0	0	0	0	0	0	0	0	0	0	0	0	0	0
ENSG00000268754.1	0	1	0	0	0	0	1	2	3	1	0	2.3219	0	0	1.585	0	0	0	0	2.3219	0	1	0	1.585	0	2	0	0	3	0	0	1.585	1.585	3.585	0	0	0	2.3219	0	1	0	0	0	1	2	1	0	0	0
ENSG00000251260.1	0	0	0	0	0	0	0.848	0	0	0	0	0	0	0	0	0	0	0	0	1.0841	0	0	0	0	0	0	0	0	0	0	0	0	0	0	0	0	0	0	0	0	0	0	0	0	0	0	0	0	0
ENSG00000254988.1	0	2.8074	0	0	0	0	6.8329	2	4	5.4263	0	4.2479	0	0	1	0	0	0	0	7.3038	0	5.4263	0	4.9542	0	3.3219	0	0	2.585	0	0	3.4594	0	4.7004	2.8074	0	5.3923	2.8074	0	0	0	0	5.2479	10.6138	3.4594	0	2	0	3.1699
ENSG00000266207.1	0	0	0	0	0	0	0	0	0	0	0	0	0	0	0	0	0	0	0	0	0	0	0	0	0	0	0	0	0	0	0	0	0	0	0	0	0	0	0	0	0	0	0	0	0	0	0	0	0
ENSG00000218180.2	0	0	0	0	0	0	0	0	0	0	0	0	0	0	0	0	0	0	0	0	0	0	0	0	0	0	0	0	0	0	0	0	0	0	0	0	0	0	0	0	0	0	0	0	0	0	0	0	0
ENSG00000200389.1	0	0	0	0	0	0	0	0	0	0	0	0	0	0	0	0	0	0	0	0	0	0	0	0	0	0	0	0	0	0	0	0	0	0	0	0	0	0	0	0	0	0	0	0	0	0	0	0	0
ENSG00000234770.1	0	0	0	0	0	0	0	0	0	0	0	0	0	0	0	0	0	0	1	0	0	0	0	0	0	0	0	0	0	0	0	0	0	0	0	0	0	0	0	0	0	0	0	0	0	0	0	0	0
ENSG00000197782.14	7.6334	8.6854	8.8155	8.824	7.4243	8.0462	9.6547	9.0288	9.558	8.7406	9.1814	9.9723	7.8138	7.5699	8.9884	8.3959	8.3477	7.6795	9.0299	9.086	7.4397	9.0722	8.6839	9.6414	8.4263	9.2285	7.6056	8.1898	8.3743	8.284	7.9658	8.7686	8.6439	9.5275	8.437	7.9237	8.5699	10.2133	9.6554	8.4471	7.1677	7.3736	8.3663	9.0221	9.661	8.7156	8.4508	8.3309	9.1175
ENSG00000179774.8	3.1699	3	1.585	5	3.585	3.585	2	2.3219	2.8074	2.585	1	2.3219	3.3219	3.3219	0	2	3.7004	3	2.8074	2.8074	4.9542	1.585	1.585	2	3.1699	1	3.9069	2.585	1.585	3.9069	2.3219	2.585	6.7814	2.8074	1.585	3.1699	1.585	3.4594	5.2095	4.1699	2	1.585	1.585	3.1699	3.9069	2	2.8074	2.8074	2.3219
ENSG00000184741.5	0	0	0	0	0	0	0	0	0	0	0	0	0	0	0	0	0	0	0	0	0	0	0	0	0	0	0	0	0	0	0	0	0	0	0	0	0	0	0	0	0	0	0	0	0	0	0	0	0
ENSG00000228089.1	0	1	0	1	0	0	0	0	0	0	0	0	0	0	0	0	0	0	0	0	1	0	0	0	0	0	0	0	0	0	0	0	0	0	0	0	0	0	0	0	0	0	1.0072	1	0	0	1	0	0
ENSG00000212535.1	0	0	0	0	0	0	0	0	0	0	0	0	0	0	0	0	0	0	0	0	0	0	0	0	0	0	0	0	0	0	0	0	0	0	0	0	0	0	0	0	0	0	0	0	0	0	0	0	0
ENSG00000266184.1	0	0	0	0	0	0	0	0	0	0	0	0	0	0	0	0	0	0	0	0	0	0	0	0	0	0	0	0	0	0	0	1	0	0	0	0	0	0	0	1	1	0	0	0	0	0	0	0	1
ENSG00000274555.1	0	0	0	0	0	0	0	0	0	0	0	0	0	0	0	0	0	0	0	0	0	0	0	0	0	0	0	0	0	0	0	0	0	0	0	0	0	0	0	0	0	0	0	0	0	0	0	0	0
ENSG00000233516.1	0	0	0	0	0	0	0	0	0	0	0	0	0	0	0	0	0	0	0	0	0	0	0	0	0	0	0	0	0	0	0	0	0	0	0	0	0	0	0	0	0	0	0	5.7814	0	0	0	0	0
ENSG00000218472.2	0	0	0	0	0	0	1	0	0	0	0	0	0	0	1	0	1	0	0	0	0	0	0	0	0	0	0	0	0	0	0	0	0	0	0	1.585	0	0	0	0	0	0	0	0	0	0	0	0	0
ENSG00000186951.16	8.9069	9.3443	9.5906	10.115	8.9248	10.0795	10.0512	9.69	10.7465	9.2877	10.2515	11.6106	9.2877	8.4959	9.1799	9.7279	9.4325	8.9189	9.5546	9.207	9.2644	8.2574	9.2854	10.7108	9.4242	10.1421	8.7781	9.0417	9.7177	9.8186	9.0307	10.23	10.0539	9.4898	9.4305	10.0084	9.5488	10.5641	10.0901	9.8154	9.0661	8.8233	9.3106	10.7482	10.1874	9.5887	9.3987	9.2167	10.3004
ENSG00000090020.10	8.5925	9.2597	11.2715	9.3923	8.5661	8.6724	12.7723	11.6392	12.6094	12.6262	12.2306	12.2482	8.7549	8.224	11.2426	9.1472	8.7814	8.4051	9.6511	12.4057	8.4878	10.9337	8.983	13.1566	9.5469	11.7549	8.5887	8.8948	12.1399	8.6935	8.1497	11.6649	9.9129	12.145	11.5976	9.1344	12.6582	11.6497	10.2609	9.2668	8.9218	8.983	11.2246	11.5727	11.5043	11.357	11.3767	9.388	10.4615
ENSG00000220773.1	0	0	1	0	0	0	1	0	1	0	0	1	0	0	0	0	0	0	0	0	0	0	0	0	0	0	0	0	2	0	0	0	0	1.585	0	0	0	1.585	0	0	0	0	0	1	1	1	0	0	1
ENSG00000239028.1	0	0	0	0	0	0	0	0	0	0	0	0	0	0	0	0	0	0	0	0	0	0	0	0.4114	0	0	0	0	0	0	0	0	0	0	0	0	0	0	0	0	0	0	0	0	0	0	0	0	0
ENSG00000204947.8	5.5236	6.1898	6.5546	4.8074	5.2854	5.7279	7.1085	7.098	6.5546	6.2668	6.5999	7.4346	6	4.9069	6.0444	6.3038	5.9069	5.6147	5.4263	6.2668	5.585	5.9542	6.5546	7.8704	5.8074	6.5392	5.8826	5.8074	6.6294	5.9773	6.1898	7.8265	6.1085	6.9425	6.0444	5.4263	6.0875	7.7347	7.6511	6.8826	4.585	4.5236	5.9542	6.5699	6.5999	7.2574	6.4094	6.375	6.5699
ENSG00000101425.12	1.585	2	3.585	2	1	0	6.4757	5.6439	5.4263	4.9542	5.4919	5.7279	1	1.585	5	1	1	1.585	2.585	5	0	4.585	1	5.1699	1.585	5.4919	0	1.585	6.2668	2.3219	1	7.7074	1.585	5.8074	6.3038	0	3.4594	6.1293	3.1699	1.585	0	0	5.0444	2	5.9069	5.3576	4.0875	1	4.2479
ENSG00000263814.1	0	0	0	0	0	0	0	0	0	0	0	0	0	0	0	0	0	0	0	0	0	0	0	0	0	0	0	0	0	0	0	0	0	0	0	0	0	0	0	0	0	0	0	0	0	0	0	0	0
ENSG00000259377.1	0	0	0	0	0	0	0	0	0	0	1	0	0	0	0	0	0	0	0	0	0	1.585	1.585	1	1	0	0	0	0	0	0	0	1	0	0	0	0	0	0	0	0	0	0	0	0	0	0	0	0
ENSG00000262899.1	2	0	0.757	0	0	1.8992	0	0	0	1.1953	0	0	0	1.0841	0	0	0	0	1.0976	0	0	0	0	1.8074	2.0496	0	0	0	0	0.0704	1.144	0	0	0	0	0	1.6276	0	0	0	0.6599	0	0.0144	0.5558	0	0	0	0	0
ENSG00000272080.1	0	0	0	0	0	0	0	0	0	0	0	0	0	0	0	0	0	0	0	0	0	0	0	0	0	0	0	0	0	0	0	0	0	0	0	0	0	0	0	0	0	0	0	0	0	0	0	0	0
ENSG00000269713.7	9.6147	10.2492	9.9948	11.2908	9.5392	9.8521	10.9807	10.2121	10.504	10.0136	10.2833	10.5086	9.7688	9.6356	10.5272	9.7927	9.9297	9.4175	10.3687	9.1313	9.4909	9.1976	10.5174	10.5538	10.5428	9.5962	9.5599	9.8494	10.1298	10.4828	9.8998	11.2512	11.309	10.1037	9.3868	9.7316	10.7351	10.0821	9.7297	10.1495	9.5378	9.6226	9.812	8.4953	10.264	10.1484	9.951	10.2422	9.815
ENSG00000263909.1	0	0	0	0	0	0	0	0	0	0	0	0	0	0	0	0	0	0	0	0	0	0	0	0	0	0	0	0	0	0	0	0	0	0	0	0	0	0	0	0	0	0	0	0	0	0	0	0	0
ENSG00000170100.13	8.098	8.1033	8.1344	7.7279	8.2336	8.1699	8.5236	7.7074	8.6184	7.5699	8.5962	8.6724	8.4878	6.6582	8.2317	8.3354	8.4512	7.7211	8.8106	7.2288	7.8138	6.9652	9.825	8.4553	8.5999	7.8887	7.8138	8.0389	8.3966	8.0444	7.5236	8.7549	8.7616	8.0224	7.4594	9.6457	7.5699	9.0084	10.1189	8.858	7.6635	8.6294	7.8009	7.9366	9.0251	8.4094	7.6366	8.5275	8.9218
ENSG00000121335.11	2	0	0.6871	0	0	0	4.431	0	1	5.5242	2	5.8738	0	0	1	0	0	0	0	2.797	0	1.2203	1	4.4283	0	5.1334	0	0	1	0	0	4.7317	0	1	5.4995	1	4.1683	1.585	0	0	1.585	0	4.7479	1	0	2.3219	3.0993	0	0
ENSG00000233531.1	0	0	0	1	0	0	0	0	0	0	0	0	0	0	0	0	0	0	0	0	0	0	0	0	0	0	0	0	0	0	0	0	0	0	0	0	0	0	0	0	0	0	0	0	0	0	0	0	0
ENSG00000273964.1	0	0	0	0	0	0	0	0	0	0	0	0	0	0	0	0	0	0	0	0	0	0	0	0	0	0	0	0	0	0	0	0	0	0	0	0	0	0	0	0	0	0	0	0	0	0	0	0	0
ENSG00000251219.1	0	0	0	0	0	0	0	0	0	0	0	0	0	0	0	0	0	0	0	0	0	0	0	0	0	0	0	0	0	0	0	0	0	0	0	0	0	0	0	0	0	0	0	0	0	0	0	0	0
ENSG00000253747.1	0	0	0	0	0	0	0	0	0	0	0	0	0	0	0	0	0	0	0	0	0	0	0	0	0	0	0	0	0	0	0	0	0	0	0	0	0	0	0	0	0	0	0	0	0	0	0	0	0
ENSG00000257343.1	0	0	0	0	0	0	0	0	0	0	0	0	0	0	0	0	0	0	0	0	0	0	0	0	0	0	0	0	0	0	0	0	0	0	0	0	0	0	0	0	0	0	0	0	0	0	0	0	0
ENSG00000249337.2	0	0	0	0	0	0	1	0	1	0	0	2	0	0	0	0	0	0	0	0	0	0	0	1.585	0	0	0	0	0	1	0	0	2	0	0	0	0	0	1.585	1	0	0	1.585	0	0	0	0	0	0
ENSG00000261496.1	0	2.3219	2.8074	4	2	3	2.3219	4.9069	5	4.1699	2.8074	3	3.3219	2.585	2.585	2.585	2.3219	1.585	4.0875	2.8074	2.585	2.8074	3.1699	3.4594	4.1699	3.7004	1.585	3.4594	4.6439	2	2.3219	3.8074	2.8074	5.0444	4.5236	2.3219	1	4.4594	8.0224	2.585	2.8074	2.8074	3.1699	2	5	4.5236	4.2479	3.585	2.8074
ENSG00000251557.2	0	0	0	0	0	0	0	0	1	0	0	0	0	0	0	0	0	0	0	0	0	0	0	0	0	0	0	0	0	0	0	0	0	0	0	0	0	0	0	0	0	0	0	0	0	0	0	0	0
ENSG00000121064.12	7.4429	9.3264	9.7792	9.9816	7.7682	8.676	11.2981	12.3197	11.5864	11.5703	11.815	11.6165	8.8857	7.4512	11.905	9.2143	8.0768	8.3487	9.7022	10.6036	7.6221	10.8194	8.8138	11.7309	9.137	11.6631	7.4512	8.3487	11.6693	8.0553	8.2432	14.4771	9.2808	11.4507	11.2216	8.7211	9.0498	12.0924	12.1367	8.1649	8.3837	7.8887	10.7381	8.8392	11.7091	11.8082	11.1131	9.1674	11.5309
ENSG00000211798.3	0	0	0	0	0	0	0	1.585	1	0	0	3.1699	0	0	1.585	0	0	0	0	0	0	0	1	1	0	2	0	0	1	0	0	0	0	1	0	0	0	2	0	0	0	0	0	0	1	1.585	0	0	0
ENSG00000281386.1	0	0	0	0	0	0	0	0	0	0	0	0	0	0	0	0	1	0	0	0	0	0	0	0	0	0	0	0	0	0	0	0	0	0	0	0	0	1.585	0	0	0	0	0	0	0	0	0	0	0
ENSG00000243660.9	4.8074	5.1293	6.8329	6.8202	4.3923	5.0875	7.8887	7.4998	7.7879	7.3219	7.5622	7.8765	5.2479	4.1699	7.6294	4.5236	5.4594	5.5236	5.8826	8.5736	5.1293	7.7748	5.4263	7.6724	6.3576	6.6439	4.7549	4.9069	7.5469	5.1293	5.3576	8.9972	6.8577	7.0875	7.3837	4.7004	7.7616	7.585	8.0389	6.1898	4.3219	4.585	7.3038	7.4346	7.6653	7.8455	7.1497	5.2479	7.1699
ENSG00000229728.1	0	2.585	0	2.3219	1	1	1.585	2.3219	1	2	1.585	2	1.585	2	2.585	2	1	1	0	2.3219	1.585	2.3219	2.8074	1	2.3219	2.3219	2.585	2.3219	1.585	2	0	4.585	2.3219	1.585	0	3	1	2.585	3	2.585	1.585	0	0	4	3.3219	1	0	2	1.585
ENSG00000145321.12	8.1997	9.5622	8.3219	10.2312	7.3399	8.9858	11.0967	10.4294	10.7707	12.3666	11.5043	10.4429	8.2574	6.2668	4.6439	7.9887	8.3443	8.7977	9.9542	9.7125	7.4998	8.8948	8.8673	11.1472	9.6707	12.0067	7.9009	8.9129	12.6591	8.7211	8.9513	4.858	7.4346	9.6312	10.8595	8.3129	6.7142	12.0715	16.0079	8.6653	9.7211	6.3576	10.207	5.7549	12.6786	11.8819	11.3399	10.1485	12.7017
ENSG00000205707.10	7.5276	7.714	7.5501	8.3514	6.989	7.8477	8.7803	9.2936	9.2171	8.931	9.1968	8.7904	7.4184	7.4544	8.936	7.7335	8.0516	7.2315	7.9478	8.7855	7.4127	9.4646	7.6369	9.6668	7.6847	9.0786	7.0458	7.8304	8.56	7.9899	8.009	10.0894	7.673	8.741	8.2816	7.5385	8.5614	9.1794	9.9455	7.7523	7.1194	7.4468	8.0183	8.6501	9.1139	8.8145	8.2628	7.5205	9.1984
ENSG00000179097.5	0	2	1.585	2.585	1.585	2.585	2.3219	3.3219	2.8074	4.0875	5.1293	3.3219	2.585	0	2.3219	3.9069	0	2.3219	3.1699	3.1699	1.585	0	2.3219	3.9069	3.8074	3.585	2	2.585	4.585	2	0	0	2	4.6439	2.8074	3	1.585	5.0875	2.3219	2.3219	1.585	0	2.8074	1	5.7549	3.3219	4.585	3.7004	5.0444
ENSG00000275167.1	0	0	0	0	0	0	0	0	0	0	0	0	0	0	0	0	0	0	0	0	0	0	0	0	0	0	0	0	0	0	0	0	0	0	0	0	0	0	0	0	0	0	0	0	0	0	0	0	0
ENSG00000237713.1	0	0	0	0	0	0	0	0	0	0	0	0	0	0	0	0	0	0	0	0	0	0	0	0	0	0	0	0	0	0	0	0	0	0	0	0	0	0	0	0	0	0	0	2.3219	1.585	0	0	0	0
ENSG00000260649.1	0	0	0	0	0	0	0	0	0	0	0	0	0	0	0	0	0	0	0	0	0	0	0	0	0	0	0	0	0	0	0	0	0	0	0	0	0	0	0	0	0	0	0	0	0	0	0	0	0
ENSG00000143756.11	8.4263	8.9009	10.5459	9.3837	7.8704	8.5507	10.865	10.2644	11.6434	10.0701	10.9737	11.4998	8.6935	8.0875	10.5157	8.8041	8.6618	8.5736	9.0607	9.9069	8.1749	9.9844	9.1898	11.7224	9.1059	10.6439	8.0498	8.2761	9.9972	8.7108	8.3663	10.9527	9.0715	11.2342	10.4168	8.8455	10.7756	11.128	10.3542	8.8887	8.0768	8.1344	10.1059	10.4898	10.6193	10.5314	9.9054	8.5962	10.4491
ENSG00000167004.12	11.9313	12.2969	13.308	12.3501	11.8941	12.8875	14.9169	14.7409	14.3389	14.5992	14.5615	15.4289	12.8748	11.1418	14.4183	13.0524	12.2669	11.8493	13.3953	15.0437	11.3071	14.3276	13.4737	15.2358	12.4485	14.248	11.9101	12.4623	14.2578	12.3409	12.2629	15.4075	11.3086	14.6893	14.4296	12.891	14.7409	14.6302	16.0999	12.4964	12.1276	12.5665	13.6069	15.186	14.4713	14.2475	13.664	12.7219	13.8717
ENSG00000257360.1	1.585	0	0	0	0	0	0	0	0	0	0	0	0	0	0	0	0	0	0	0	0	0	0	0	0	0	0	0	0	0	0	0	0	0	0	0	0	0	0	0	0	0	0	0	0	0	0	0	0
ENSG00000204031.3	0	0	0	0	0	0	0	0	0	0	0	0	0	0	0	0	0	0	0	0	0	0	0	0	0	0	0	0	0	0	0	0	0	0	0	0	0	0	0	0	0	0	0	0	0	0	0	0	0
ENSG00000231781.1	0	0	0	0	0	0	0	0	0	0	0	0	0	0	0	0	0	0	0	0	0	0	0	0	0	0	0	0	0	0	0	0	0	0	0	0	0	0	0	0	0	0	0	0	0	0	0	0	0
ENSG00000124120.10	8.1137	8.6184	9.3531	7.6795	7.585	8.1548	9.5314	9.3421	9.5333	8.983	9.9887	9.9233	8.2992	7.5236	9.96	8.817	7.96	7.983	9.2021	9.207	7.2574	8.1497	9.1267	10.0741	8.9069	8.9396	7.7682	8.0553	9.5868	8.1033	8.1396	10.4242	8.9099	10	8.8642	8.5925	8.7944	10.3559	10.4136	8.6724	7.7616	8.4136	9.1215	9.1749	10.2831	9.5565	8.5962	8.7245	8.9542
ENSG00000252691.1	0	0	0	0	0	0	0	0	0	0	0	0	0	0	0	0	0	0	0	0	0	0	0	0	0	0	0	0	0	0	0	0	0	0	0	0	0	0	0	0	0	0	0	0	0	0	0	0	0
ENSG00000270133.1	0	0	1	1.585	1	0	1	0	0	0	0	1	0	1	0	0	1.585	0	0	0	0	0	0	0	1.585	0	0	1	0	1	0	0	0	0	0	1.585	1.585	0	0	0	0	0	0	0	0	1	1	1	0
ENSG00000151461.19	9.1573	9.676	9.5981	10.1111	8.9159	9.4878	11.0464	10.6175	10.7099	10.374	10.5793	11.2312	9.2192	8.96	10.7013	9.4919	9.4939	9.2408	9.5736	9.8781	9.0661	9.2715	9.6221	11.2198	9.5078	10.4717	8.5038	9.2854	10.1357	9.5943	9.6439	10.8218	10.3332	10.7288	9.6618	9.6671	10.4009	11.5382	10.6777	9.9337	8.8329	8.6366	9.9054	10.7805	10.5661	10.2668	10.0458	9.6147	11.0133
ENSG00000123572.16	4.6439	5.8329	5.7814	6.7279	3.3219	4	6.8948	9.3015	6.5699	9.0498	9.0056	9.7004	4.7004	1	6.5999	2.3219	4.0875	3.3219	5.2479	7.0334	3	6.0444	4.2479	6.6294	5.4919	7.7415	2.8074	5.2854	9.9084	4.9542	3	6.0224	4.0875	8.5925	6.2668	5.0444	4.1699	9.4676	4.858	4.585	3.585	3	5.4594	5.2854	8.0112	8.7977	8.3576	5.4919	8.3487
ENSG00000224791.1	0	0	0	0	0	0	1	1.585	0	1	0	0	0	0	3	0	0	0	1	2.585	0	0	0	2.8074	0	1	0	0	0	0	0	1	0	1	0	0	1	1	1	0	0	0	0	1.6276	0	0	1	0	2.3219
ENSG00000278462.1	0	0	1	0	1	0	1	0	1	1	0	1	0	0	2	0	0	0	0	3.4594	0	2	1	0	1.585	0	0	0	0	1	0	1	2.585	1.585	0	0	1	0	0	0	0	0	2	0	0	2	0	1	0
ENSG00000225258.1	0	0	0	0	0	0	0	0	0	0	0	0	0	0	0	0	0	0	0	0	0	0	0	0	0	0	0	0	0	0	0	0	0	0	0	0	0	0	0	0	0	0	0	0	0	0	0	0	0
ENSG00000281205.1	4.8074	6	5.0875	5.2854	4.5236	5.1699	6.2288	5.5236	6.0845	5.2095	5.1699	5.2854	5.1643	4.9069	5.5236	4.5975	5.0241	4.8074	5.3576	4.8074	5.0246	5.2479	5.4919	6.8455	5.9069	4.7549	5.3923	5.4919	5.6724	5.6147	5.1699	6.9773	6.1785	5.6129	4.8074	4.7527	7.7211	6.8826	5.2854	5.3576	4.6171	3.8074	5.1699	5.2479	6.375	5.6724	5.1293	6	6.2095
ENSG00000226397.7	0	1	2	0	0	0	0	0	0	0	1	1	0	0	2.8074	0	0	0	1	0	0	0	0	0	0	2	0	0	1	0	0	1	0	1	0	0	1	2	0	0	0	0	1.585	0	0	0	1	0	1
ENSG00000205636.3	0	0	0	0	0	0	0	0	0	0	0	0	0	0	0	0	0	0	0	0	0	0	0	0	0	0	0	0	0	0	0	0	0	0	0	0	0	0	0	0	0	0	0	0	0	0	0	0	0
ENSG00000249474.1	0	0	0	0.7824	0	0	0	0	0	0	0	0	0	0	0	0	0	0	0	0	0.1763	0	0	0	0	0	0	0	0	0	0	0	3.1859	0	0	0	0	0	0	0	0	0	0	0	0	0	0	0	0.6599
ENSG00000124107.5	5.8074	8.4136	11.8102	8.817	4.3923	7.3837	13.5775	12.4302	13.0942	13.5548	12.1238	13.123	7.6724	4.7549	12.1702	5.4263	5.5236	6.3576	8.1649	13.2402	6.2288	14.3113	6.7682	13.3595	8.3966	12.5781	4.4594	6.1898	10.5527	7.2095	6.0661	14.2286	7.6073	12.0478	14.1679	6.4263	13.292	12.021	7.2574	7.7616	5.9069	7.3309	12.1752	7.9887	11.1731	10.3707	11.7317	7.2574	9.9484
ENSG00000251456.1	0	0	0	0	0	0	0	0	0	0	0	0	0	0	0	0	0	0	0	0	0	0	0	0	0	0	0	0	0	0	0	0	0	0	0	0	0	0	0	0	0	0	0	0	0	0	0	0	0
ENSG00000270123.3	0	0	0	0	0	0	0	0	2	0	0	1	0	0	0	1	0	0	0	0	0	2	0	1	0	0	0	0	0	0	0	0	0	0	0	0	1.585	0	0	0	0	0	0	1	0	1.585	0	0	0
ENSG00000281899.1	0	0	1.2327	0	0	1.3334	0	0	0	0.0704	0	0	0	0	0	0	0	0.189	1.1763	0	1.546	0	0	0	1.9336	0	0.111	0	0	0.8156	0	0	0	0	1.6369	0	0	0	0	0	0	0	0	0	0	1.2928	0	0	0
ENSG00000241334.2	0	0	0	0	0	0	0	0	0	0	0	0	0	0	0	0	0	0	0	0	0	0	0	0	0	0	0	0	0	0	0	0	0	0	0	0	0	0	0	0	0	0	0	0	0	0	0	0	0
ENSG00000279152.1	5.0219	0	3.4195	5.3096	3.6473	4.2839	4.6915	0	5.0875	4.8748	0	0	5.142	4.6058	3.7856	6.0043	5.3381	5.7342	5.3255	0	4.7708	0	4.0241	0	4.0985	0	4.26	4.4912	3.6485	5.1189	5.1647	6.0193	1.5211	0	0	5.5106	0	0	4.7981	5.2683	3.4141	5.0592	0	3.5311	3.9107	3.5185	3.9193	3.9579	3.7323
ENSG00000248126.1	0	0	0	0.9411	0	0.9184	0.757	0.5261	0.585	0	0	1	0	0.8237	0	0	0	0.9635	0	0.9782	0.9486	0.848	0	0.1763	0	0	0	0	1.4168	0	0.9486	2.067	0	0	0	0.8875	0.4647	0	0	0	0	1.5705	0.5361	1.269	1.3219	0	0	0	0
ENSG00000237232.7	1.585	1.585	2.3219	2	1	1.585	3.3219	0	1.585	2	0	1.585	2	0	0	1.585	3.1699	1.585	2.8074	1	2.3219	1	2	1.585	2.585	1	1	0	2.3219	1.585	0	2.3219	1.585	1	2.8074	1	2.3219	1.585	2.585	1.585	0	2.8074	1.585	1	0	1	1.585	1	1
ENSG00000259367.1	0	0	1	1.8032	0	0	3.1489	2	4.6124	3.3491	5.3981	5.5702	1	0	2.9298	0	0	0	2.5385	0	0	0	0.6781	4.054	2	2.7463	1	0	4.3384	1.4489	0	3.4289	0	3.7225	1.585	0	1.4594	4.8384	0	1.585	1.585	1.585	2.585	0	3.511	4.06	1.263	0	4.3306
ENSG00000234765.1	0	0	0	0	0	0	0	0	0	0	0	0	0	0	0	0	0	0	0	0	0	0	0	0	0	0	0	0	0	0	0	0	0	0	0	0	0	0	0	1	0	0	0	0	0	0	0	0	0
ENSG00000237400.1	0	0	0	0	0	0	0	0	0	0	0	0	0	0	0	0	0	0	0	0	0	0	0	0	0	0	0	0	0	0	0	0	0	0	0	0	0	0	0	0	0	0	0	0	0	0	0	0	0
ENSG00000142856.16	7.6511	6.6147	8.3354	6.9776	6.7431	6.1497	8.8918	9.6055	8.2574	7.9013	8.3585	8.54	6.4263	7.2574	8.4305	7.4429	7.4841	7.3129	7.4263	8.858	6.0661	9.3085	7.0224	8.9484	7.2481	8.4676	6.8343	7.4757	7.6154	7.6795	7.9944	8.9573	8.2946	9.0823	8.0056	6.6447	8.2627	8.41	8.4391	7.5925	5.7549	7.1898	7.8009	9.3859	7.7142	8.061	7.775	7.6366	7.9548
ENSG00000240477.1	0	0	0	0	0	0	0	0	0	1	0	0	0	0	0	0	0	0	0	0	0	0	0	0	0	0	1	0	0	0	0	0	0	0	0	0	0	0	1	0	0	0	1.585	0	0	0	0	0	0
ENSG00000242461.1	0	0	0	0	0	0	0	0	0	0	0	0	0	0	0	0	0	0	0	0	0	0	0	0	0	0	0	0	0	0	0	0	0	0	0	0	0	0	0	0	0	0	0	0	0	0	0	0	0
ENSG00000198113.2	7.8329	7.5774	11.2003	9.1007	6.1898	7.1699	11.3337	11.0196	12.1836	11.5324	11.1124	10.6543	7.3576	6.5078	10.4717	6.4919	7.2574	7.3923	8.4838	12.3834	6.4429	9.9469	7.8765	12.0007	8.8041	10.1085	7.3663	7.1396	9.2574	6.8455	7.2854	12.785	9.6202	11.3509	12.0928	7.1599	11.1033	11.0286	8.1447	7.9887	6.5699	6.8948	11.1655	9.0224	10.2264	10.4898	10.8098	8.388	9.6457
ENSG00000213397.10	7.5469	8.2288	8.1753	8.3663	6.5699	7.4756	9.0101	9.483	9.4471	9.3465	8.1599	8.7211	7.4462	6.8455	9.6532	6.9658	7.5925	6.9773	8.2827	10.4008	7.0224	9.1029	7.6221	8.8074	8.5593	8.4091	7.3593	7.197	9.0535	7.4094	7.1497	9.4094	8.7108	9.3129	9.4295	7.2761	9.2113	9.2096	8.7142	8.1995	6.7112	7.368	8.7177	10.5536	9.2831	9.1059	8.4471	7.8704	8.2058
ENSG00000275053.1	0	0	0	0	0	0	0	0	0	0	0	0	0	0	0	0	0	0	0	0	0	0	0	0	0	0	0	0	0	0	0	0	0	0	0	0	0	0	0	0	0	0	0	0	0	0	0	0	0
ENSG00000125686.11	8.1189	8.8074	9.6847	8.7814	7.8265	8.4594	10.4969	9.9114	10.7985	10.4263	11.2192	11.672	8.5584	7.5925	10.3432	8.7347	8.1548	7.7944	8.9858	9.6221	7.8887	8.7944	9.2738	11.5118	8.5078	10.5353	8.2192	8.1447	10.3966	8.5077	7.8517	11.1849	8.8265	10.1749	10.0888	8.9744	9.9658	11.2527	10.7013	8.7682	8.0768	8.1085	9.6777	9.8202	10.585	10.3072	9.5137	8.6546	10.4949
ENSG00000261470.1	0	0	0	0	0	0	0	0	0	0	0	0	0	0	0	0	0	0	0	0	0	0	0	0	0	0	0	0	0	0	0	0	0	0	0	0	0	0	0	0	0	0	0	0	0	0	0	0	0
ENSG00000235321.1	0	0	0	0	0	0	1.585	0	0	1.585	0	0	0	0	0	0	0	0	0	0	0	0	0	1.585	0	0	0	0	0	0	0	0	0	0	0	0	0	0	0	0	0	0	0	0	0	0	1	0	0
ENSG00000243986.2	0	0	2	0	0	0	0	0	0	0	0	0	0	0	0	1	0	0	0	0	0	0	1	0	0	0	0	0	0	0	0	0	0	0	0	0	0	0	0	0	0	1	1.585	0	0	0	0	0	1
ENSG00000147571.4	2.3219	3.4594	2.3219	3.9069	4.7549	5.4263	5.1699	0	0	8.0112	4.858	4.1699	3.585	2.8074	1	3.4594	2.3219	3	4.5236	5.0875	2.8074	1	4.4594	5.5546	5.7004	5.9542	2.3219	5.8826	9.0362	1	3.3219	1.585	4.5236	6.0661	3	4.9542	0	1	7.1293	4.2479	5.0444	3.585	4	0	9.236	5.8826	7.0112	6.7004	4.5236
ENSG00000254890.1	0	0	0	0	0	0	0	0	0	0	0	0	0	0	0	0	0	0	0	0	0	0	0	0	0	0	0	0	0	0	0	0	0	0	0	0	0	0	0	0	0	0	0	0	0	0	0	0	0
ENSG00000161594.6	2	1.585	1.585	1.585	0	2.3219	2	2.8074	4.0875	1	1.585	2.585	1	1	2	2	2	1	1.585	1	2.0321	1.585	1.6088	2.3219	0	1	2	1	3.4594	2	1.585	1.585	3.8074	2	2	2.3219	0	1.585	1.585	1.585	1.585	1	2	0	1	2	2	1	1.585
ENSG00000269504.1	0	0	0	0	0	0	0	0	0	0	0	0	0	0	0	0	1	0	0	0	0	0	0	0	0	0	0	0	0	0	0	0	0	0	0	0	0	0	0	1	0	0	0	0	0	0	0	0	0
ENSG00000271550.1	1	2.3219	2.585	2.585	0	1	1.585	2.8074	3.7004	3.9069	3.1699	2.3219	1	1	3.9069	2	2.3219	0	1.585	2.585	0	1.585	0	3.4594	1.585	1.585	1	1	2.585	1.585	0	4.3219	0	3.1699	2.3219	0	2	2.3219	2.585	1	1.585	2.585	2.585	2	2.585	2.3219	2	2.3219	3.3219
ENSG00000227685.1	0	0	0	0	0	0	0	0	0	0	0	0	0	0	0.9928	0	0	0	0	0	0	0	0	0	0	0	0	0	0	0	0	0	0	0	0	0	0	0	0	0	0	0	0	0	0.7137	0	0	0	0
ENSG00000261446.2	0	1	0	1	0	0	0	0	1	0	1	0	0	1	0	0	0	0	0	0	0	0	0	0	0	0	0	0	0	0	0	0	1	0	0	0	1	0	0	0	0	1	0	1	0	0	0	0	0
ENSG00000174950.10	3.585	3.8074	3.585	5.3576	3.8074	3.8074	7.2854	4.5236	1	4.1699	0	4.2479	2	3	2.585	5.0875	4.2479	3.1699	4.5236	4.858	4.0875	6.7415	3.9069	4.7549	4.3923	3	3	3.8074	1.585	4.4594	4.585	8.3129	5.858	2.8074	3.585	3.585	5.0444	3	6.4919	4.9069	4.858	3.3219	3.7004	3.7004	2.3219	3	3.4594	3.585	2.585
ENSG00000157150.4	3.3219	4.3923	6.375	5.8074	4.9542	5.7814	6.7127	7.2384	5.7279	6.4429	6.9773	5.2854	5.8826	4.9542	9.0928	7.1495	5.3219	4.8074	7.4179	6.4094	3.9069	6.1699	6.6439	7.0224	4.9069	6.3576	1.585	5.4263	7.3923	5.858	5.7814	4.7549	7.2479	8.4998	6.585	7.1497	4	7.5999	3.585	6.7682	5.6439	6.1898	8.098	6.0224	10.2082	8.1599	6.8202	6.0875	8.2761
ENSG00000231827.3	1	1	0	1	1	0	0	0	1	0	0	0	0	0	0	0	0	0	0	0	1	0	0	0	0	0	0	0	1	0	0	0	0	0	1	0	1	1.585	1	0	0	0	0	1	0	1	0	0	0
ENSG00000263615.1	0	0	0	0	0	0	0	0	0	0	0	0	0	0	0	0	0	0	0	0	0	0	0	0	0	0	0	0	0	0	0	0	0	0	0	0	0	0	0	0	0	0	0	0	0	0	0	0	0
ENSG00000244462.7	9.5273	9.7542	10.7808	9.7875	8.7886	9.7248	11.2242	10.9986	11.6717	11.2144	11.7404	12.0408	9.5219	8.4726	11.6296	9.5978	9.1156	8.6817	10.2536	10.948	8.7422	10.262	10.5638	12.2084	10.2032	11.1838	9.1726	8.964	11.1874	9.5767	8.9438	11.7187	10.1244	11.5889	10.5289	9.4826	11.1595	11.9815	11.0544	9.3906	9.4006	9.4639	10.972	11.6431	11.5862	11.4982	10.7317	9.8449	11.3125
ENSG00000150593.15	13.3495	13.5564	9.9967	13.8977	13.5105	13.2638	11.7319	12.8254	11.5739	11.6453	11.6904	12.4789	14.5998	13.7404	12.9665	14.6039	13.353	14.4282	15.0431	11.9045	13.0241	11.7981	14.1762	12.5847	14.2895	12.6178	13.6959	14.0925	11.81	14.1151	14.404	11.6475	13.74	12.1348	11.6925	14.2853	10.5242	13.1064	13.3257	14.7118	13.0193	14.0659	11.399	12.2701	12.6031	12.0953	11.7272	14.4518	13.4098
ENSG00000242520.5	0	0	0	0	0	0	0	0	1	1	0	0	0	0	0	0	0	0	0	0	0	1.585	0	2	0	0	0	0	0	0	0	0	0	0	0	0	1.585	0	0	0	0	0	0	0	0	0	0	0	0
ENSG00000211593.2	0	0	0	0	0	0	0	0	0	0	0	0	0	0	0	0	0	0	0	0	0	0	0	0	0	0	0	0	0	0	0	0	0	0	0	0	0	0	0	0	0	0	0	0	0	0	0	0	0
ENSG00000281181.1	13.9074	15.115	13.3291	16.6104	15.2665	14.49	13.3347	13.8867	13.5159	14.0829	16.113	15.6155	13.9282	13.9893	14.7928	12.6092	13.3653	13.9349	14.8736	14.7534	13.7466	14.5694	13.446	15.6607	14.8469	18.5931	13.5862	13.9555	14.9603	13.2526	13.7947	14.4843	16.151	13.2844	13.0777	12.7018	12.0005	12.875	13.2494	13.7572	12.4494	15.5973	11.913	13.0576	13.1826	13.765	13.7249	13.2656	13.5395
ENSG00000261683.1	0	0	0	0	0	0	0	0	0	0	0	0	0	0	0	0	0	0	0	0	0	0	0	0	0	0	0	0	0	0	0	0	0	0	0	0	0	1	0	0	0	0	0	0	0	0	0	0	5.2479
ENSG00000184898.6	6.7415	7.2192	8.7448	8.4717	6.585	6.9069	9.1421	9.1824	9.6092	8.8826	10.0182	9.944	6.9542	6.8202	8.8329	7.3837	7.0768	7.0553	7	7.8202	6.6582	8.5887	7.0224	9.5755	7.6366	9.1774	6.1085	7.1189	8.7482	7.0112	7.6366	9.9787	7.2761	8.7879	7.9009	6.9189	8.6294	9.7482	8.5118	7.1293	6.2668	5.7004	8.3923	7.1085	8.8329	8.9337	8.6511	7.2854	9.1111
ENSG00000234406.1	0	0	0	0	0	0	0	0	0	0	0	0	0	0	0	0	0	0	0	0	0	0	0	0	0	0	0	0	0	0	0	0	0	0	0	0	0	0	0	0	0	0	0	0	0	0	0	0	0
ENSG00000256399.1	0	0	0	2	1	2.3219	0	0	1	0	0	2	0	1	0	0	0	0	0	0	1	0	0	1	0	0	0	1.585	0	0	2	0	1	0	0	1	2	1	1	0	1.585	0	1	1	0	0	1.585	1	0
ENSG00000245857.2	1.585	2.3219	2.3219	2.3219	0	2.3219	1.585	3	2.585	0	1	1	2	1.585	2.585	1.585	2	1	1.585	2	1	3	0	2	0	2	0	1.585	0	1.585	1.585	4	2.3219	0	2.585	1	0	3.1699	1	2	1.585	1.585	2	0	1.585	1.585	1.585	2.3219	1
ENSG00000172324.4	0	0	0	0	0	0	0	0	0	0	0	0	0	0	0	0	0	0	0	0	0	0	0	0	0	0	0	0	0	0	0	0	0	0	0	0	0	0	0	0	0	0	0	0	0	0	0	0	0
ENSG00000100271.16	5.8027	6.5847	8.3606	6.9298	5.6424	5.8817	8.7726	9.274	8.5411	8.1939	8.9294	8.5534	5.8572	5.5173	8.2987	6.2055	6.472	5.8278	6.7129	8.6034	5.4263	8.4127	6.1489	8.3114	6.8545	7.8086	5.6147	6.6857	8.337	5.5829	6.3686	9.1577	7.4599	8.169	8.5125	5.7004	7.159	9.015	8.8694	7.1475	5.5546	5.0832	7.5976	8.7262	8.2542	8.0022	7.9764	6.3377	7.5376
ENSG00000188710.2	1.585	1	4	2.3219	1	4	2	3.585	3.8074	2.585	3.1699	2.8074	2.3219	1	4	1.585	3.1699	0	3.1699	1.585	0	2.8074	3.3219	3.3219	1	1.585	0	1.585	3	1.585	2.3219	4.6439	5.4919	3	2.3219	1.585	2	3.7004	2.585	3.1699	2.585	1.585	2.8074	4	4	4.1699	2.585	3.585	2.3219
ENSG00000167459.16	0	0	0	0	0	0	0	0	0	0	0	0	0	0	0	0	0	0	0	0	1	0	0	0	0	1	0	0	0	0	0	0	0	0	1	0	0	1	0	0	0	0	0	0	1	0	0	1	0
ENSG00000153922.10	9.5527	9.9542	9.9189	10.2866	8.5699	9.3837	10.5699	10.1984	11.2981	10.4471	10.9425	11.151	9.5603	8.96	11.2438	9.445	9.3707	9.1523	10.2656	9.6865	8.9248	9.96	10.4656	11.7875	9.9337	10.6546	9.0417	9.1898	10.9061	9.6917	9.1396	11.4747	10.0782	11.021	9.4919	9.4305	11.2796	11.4062	10.1383	9.9986	8.9484	9.2503	10.9121	10.5661	10.9723	10.9344	9.8517	9.7177	11.1687
ENSG00000265593.1	0	0	0	0	0	0	0	0	0	0	0	0	0	0	0	0	0	0	0	0	1	0	0	0	0	0	0	0	0	0	0	0	0	0	0	0	0	0	0	0	0	0	0	0	0	0	0	0	0
ENSG00000228120.2	0	0	0	0	0	0	0	0	0	0	0	0	0	0	0.585	0	0	0	0	0	0.585	0	0	0.585	0	0	0	0	0	0	0	3.585	0	1.3219	0	0	0	0	0	0	0	0	0	0	0	1	0	0	0
ENSG00000232952.1	0	1	0	1	0	0	0	1.0072	1.5993	0	1.5993	2.6017	0	0	0	1.0072	1.0072	1	0	0	0	0	1	1.0144	0	1.0072	1	0	1.0072	1.0072	0	0	0	1.0072	0	0	1.0144	0	1.0072	0	1.585	0	0	0	1.0144	1.0072	0	0	0
ENSG00000161996.17	9.5849	10.3337	10.134	10.7997	9.505	9.5595	10.6356	9.2777	10.6303	10.0908	9.2923	8.9396	9.4503	9.4851	9.3681	9.4955	9.6988	9.1807	10.1384	11.0036	8.9798	9.2418	9.8925	9.5565	10.7034	7.6724	9.4343	9.9368	9.6766	9.651	9.8548	11.4769	11.2083	10.3641	9.7103	9.6828	11.2144	10.0399	9.3215	10.1686	9.5963	9.4493	9.4902	11.4482	9.5062	9.4233	10.1297	10.9036	9.2443
ENSG00000141639.11	4.858	5.3219	4.7004	5.5546	5.0444	4.9542	5.8074	6.5999	9.2946	6.8826	7.7004	5.7004	3.8074	4.3923	2.8074	5.0875	3.7004	4.858	6.3038	3.4594	5.1293	4.1699	5.5546	6.9189	6.3576	6.2668	5.0875	4.4594	7.5546	4.3219	5.0875	6.6294	4.1699	6.2668	5.7004	5.6147	3.7004	6.9658	9.6348	4.858	5.4919	4.9542	4.9542	5	8.2715	6.8202	6.2854	5.7549	5.9307
ENSG00000254166.1	0	1	0	0	0	0	2.8074	0	4.3219	2.3219	0	3.7004	0	0	0	0	0	0	0	1.585	0	3.1699	0	3.1699	1	4.2479	0	0	1.585	0	0	2	0	2	0	0	5.2095	1	0	0	0	0	1.585	3.1699	3.8074	1	0	0	0
ENSG00000231333.2	0	1	0	0	0	0	0	0	0	0	0	0	0	1	1	0	0	0	0	0	0	1	1	0	0	0	0	0	0	0	0	1.585	0	0	0	0	1.585	1	0	1.111	0	0	1	0	0	0	0	0	0
ENSG00000254392.1	0	0	0	0	0	0	0	0	0	0	0	0	0	0	0	0	0	0	0	0	0	0	0	0	0	0	0	0	0	0	0	0	0	0	0	0	0	0	0	0	0	0	0	0	0	0	0	0	0
ENSG00000276095.2	0	0	0	0	0	0	0	0	0	0	0	0	0	0	0	0	0	0	0	0	0	0	0	0	1	0	0	0	0	0	0	0	0	0	0	0	0	0	0	0	0	0	0	0	0	0	0	0	0
ENSG00000267004.1	0	0	0	0	0	0	0	0	0	0	0	0	0	0	0	0	0	0	0	0	0	0	0	0	0	0	0	0	0	0	0	0	0	0	0	0	0	0	0	0	0	0	0	0	0	0	0	0	0
ENSG00000144460.11	1.585	0	2.3219	3	0	0	2	2	4.7549	3.3219	3.585	5.7814	0	0	2	1.585	0	0	1.585	2	1	0	0	3.1699	2	2.3219	1	1.585	4.3923	1	2	0	2.8074	3.3219	0	2	1.585	4.3923	4.0875	0	0	2	3	4.7004	3.9069	2	4.1699	1	3.1699
ENSG00000277504.1	0	0	0	1	0	0	0	0	0	0	0	0	1	0	2.585	0	0	0	0	1	0	1	0	2.3219	0	0	0	0	0	0	1.585	0	0	0	2	0	0	2	2.585	1	1	0	1	0	0	1.585	0	0	1
ENSG00000249984.1	0	0	0	0	0	0	0	0	0	1	0	0	0	1	0	0	0	0	0	0	0	0	0	0	0	0	0	0	0	0	0	0	0	0	0	0	0	0	0	0	0	0	0	0	0	0	0	0	0
ENSG00000274292.1	7.1792	7.4381	5.6625	8.3612	6.5014	6.6107	6.666	4.1538	6.0288	5.3999	5.1363	4.9946	6.9278	6.5621	5.7361	6.9491	6.592	6.438	7.3251	6.2108	5.9846	3.6076	7.4325	5.6115	7.676	2.7398	6.5259	7.9709	5.8861	6.6883	7.04	6.5206	7.9119	6.7046	4.4938	6.8739	6.7053	6.1142	7.6039	7.4343	6.1685	5.7669	4.8227	6.4421	6.1295	5.348	6.5008	7.8569	6.7204
ENSG00000231062.1	0	0	0	0	0	0	0	1	0	0	0	0	0	0	2.3219	0	0	0	1.585	0	0	0	0	0	0	0	0	0	0	0	0	0	0	0	0	0	0	0	1	0	0	1	0	0	0	0	0	0	0
ENSG00000231207.1	0	0	0	0	0	0	0	0	0	0	0	0	0	0	0	0	0	0	0	0	0	0	0	0	0	0	0	0	0	0	0	0	0	0	0	0	0	0	0	0	0	0	0	0	0	0	0	0	0
ENSG00000224114.1	7.4506	8.1291	0	7.5231	1.5753	0	3	3.8084	1	0	0	0	1.1506	6.4009	4.6444	8.6395	2.5361	1	2.7866	4.1707	2.3161	0	2.2234	3.8084	0	3.4607	8.4004	8.8921	1.585	2.0036	1.9964	0.585	8.2549	2.3219	0	1.9745	1.585	3.4594	3.585	10.2356	2.3161	7.4365	2.585	1	0	0	0	1.3896	1.585
ENSG00000237593.1	1	0	0	0	1	1	1	0	0	0	0	0	0	0	2	0	1.585	0	0	0	0	0	0	1	0	0	0	0	0	1	0	0	0	0	0	0	0	1	0	0	0	0	0	0	0	1	0	2	1.585
ENSG00000115592.11	1.585	1.585	1	0	1	0	1	0	0	0	0	0	1	0	0	0	1	0	1	0	0	0	0	0	1.585	0	0	0	0	0	0	5.3923	1	0	0	0	0	1	0	0	0	0	0	0	1	0	1	0	0
ENSG00000273069.1	0	0	0	1.585	0	0	1	1	1	0	0	0	0	1.585	1	1	1	1	0	1	0	2	1.585	2	1	0	0	0	0	0	0	2.585	2	0	0	0	1	0	1.585	0	0	0	0	0	0	1	1	0	0
ENSG00000232204.1	0	0	0	0	0	0	0	0	0	0	0	0	0	0	0	0	0	0	0	0	0	0	0	0	0	0	0	0	0	0	0	0	0	0	0	0	0	0	0	0	1	0	0	0	0	0	0	0	0
ENSG00000198301.11	9.0262	9.6767	9.9732	9.2019	8.927	9.5909	10.8011	10.5736	10.7756	10.3654	10.6357	11.075	9.7262	8.4514	10.4197	9.7658	9.3877	9.1453	10.0674	9.6983	8.929	8.9488	10.2512	11.4481	9.3374	10.6456	8.9262	9.3228	10.303	9.533	9.0741	11.3035	9.0282	10.3163	9.2667	9.7698	10.1587	11.1954	10.7407	9.6789	8.7942	9.308	10.0442	11.0041	10.6897	10.3479	9.8216	9.6178	10.3898
ENSG00000231141.1	0	0	0	0	0	0	0	0	0	0	0	0	0	0	0	0	0	0	0	0	0	0	0	0	0	0	0	0	0	0	0	0	0	0	0	0	0	0	0	0	0	0	0	0	0	0	0	0	0
ENSG00000232752.1	0	0	0	0	0	0	0	0	0	0	0	0	0	0	0	0	0	0	0	0	0	0	1	0	0	0	0	0	1	0	0	0	0	0	0	0	0	0	0	0	0	0	0	0	1	0	0	0	0
ENSG00000238819.1	0	0	0	0	0	0	0	0	0	0	0	0	0	0	0	0	0	0	0	0	0	0	0	0	0	0	0	0	0	0	0	0	0	0	0	0	0	0	0	0	0	0	0	0	0	0	0	0	0
ENSG00000259379.1	0	0	0	1	0	0	0	0	0	0	0	0	0	0	0	0	0	0	0	0	0	0	0	0	0	0	0	0	0	0	0	0	2	0	0	0	0	0	0	0	0	0	0	0	0	0	0	0	0
ENSG00000231897.1	0	0	0	0	0	0	0	0	0	0	0	0	0	0	0	0	0	0	0	0	0	0	0	0	0	0	0	0	0	0	0	0	0	0	0	0	0	0	0	0	0	0	0	0	0	0	0	0	0
ENSG00000280683.1	0	0	0	0	0	0	0	2	0	0	0	0	0	0	0	0	0	0	0	0	0	0	0	0	0	0	0	0	0	0	0	0	0	0	0	0	0	0	0	0	0	0	0	0	0	0	0	0	0
ENSG00000279390.1	1	3	0	2	1	0	1.585	0	1	1	0	1.585	2.585	1.585	2	2	0	1.585	2	1	1	0	1.585	2.585	2	0	0	1.585	2.3219	2.3219	1	2.585	0	0	0	2	0	1.585	0	0	1.585	2.3219	0	1	1	0	1	1.585	0
ENSG00000184414.2	1	2.3219	2.3219	2	1	0	1	1	1	0	0	0	0	0	1	1.585	1.585	0	0	1	0	1	1.585	1	0	1	0	0	2	0	0	3.1699	3.1699	1.585	2.8074	1.585	1.585	2.3219	4.3219	2	1.585	0	2	2.585	2.585	1.585	2.585	1.585	1.585
ENSG00000064932.15	10.5038	10.7074	12.7977	11.4517	9.5137	9.7977	13.4611	11.7669	13.11	13.2658	12.0931	12.0519	9.8781	9.5488	12.3273	9.8057	10.0741	9.5925	10.9873	13.2058	9.5793	10.7389	10.7838	12.0468	11.4863	10.783	10.1774	9.8502	11.8086	10.1712	9.9159	13.7659	11.6676	12.6845	11.9726	10.0028	12.6874	12.3554	9.7863	10.6312	10.0028	10.2981	12.3171	11.9278	12.0341	12.3772	12.0967	10.5058	11.5483
ENSG00000104870.12	10.7039	11.0593	11.5906	11.8914	10.0526	11.2021	13.0607	13.0109	12.6316	13.3769	12.4255	13.026	10.6101	10.1434	13.1087	10.6046	10.6429	10.4094	11.1843	13.5328	10.6715	12.7279	10.8431	12.352	11.3174	12.3412	10.3376	10.5953	12.4775	10.6248	10.1046	12.5324	11.7515	12.3556	12.9469	10.6193	12.9988	13.2318	13.0488	10.9337	10.4336	10.0607	12.2877	12.9998	12.7736	12.5527	12.2055	11.0614	12.2653
ENSG00000103742.11	6.8826	6.6294	7.8392	6.9189	4.5236	6.7814	7.9069	8.9366	8.4136	8.1033	8.8734	8.4594	4.1699	5.0875	8.3619	4.3923	6.1898	5.7814	5.4263	6.6294	7.0553	6.4094	5.4594	8.4919	7.5999	6.5078	6.8202	4.2479	8.4676	5.1699	2.585	7.9542	5.7279	8.4263	6.2288	3.3219	7.3663	9.3106	4	5	5.2479	2.8074	6.5546	6	9.4073	8.8202	7.8202	4.0875	7.3663
ENSG00000249115.8	8.7846	9.1007	9.6528	9.8313	8.0389	8.5469	9.2503	9.1111	9.0251	8.8611	8.8424	8.8642	8.1137	8.6582	10.021	8.3794	8.9801	8.375	9.1699	9.6147	8.69	8.2761	8.8361	8.8704	9.7091	7.5774	8.4676	8.5078	8.5925	8.9915	8.8009	9.7432	10.4625	9.4635	8.5275	8.2808	9.2046	9.5118	9.1799	9.137	8.3443	8.1293	9.0821	10.2935	9.3772	9.1774	8.9099	9.0768	8.676
ENSG00000267517.1	0	0	0	0	0	0	0	0	0	0	0	0	0	0	0	0	0	0	0	0	0	0	0	0	0	0	0	0	0	0	0	0	0	0	0	0	0	0	0	0	0	0	0	0	0	0	0	0	0
ENSG00000200807.1	0	0	0	0	0	0	0	0	0	0	0	0	0	0	0	0	0	0	0	0	0	0	0	0	0	0	0	0	0	0	0	0	0	0	0	0	0	0	0	0	0	0	0	0	0	0	0	0	0
ENSG00000235268.2	1.585	1	0	3.1699	0	0	2.3219	1.585	0	0	0	2.3219	1	2	1	0	2.3219	0	1.585	0	1	1.585	2	0	2.8074	1	2.3219	1	2.8074	0	1	0	1.585	1.585	0	2	0	1.585	0	1	1	1.585	0	1	1	0	0	0	0
ENSG00000136367.13	5.6439	6	6.2668	6.7142	4.6479	5.858	7.248	7.0336	7.0512	6.9775	6.8826	6.8455	4.9069	5.6439	6.7122	5.0794	5.1699	3.8074	5.4919	6.1085	4.5236	6.2095	5.8074	7.7211	6.7129	7.3399	5	5.9775	6.9189	5.8329	4.6439	7.0768	7.3487	6.5078	6.8826	5.1699	6.6294	8.4425	8.9039	5.8304	4	4.6439	6.5546	6.8949	7.4678	6.3577	7.2574	5.6949	6.8826
ENSG00000256037.1	0	0	1.585	0	0	0	0	2	1	0	0	1.585	1	1	2.8074	0	0	0	1	1	0	0	0	2.3219	1	1.585	0	1.585	0	1	0	1.585	0	0	1	0	0	1	1.585	1	0	0	0	1.585	0	1	0	1	0
ENSG00000232187.1	4.1094	4.017	8.0543	4.0295	4.2832	4.796	9.2242	8.7182	8.7127	8.6073	8.1183	9.2112	5.1518	2.266	7.9717	4.7814	4.0161	3.1985	4.814	8.7433	4.2555	8.3352	4.6696	8.8047	4.2001	8.1072	2.7355	3.7027	8.5439	4.6702	4.7219	10.4569	4.5122	8.773	8.2909	5.2284	8.8682	9.0828	7.6267	5.0858	3.9699	3.9355	8.7818	6.508	8.7813	8.0959	8.3116	4.4053	7.9348
ENSG00000220349.4	0	0	0	0	0	0	0	0	1	0	0	0	0	0	0	1	0	0	1	0	0	0	0	0	0	0	0	0	0	0	0	1	0	0	0	0	1	2	0	0	0	0	0	0	0	1	1	0	0
ENSG00000277769.1	0	0	0	0	0	0	0	0	0	0	0	0	0	0	0	0	0	0	0	0	0	0	1	0	1	0	0	0	0	0	0	0	0	0	0	0	1	0	0	0	0	0	0	0	0	0	0	0	0
ENSG00000204659.4	4.2203	3.9174	1	4	3	4.585	2.585	3.0018	3.3896	2.3219	0	0	2.3757	3.3219	2.1309	3.1699	2.7334	2	3.7004	1	2	0	3.384	0	2.862	1	1	2	1.585	3.3219	2.9184	3.8001	2.8074	1.111	2.6668	2.7463	2	3.0179	4.1659	2.2016	2.3219	2.585	1	2.5059	2.3219	0	2	3.1699	0
ENSG00000233452.6	5.1699	5.4919	5.4263	6.191	5.0466	4.4594	5.9081	4.585	4.9676	5.0479	5.3223	5.2106	4.1723	4.7549	4.8595	5.3248	5.3234	5	6.3597	3.7015	4.4718	4.2479	5.3327	5.3583	5.9542	4.4594	4.7021	5.9348	5.8866	5.2502	5.394	5.4624	6.5392	5.6147	4.3923	5.3937	4.5886	6.1334	8.97	5.6496	4.0018	5.558	3.8084	9.4846	6.9779	5.3226	5.6447	6.5563	5.5561
ENSG00000173545.4	10.1241	10.2324	9.0168	8.7482	9.2992	9.8611	10.6821	10.792	10.8226	10.2384	10.1972	10.6698	10.032	9.1799	10.4564	10.3955	9.9218	9.6546	9.9858	11.0458	9.0471	10.4115	10.6662	10.3955	9.9485	9.9337	9.7748	9.9248	9.9278	10.0835	10.1586	11.1459	9.3815	10.4969	10.6248	9.9307	10.3826	10.7151	10.716	10.6644	9.6312	9.3531	10.0084	11.1755	10.255	10.2981	9.7532	9.983	10.3242
ENSG00000211796.1	0	0	0	0	0	0	0	1.585	1	1.585	1	2	0	0	4.3219	0	0	0	0	0	0	0	0	1	0	3.3219	0	0	1	0	0	2.3219	0	1	1	0	1	3.3219	0	0	0	0	1.585	0	2.585	2.3219	0	0	3
ENSG00000162601.9	9.4798	10.5304	10.1189	10.6812	9.5469	9.9542	10.0821	8.3174	9.6795	9.6987	9.9658	10.7557	10.2033	9.6055	10.2119	10.375	9.9278	9.8948	10.8757	7.8948	9.7944	8.4221	10.6027	10.5382	10.9189	8.6653	9.7177	10.1007	9.6812	10.1687	9.9039	9.9069	9.7482	10.5068	7.7879	10.3432	10.3072	10.3772	9.9744	10.3476	9.6439	9.8281	9.6847	10.1662	9.9972	9.9873	9.7582	10.7004	10.3443
ENSG00000232928.2	1	2.3219	1.585	2.3219	0	1	1	1	1	2.3219	2	1	0	0	2	2	1	1	1.585	0	1	0	1	2	1	1.585	1	1	1	2.3219	2.3219	3.4594	2.585	2.3219	1.585	0	2.3219	0	2.585	1	1	1	3	2	2	1.585	1	2	1
ENSG00000216824.2	0	0	0	0	0	0	0	0	0	0	0	0	0	0	0	0	0	0	0	0	0	0	0	0	0	0	0	0	0	0	0	0	0	0	0	0	0	0	0	0	0	0	0	0	0	0	0	0	0
ENSG00000238460.1	0	0	0	0	0	0	0	0	0	1.585	0	0	0	0	0	0	0	0	0	0	1	0	0	0	0	0	0	0	0	0	0	0	0	0	0	0	1	0	0	0	0	0	0	0	0	0	0	0	0
ENSG00000229707.1	0	0	0	0	0	0	0	0	0	0	0	0	0	0	0	0	0	0	0	0	0	0	0	0	0	0	0	0	0	0	0	0	0	0	0	0	0	0	0	0	0	0	0	0	0	0	0	0	0
ENSG00000215263.2	0	0	0	0	0	0	0	0	0	0	0	0	0	0	0	0	0	0	0	0	0	0	0	0	0	0	0	0	0	1	0	0	0	0	0	0	1	0	0	0	0	0	0	0	0	0	0	0	0
ENSG00000258254.1	0	0	0	0	0	0	0	0	0	0	0	0	0	0	0	0	0	0	0	0	0	0	0	0	0	0	0	0	0	0	0	0	0	0	0	0	0	0	0	0	0	0	0	0	0	0	0	0	0
ENSG00000138772.12	8.1189	9.3219	12.6524	9.8549	9.1267	9.3197	13.0307	11.676	12.2006	12.3112	12.6784	12.1043	8.1749	8.3487	11.4919	9.375	8.7347	8.224	10.5118	12.8578	8.5236	13.0703	8.7108	12.9148	10.0182	11.2912	8.3487	8.7313	10.1124	9.4221	8.1749	12.8003	10.8603	12.5964	12.1254	8.6935	11.5093	11.6106	7.2761	9.5641	8.1137	9.1447	11.388	11.8106	10.7748	11.9741	11.3292	9.1923	10.6402
ENSG00000266561.2	0	0	0	0	0	0	0	0	0	0	0	0	0	0	0	0	0	0	0	0	0	0	0	0	0	0	0	0	0	0	0	0	0	0	0	0	0	0	0	0	0	0	0	0	0	0	0	0	0
ENSG00000225605.1	0	0	0	0	0	0	0	0	0	0	0	0	0	0	0	0	0	0	0	0	0	0	0	0	0	0	0	0	0	0	0	0	0	0	0	0	0	0	0	0	0	0	0	0	0	0	0	0	0
ENSG00000241891.1	0	0	0	0	0	0	0	0	0	0	0	0	0	0	0	0	0	0	0	0	0	0	0	0	0	0	0	0	0	0	0	0	0	0	0	0	0	0	0	0	0	0	0	0	0	0	0	0	0
ENSG00000254595.1	3.1699	4.0875	2.3219	2	3	2.3219	4.7004	3	4.3219	3.585	3.4594	3.9069	4	2.585	3.585	3.8074	3.585	2.8074	3.3219	4	2	3.8074	3.8074	4.585	3.1699	2.585	3.3219	3.4594	4.3219	3	2.3219	4.6439	2.8074	3.7004	3.8074	3.7004	4.9542	4.4594	4.8074	3.585	2.3219	2.3219	2.585	4.2479	5.3219	3.7004	3.1699	3.585	3.7004
ENSG00000214300.7	5.0959	5.4229	7.1727	5.7835	4.4094	4.3743	7.9395	7.4748	7.8111	6.8262	6.5826	6.9879	4.756	4.8293	7.8415	4.9088	4.9227	4.2935	5.9505	6.7823	4.2653	6.1227	5.3111	7.9174	6.1272	6.4718	4.5607	4.3827	6.497	5.2133	4.3052	8.0012	5.9787	8.4431	6.1863	4.9837	7.1261	7.7901	6.7035	4.916	4.116	3.585	6.3268	7.8579	7.585	7.457	6.2296	5.0951	6.6294
ENSG00000233014.1	0	0	0	0	0	0	0	0	0	0	0	0	0	0	0	0	0	0	0	0	0	0	0	0	0	0	0	0	0	0	0	0	0	0	0	0	0	0	0	0	0	0	0	0	0	0	0	0	0
ENSG00000273678.1	0	0	0	0	0	0	0	0	0	0	0	0	0	0	0	0	0	0	0	0	0	0	0	0	0	0	0	0	0	0	0	0	0	0	0	0	0	0	0	0	0	0	0	0	0	0	0	0	0
ENSG00000153976.2	2.254	1.7312	6.8374	4.5558	1	2.3219	7.4186	6.4106	8.2724	7.1926	7.0417	7.8377	1	2.1795	7.6243	0	1.2265	2.3813	0	7.5722	0	5.843	1.0704	6.3203	2.9107	4.5904	0	0	7.7105	2.6803	1.669	7.4017	3.5595	6.4236	5.9463	1.0772	5.5555	7.0911	6.5527	0	1.7225	1.8156	5.7554	11.6131	5.848	6.6095	5.8718	0	4.5204
ENSG00000214650.2	3.8074	0	2.8074	3.7004	2	1.585	2.3219	1	2	2.585	2	2	2.585	0	0	1.585	2	1.585	0	3.8074	1	2.3219	1	2	2.3219	0	0	1.585	3	2.8074	2.3219	5.7814	3.3219	0	1.585	1.585	3	2.3219	1	1	2	1.585	2.8074	2.3219	2.585	2	2.3219	3.3219	2
ENSG00000267751.5	1.585	3	3	4.0875	1.585	0	5.4489	5.4502	5.3114	5.1847	4.9542	2.8074	2.3219	1.585	3	2	2.8074	3.1699	2.3219	6.5932	1.585	5.1293	2	5.2589	3.3219	4.2479	0	2.8074	4.6439	3.1699	3.1699	5.0875	4.5236	3.585	4.7004	1.585	5.9307	5.2095	3.4594	2	2.2987	3.1699	5.8112	7.1173	3.9069	3.5122	0	1	3.1699
ENSG00000184220.10	7.7549	8.0607	8.6402	7.9307	7.858	8.0168	9.0821	9.7039	9.0417	8.9687	9.6184	9.783	8.0928	7.8138	9.2992	8.1396	8.8765	7.7814	8.9887	9.1215	7.5925	9.3597	8.8041	9.3554	7.9425	8.9396	7.5078	7.8765	8.9218	8.7582	8.5157	10.207	8.0389	8.9972	8.9278	8.5196	8.9687	9.6689	8.5962	9.0526	7.2479	8.3443	9.0084	9.1724	9.0927	8.8517	8.1997	8.1293	9.2432
ENSG00000271199.1	0	0	0	1	0	0	0	0	0	0	0	0	0	0	0	0	0	0	0	0	0	0	0	1	0	0	0	0	0	0	1	0	0	0	0	0	0	1	0	1	0	0	0	0	1	1	0	0	0
ENSG00000259628.1	0	0	0	0	1	0	3.0409	0	1	0	0	1.0356	0	0	1	1	0	0	0	0	0	1.144	1.585	2.3219	1	1.6369	0	1	2.3219	0	0	2.7268	3	0	1	0	2.3219	2.9011	1	0	0	0	1	1.585	1.585	1.6323	0	0	0
ENSG00000267626.1	0	0	0	0	0	0	0	0	0	0	1	0	0	0	1.585	0	0	0	0	1	0	0	0	0	0	0	0	0	0	0	0	1.585	0	0	0	0	0	0	0	0	0	1	0	0	0	0	0	0	1
ENSG00000269584.1	0	0	0	0	0	0	0	1	0	0	0	0	0	0	0	0	1	0	0	0	0	0	0	0	0	0	0	0	0	0	0	0	0	0	0	0	0	0	0	0	1	0	0	0	0	0	0	0	0
ENSG00000055070.16	10.2126	10.7006	12.2685	10.9763	9.4873	10.1494	13.0673	12.7924	12.8349	12.4393	12.6542	13.2677	10.1561	9.8969	12.8642	10.207	10.2348	9.8502	11.1536	12.5889	10.026	11.7309	10.4179	12.864	11.0405	12.0858	9.7653	9.9999	12.464	10.1421	9.7515	13.2072	11.2891	12.5425	12.1298	10.4594	11.8541	12.8061	12.2327	10.9969	10.0566	10.0755	11.9776	12.5374	12.692	12.6255	12.0169	10.5622	11.99
ENSG00000247011.2	3	2.585	2	2.3219	2.8074	2.3219	3.8074	1.585	2	2	1	3.3219	2.585	3	0	3.3219	4.4594	0	2.3219	2	4.1699	2.8074	3.7004	2.3219	3	2.3219	2.585	3.9069	2.3219	5.1293	2.585	4.8074	5.1699	2.3219	3.4594	3	2.3219	3.585	5.7004	3.9069	3	2.3219	1	6.5078	3.7004	2.585	3.4594	3.3219	2.585
ENSG00000087495.16	2.8074	1	10.0795	4.3219	3	3.1699	11.3454	8.8392	6.6147	9.0607	7.9658	11.9701	1	1.585	7.8948	2.8074	3.9069	2.585	4.2479	10.5765	1.585	9.4574	4.0875	10.0362	4.0875	7.5546	1.585	3.7004	7.4179	3.7004	2.3219	13.0055	5.0444	8.0607	9.2095	2.585	8.4051	8.1189	3.7004	4.0875	2.3219	2.3219	10.584	1	8.6257	7.6724	8	5.1699	4.3219
ENSG00000235519.1	0	0	0	0	0	0	0	0	0	0	0	0	0	0	0	0	0	0	0	0	0	0	0	0	0	0	0	0	0	0	0	0	0	0	0	0	0	0	0	0	0	0	0	0	0	0	0	0	0
ENSG00000260490.2	1	0	0	0	0	0	2.3363	2.342	2.0321	2.6088	1.6088	3.3519	1	0	2.6088	0	1	1	1.585	1.5993	0	1.5945	1.585	2.6206	1.585	1.0215	0	0	1.5993	1	1	3.3406	1.585	2.3306	1.6041	1	2.3306	1.5993	2.6088	0	0	1.585	2.0144	4.3625	1.5945	2.6299	0	1.585	0
ENSG00000121957.12	8.3017	7.6741	9.6729	9.2088	7.1851	8.5161	9.7723	9.0328	10.0236	8.5437	8.9737	9.8548	8.1545	7.6277	8.6819	7.9959	8.5292	7.5865	9.0569	8.4451	8.181	8.396	8.7171	10.1969	9.2852	8.1247	7.2577	7.7173	8.4776	8.6892	7.5101	9.4409	8.1956	9.8231	7.5831	8.0316	9.6284	9.2489	8.2378	8.1281	6.8678	7.5841	9.1719	11.2025	8.7794	8.9715	8.5225	8.393	8.1273
ENSG00000258413.1	0	0	0	1	0	0	0	0	0	1.585	0	1	0	0	0	0	0	0	0	0	0	0	0	0	0	0	0	0	0	0	0	0	0	0	0	0	0	0	1	0	0	0	0	1.585	0	1	0	0	0
ENSG00000259364.1	0	0	0	0	0	0	1	0	0	0	0	0	0	0	1	1	0	0	0	0	0	0	0	0	0	0	0	0	0	0	0	0	0	0	0	0	0	0	0	0	1	0	0	0	0	1	0	0	0
ENSG00000277452.1	0	1	1	0	0	1	0	0	2	0	0	1	0	0	0	0	1	0	1	0	0	0	1.585	1	0	0	1	0	1	0	1.585	1.585	0	0	0	0	2.8074	1	0	0	0	1	1	0	1.585	0	0	1	0
ENSG00000264446.1	0	0	0	0	0	0	0	0	0	0	0	0	0	0	0	0	0	0	0	0	0	0	0	0	0	0	0	0	0	0	0	0	0	0	0	0	0	0	0	0	0	0	0	0	0	0	0	0	0
ENSG00000253074.1	0	0	0	0	0	0	0	0	0	0	0	0	0	0	0	0	0	0	0	0	0	0	0	0	0	0	0	0	0	0	0	0	0	0	0	0	0	0	0	0	0	0	0	0	0	0	0	0	0
ENSG00000151962.7	1.585	1	2	2	1	1.585	2.3219	1.585	2	1	1	3.7004	1	2.3219	1	1	1	1	1	0	2	5.8329	1.585	1	1	1	1	0	1	1	1	1	0	0	2	2	0	2	0	1.585	0	2.585	3.1699	0	1.585	3.4594	0	0	0
ENSG00000169246.16	9.9676	10.384	9.3714	11.351	8.9801	9.6486	10.382	8.9033	10.0358	10.0279	9.1164	9.648	9.4134	9.5887	11.4449	10.0288	10.324	9.3372	9.4678	11.9628	9.5186	10.3232	10.3671	9.6655	11.0086	8.2088	9.7557	8.6494	9.927	10.7354	9.9468	11.7824	12.3132	10.6279	9.6099	10.0905	10.8155	10.4232	9.6483	10.2068	9.5723	9.4125	10.2557	11.1352	10.9024	10.5231	9.8382	10.6113	9.2272
ENSG00000251703.1	0	0	0	0	0	0	0	0	0	0	0	0	0	0	0	0	0	0	0	0	0	0	0	0	0	0	0	0	0	0	0	0	0	0	0	0	0	0	0	0	0	0	0	0	0	0	0	0	0
ENSG00000152990.13	9.2199	9.9207	10.9376	10.1458	9.689	9.9606	11.151	11.1673	11.1264	10.7139	10.8633	11.4116	10.2274	9.0979	9.6122	10.0668	9.6328	9.631	10.8776	9.938	9.4628	10.8033	10.4248	11.6104	10.3794	10.7525	9.3632	9.6857	10.421	10.0018	9.7169	11.0506	10.1004	10.609	10.09	10.6643	9.9156	11.7188	10.3353	10.0386	9.3158	9.2234	10.1846	11.1273	9.9742	10.2074	10.2576	10.3399	10.6519
ENSG00000140521.11	10.4006	10.4036	10.695	10.9106	9.2956	10.2336	12.1664	11.1555	11.2651	11.2888	11.231	11.67	9.6326	9.578	11.5885	10.2211	9.8072	9.3987	10.7502	11.756	9.5595	10.1799	10.49	11.6236	10.8131	10.4306	9.7733	9.5948	10.8798	10.2362	9.7062	12.4969	11.5456	11.5555	10.932	10.1266	11.1263	11.6363	10.2255	10.6871	9.7121	9.8858	10.9221	12.6648	11.2484	11.16	10.759	10.3478	10.5518
ENSG00000218052.5	0	0	1	1.585	0	0	3.5789	5.5635	2.8074	3.6949	4.3937	4.3248	1.585	0	6.2126	1	1.585	0	1	3	0	4.2479	1.585	4.144	3	3.9069	0	2.3219	5.5817	1	1	5.093	2.0215	4.0909	6.9318	1	1	5.6162	1	1	1	0	2	2.8895	4.5236	4.9635	3.3646	2	2.9184
ENSG00000140443.13	10.8565	11.2837	11.3095	11.2186	10.623	10.8673	12.3677	11.3304	11.6733	10.8626	12.0604	12.0471	11.3821	10.388	10.821	11.2958	10.6274	10.7448	11.2082	10.0701	10.7632	9.1599	11.5622	12.0248	10.9965	11.5897	10.6653	11.0993	11.8502	11.0808	11.1573	13.5445	11.23	11.9185	10.6073	11.3038	11.0362	12.5777	11.4548	11.5216	10.7482	10.2372	11.0091	10.6175	11.8273	11.2088	10.8711	11.0014	11.6965
ENSG00000112167.9	7.8265	8.3174	8.4838	7.8887	7.2384	8.4429	9.5527	9.9687	9.7108	9.0768	9.0875	9.1059	7.7211	7.5236	10.1497	8.2288	8.3129	7.4676	8.7781	10.0498	7.6439	9.42	7.9366	9.2264	8.4717	9.1007	7.5774	7.6865	9.1799	7.7004	7.7549	9.2479	7.9542	9.4136	9.0444	7.858	8.5622	9.8471	10.4959	8.683	7.3837	7.4676	8.7415	10.5008	9.8234	9.1472	9.0444	8.2192	9.1799
ENSG00000279207.1	7.0875	7.6147	7.3663	7.8642	6.2668	7.0224	8.8074	8.0444	8.4798	7.9542	7.3129	8.2621	7.098	7.0224	8.2046	7.5236	7.5392	6.5236	7.4998	5.9069	6.9307	6.5999	7.7682	8.4757	7.5236	7.3663	6.5999	6.6865	7.8138	7	6.7142	9.3264	7.9887	7.7944	7.0224	7.1396	7.4676	8.8297	8.4553	7.2761	6.1293	5.9542	7.3038	6.585	8.5078	8.6147	6.9425	7.4179	8.0661
ENSG00000230014.1	0	0	0	0	0	0	0	0	0	0	0	0	0	0	0	0	0	0	0	0	0	0	0	0	0	0	0	0	0	0	0	0	0	0	0	0	0	0	0	0	0	0	0	0	0	0	0	0	0
ENSG00000164220.6	4.7004	6.1699	9.0196	6.6724	2.585	2.3219	10.1662	11.7372	9.4512	9.6528	11.1026	10.3071	4.7004	3.1699	6.0875	4.4594	4.0875	3.585	5.8826	8.7682	3.585	8.3837	4.858	10.9614	6.3219	11.3365	2.8074	4.7549	8.6546	5.0444	2	9.1007	5.8074	10.7566	8.2992	3.8074	8.0334	10.5584	4.3219	4.7004	3.3219	3.585	8.3399	8.7245	10.0553	10.6366	9.7616	4.2479	9.5488
ENSG00000200972.1	0	0	0	0	0	0	0	0	1.585	0	0	0	0	0	0	0	0	0	0	0	0	0	0	0	0	0	0	0	0	0	0	0	0	0	0	0	0	0	0	0	0	0	0	0	0	0	0	0	0
ENSG00000251731.1	0	0	0	0	0	0	0	0	0	0	0	0	0	0	0	0	0	0	0	0	0	0	0	0	0	0	0	0	0	0	0	0	0	0	0	0	0	0	0	0	0	0	0	0	0	0	0	0	0
ENSG00000237588.2	0	1.585	0	0	0	0	0	0	2	0	0	0	0	0	0	0	1	0	0	2	0	0	0	1.585	0	0	0	0	0	0	0	3.3219	0	0	0	0	2.8074	0	0	0	0	0	0	0	0	0	1	0	0
ENSG00000239997.1	0	0	0	0	0	0	0	0	0	0	0	0	0	0	0	0	0	0	1	0	0	0	0	0	0	0	0	0	0	0	0	1	0	0	0	0	0	0	0	0	0	0	0	0	0	0	0	0	0
ENSG00000171484.4	0	0	0	0	0	0	0	0	0	0	0	0	0.585	0	0	0	0	0	0	0	0	0	0	0	0	0	0	0	0	0	0	0	0.585	0	0	0	0	0	0	0	0	0	0	0	0	0	0	0	0
ENSG00000270646.1	0	0	0	0	0	0	0	0	0	0	0	0	0	0	0	0	0	0	0	0	0	0	0	0	0	0	0	0	0	0	0	0	0	0	0	0	0	0	0	0	0	0	0	0	0	0	0	0	0
ENSG00000155926.13	4.6439	6.3923	7.5078	8.4346	5.1293	5.8074	11.0168	11.0133	9.9189	10.0715	10.2981	10.6812	6.9658	5.3219	12.6069	6.585	5.858	6.3399	8.0553	10.021	4.4594	9.1749	7.6439	10.6193	8.3129	11.0694	5.6439	6.6582	10.9658	7.1599	5.9773	10.7398	8.2992	10.6018	9.4878	6.6294	7.0768	11.3929	7.1396	6.6147	7.3663	6.585	10.6653	6.9658	11.286	10.2773	10.5527	6.9307	10.1911
ENSG00000104872.10	9.3265	9.7297	10.8657	9.9114	8.9858	9.6257	11.0566	11.3993	11.0861	11.1466	11.0341	11.7185	9.3815	9.0417	11.102	9.5943	9.4757	8.9366	9.8234	11.8592	9.3837	11.4599	9.6987	11.2738	9.9887	10.5265	8.9454	9.388	10.4242	9.7912	9.4051	11.8888	10.6294	10.7871	11.3696	9.6952	11.3559	11.0755	10.4094	10.3061	9.0928	8.8796	10.8834	12.0645	11.0098	10.7288	10.4804	10.1112	10.1046
ENSG00000255385.1	0	0	0	0	0	0	0	0	0	0	0	0	0	0	0	0	0	0	0	0	0	1	0	0	0	0	0	0	0	0	0	0	0	0	0	0	0	0	0	0	0	0	0	0	0	0	0	0	0
ENSG00000259173.2	0	0	0	0	0	0	0	0	0	0	0	0	0	0	0	0	0	0	0	0	0	0	0	0	0	0	0	0	0	0	0	0	0	0	0	0	0	0	0	0	0	0	0	0	0	0	0	0	0
ENSG00000272970.1	2.585	2.8074	3.4594	2.585	2	2.8074	3.585	5.4594	3.7004	4.6439	4.8074	4.4594	1	1	3.8074	1	3.7004	1	1	4.8074	2.3219	4.585	3.3219	3.3219	3.9069	3.4594	2.8074	2.3219	5.0444	2	2.8074	4.585	2	4.3219	4.3923	2.3219	3.585	5.1699	1.585	1	2	1.585	3.1699	2.3219	3.3219	5.0875	3.1699	3	2.585
ENSG00000227101.1	0	0	0	0	0	0	0	0	0	0	0	0	0	0	0	0	0	0	0	0	0	0	0	0	0	0	0	0	0	0	0	0	0	0	0	0	0	0	0	0	0	0	0	0	0	0	0	0	0
ENSG00000200494.1	0	0	0	0	0	0	0	0	0	0.3219	0	0	0	0	0	0	0	0	0	0	0	0	0	0	0	0	0	0	0	0	0	0	0	0	0	0	0	0	0	0	0	0	0	0	0	0	0	0	0
ENSG00000172809.12	12.2685	12.2738	12.4416	12.8842	11.6216	12.2685	13.5544	14.442	13.6538	13.2913	13.0782	13.1749	12.1821	11.2402	14.7882	12.2461	12.7758	11.3376	12.9757	14.4655	11.3891	14.0666	12.4876	12.9688	12.332	13.4754	11.6506	11.8376	13.1244	12.946	12.2894	15.0344	13.0465	12.5485	13.8355	12.2378	13.3981	13.6916	13.8415	12.9766	11.9647	12.2481	13.4053	14.9383	13.5561	13.4223	12.0999	12.622	12.95
ENSG00000164256.9	2	0	0	0	1	0	0	0	0	0	0	0	0	0	0	0	0	0	0	2.585	0	0	0	0	0	0	0	0	0	0	0	1	0	0	1	0	0	0	1	0	1	0	0	0	0	1	0	0	0
ENSG00000243012.1	0	0	0	0	0	0	0	0	0	0	0	0	0	0	0	0	0	0	0	0	0	0	0	0	0	0	0	0	0	0	0	0	0	0	0	0	0	0	0	0	0	0	0	0	0	0	0	0	0
ENSG00000273904.1	0	0	0	0	0	0	0	0	0	0	0	0	0	0	0	0	0	0	0	0	0	0	0	0	0	0	0	0	0	0	0	0	0	0	0	0	0	0	0	0	0	0	0	0	0	0	0	0	0
ENSG00000237579.2	0	0	0	0	0	0	0	0	0	0	0	0	0	0	0	0	0	0	0	0	0	0	1	0	0	0	0	0	0	0	0	0	0	0	0	0	0	0	0	0	0	0	0	0	1	0	1	0	0
ENSG00000279352.1	3.4594	3.3219	2.3219	3.4594	3.4594	3.4594	2.585	3.3219	2.3219	3.7004	1	2	3.3219	3.1699	2	4.3219	3.7004	3.4594	2.585	4	3	3	3.9069	3	3.585	1	3.585	3.9069	3.1699	3.585	3.1699	3.4594	5.9542	1	2	3.4594	2.8074	3	4.7549	4.1699	2.3219	1.585	2.8074	4.5236	3.4594	2.3219	2	4.3923	1.585
ENSG00000224545.1	0	1	0	0	1	0	0	0	0	1	0	0	0	0	0	1.585	0	0	1	0	0	0	2	0	1	0	0	0	0	0	0	1	0	0	0	0	0	0	0	0	0	0	0	0	0	1	0	1.585	0
ENSG00000242349.5	4.4175	6.0457	5.2219	6.4019	4.4718	6.1965	5.1953	5.5033	4.6358	4.1185	3.3306	2.7159	4.4423	5.4439	6.1845	4.917	5.4249	4.9846	4.5981	5.8487	4.4666	4.8094	6.1453	3.7192	6.8547	3.4686	5.1322	5.3978	4.0391	5.0947	5.6834	5.1522	7.9289	5.8102	5.2627	5.1926	4.2373	5.7655	6.2384	6.5584	3.8669	5.5795	4.4376	5.9572	6.7537	5.9193	4.0583	6.1054	4.706
ENSG00000127947.15	9.5527	9.8281	12.1709	10.8049	8.8138	9.1523	12.5275	11.4388	12.4961	11.9348	12.8321	12.3691	9.2761	9.1948	11.5255	9.6366	9.445	9.4553	10.1523	10.8819	8.8704	11.4666	9.7211	12.7222	10.5048	11.5911	8.7781	9.0821	11.5396	9.5411	9.7262	12.4197	10.7364	12.4365	11.4873	9.545	12.1003	12.2594	10.8258	9.9773	9.1599	9.3421	11.2438	11.556	11.84	11.9389	11.2294	10.0458	11.4808
ENSG00000178297.12	4.7257	2.8156	2.3219	4.7175	2.6135	5.0264	3.8125	3.3377	2	1.585	0	1	4.9236	1.585	3.0179	5.2987	5.4857	5.2044	5.2968	3.1969	3.3349	1.6041	4.6147	1	4.9288	0	5.342	5.4256	2.5898	5.8268	2.8176	4.0959	5.9916	3.3291	2.0072	3.0179	2.3219	3.8278	1.585	6.2852	4.8425	5.4848	0	3.3219	1	3.1811	2.3334	4.193	4.9416
ENSG00000277100.1	0	0	0	0	0	0	0	0	0	0	0	0	0	0	0	0	0	0	0	0	0	0	0	0	0	0	0	0	0	0	0	0	0	0	0	0	0	0	0	0	0	0	0	0	0	0	0	0	0
ENSG00000006831.9	9.8595	10.4315	11.3044	10.446	9.7381	9.9844	12.4543	11.4068	12.0056	11.9535	11.8246	12.7234	10.7632	9.8978	11.6188	10.5324	10.3805	10.9766	11.1835	11.7339	10.0293	11.1007	11.7789	12.1331	10.1228	11.6207	9.6475	10.218	11.4727	11.0189	10.3565	13.746	11.0063	12.3337	11.4686	10.6257	12.1605	12.0355	11.983	12.8698	10.6865	9.9759	11.5382	16.1597	11.9564	11.2621	10.9866	10.1059	11.5167
ENSG00000227863.2	0	0	0	0	0	0	0	0	0	0	0	0	0	0	0	0	0	0	0	0	0	0	0	0	0	0	0	0	0	0	0	0	0	0	0	0	0	0	0	0	0	0	0	0	0	0	0	0	0
ENSG00000274808.4	4.5204	3.6182	6.7495	5.2909	3.9542	4.2079	5.9071	3.7592	4.6859	6.1546	4.3916	4.8319	4.5072	4.2645	5.55	4.4744	5.1707	3.774	3.0841	4.8704	5.153	4.5844	5.0361	5.3851	5.5635	3.5789	3.079	4.3702	4.4423	4.1268	4.9616	6.8211	6.621	6.7166	3.6859	4.7377	7.1585	5.0023	4.5286	4.9718	3.1763	3.841	5.6551	5.2032	5.2098	4.5656	5.4145	5.1064	4.4303
ENSG00000256019.1	0	0	0	0	1	0	0	0	0	0	1	0	0	0	1	1	0	0	0	0	0	1	0	1	0	0	0	0	0	0	1	0	0	0	0	0	0	0	0	0	0	0	0	0	0	1	0	1	0
ENSG00000200823.1	0	0	0	0	0	0	0	0	0	0	0	0	0	0	0	0	0	0	0	0	0	0	0	0	0	0	0	0	0	0	0	0	0	0	0	0	0	0	0	0	0	0	0	0	0	0	0	0	0
ENSG00000238282.1	0	0	0	0	0	0	0	0	0	0	0	0	0	0	0	0	0	0	0	0	0	0	0	0	0	0	0	0	0	0	0	0	0	0	0	0	0	0	0	0	0	0	0	0	0	0	0	0	0
ENSG00000070193.4	5.6439	6.5546	3.3219	7.7814	6.4919	7.2606	4.2479	6.4594	6.4413	5.9059	6.6144	7.5695	6.9022	6.0444	5.7279	7.2743	6.4519	5.8074	7.3219	6.1208	6.1278	4.7004	6.0514	5.2854	6.3038	5.585	5.9277	6.5182	7.8001	7.3543	6.0181	4.5236	6.3923	6.2288	2.3219	7.3057	4.3219	8.0034	2.3219	5.9208	5.858	6.0407	5.1293	3.8074	7.7455	7.8392	6.0444	6.8704	8.1187
ENSG00000106615.9	9.7099	9.9802	11.6977	10.2982	9.4927	9.9758	11.5889	11.633	11.8601	11.8539	11.6481	11.8985	10.2415	9.6943	11.2831	10.4459	10.3876	10.1966	11.114	12.2045	9.8532	12.1478	10.849	12.425	10.2097	11.2437	9.5204	9.7237	11.2599	10.1762	10.2876	12.3677	10.145	11.8934	11.9342	10.0035	11.5726	11.677	11.935	11.0776	9.5292	10.0518	10.9551	11.5094	11.6452	11.4972	10.9468	10.1981	11.0029
ENSG00000277427.1	0	0	0	0	0	0	0	0	0	0	0	0	0	0	2.3219	0	0	0	0	0	1	0	0	0	0	0	0	0	0	0	0	0	0	0	0	0	0	0	0	0	0	0	0	0	0	0	0	0	0
ENSG00000100302.6	5.8329	5.9773	8.1293	6.585	5.4263	6.585	8.4429	8.2668	9.7177	8.7515	8.5275	7.5392	5.8074	5.5546	7.6935	5.2479	5.5546	4.5236	6.6294	7.6582	5.7814	5.6724	6.6724	7.8265	6.4263	8.0168	4.9069	6.0224	8.69	5.6439	4.9069	8.8549	7.4094	9.137	8.098	5.8074	7.7004	7.8009	5.9069	5.7549	5.5236	5	7.1497	12.2521	8.3923	7.9484	8.5078	6.9887	7.7748
ENSG00000171467.15	9.6426	9.66	10.0539	10.1599	8.9248	9.633	10.2444	9.9972	10.2981	9.7127	10.2681	10.7599	9.3641	8.8826	11.0746	9.6689	9.085	9.0251	9.6129	8.9159	8.8106	8.4389	9.3085	10.1674	10.1754	9.8345	9.2628	9.0069	9.8644	9.518	8.9396	10.5878	9.9133	10.446	8.8299	9.6022	9.3605	10.763	10.8157	9.4044	8.9366	8.5887	9.4221	10.1344	10.5962	10.2178	9.6817	9.9136	10.2562
ENSG00000253499.2	0	0	0	0	0	0	0	0	0	0	0	0	0	0	0	0	0	0	0	0	0	0	0	0	0	0	0	0	0	0	0	0	0	0	0	0	0	0	0	0	0	0	0	0	0	0	0	0	0
ENSG00000239830.1	2	0	2.3219	0	1	0	0	2.8074	1	2.3219	1	2.3219	0	0	2.585	2	1.585	0	1	1.585	1	0	1	2.8074	0	2.3219	1	0	2	0	1	2.3219	2.3219	0	2.585	1.585	2.3219	2.585	2	1	1	0	2.585	3.585	1.585	2.3219	1	2.3477	3.3219
ENSG00000117242.7	7.6627	6.9248	7.4532	6.5928	6.8906	7.4693	8.7548	8.385	8.2299	8.0472	8.3937	8.6228	8.0428	6.8737	8.1852	8.1567	7.7617	6.5714	7.8282	7.7726	6.5315	6.1249	8.8466	8.4983	8.0733	7.9742	7.0877	7.5071	7.9245	7.2863	7.1807	8.3164	8.1509	7.8613	7.2011	7.6129	6.7342	8.4948	8.4773	7.0428	6.534	7.2266	7.8847	7.9287	7.946	8.0309	7.7155	7.607	7.4898
ENSG00000255875.2	0	1	0	2	0	0	0	0	1	1.1309	0	2	0	2	1.585	0	0	0	0	2.0286	2	0	0	0	1	2.585	1	0	1	2.3219	0	0	2.8074	1	0	1.2265	2.585	1	0	0	0	1	1.585	0	0	0	0	1	1.585
ENSG00000200998.1	0	0	0	0	0	0	0	0	0	0	0	0	0	0	0	0	0	0	0	0	0	0	0	0	0	0	0	0	0	0	0	0	0	0	0	0	0	0	0	0	0	0	0	0	0	0	0	0	0
ENSG00000228007.1	0	0	0	0	0	0	0	0	0	1.0144	0	0	0	0	1.8156	0	0	0	0	0	0	0	0	1.0144	0	0	0	0	0	0	0	1.0356	0	0	0	0	1.6182	1.0215	0	0	0	0	0	1.0215	0	0	0	0	1.8115
ENSG00000167371.16	7.5322	7.8074	6.3219	8.0444	6.2668	6.7814	7.9775	6.0444	7.6724	8.0718	6.2564	6.7549	6.0875	6.2854	6.4757	6.0224	7.2192	6.1293	6.7521	7.8424	5.8128	5.5401	6.8215	7.2137	8.3214	4.3923	6.3386	6.2479	7.6511	7.0112	5.8455	9.5756	8.922	8.2077	6.0875	6.0902	9.1751	7.1085	8.3083	6.7698	7.098	5.7814	6.2102	6.9879	7.4833	7.3576	8.4094	7.8202	6.9425
ENSG00000207624.1	0	0	0	0	0	0	0	0	0	0	0	0	0	0	0	0	0	0	0	0	0	0	0	0	0	0	0	0	0	0	0	0	0	0	0	0	0	0	0	0	0	0	0	0	0	0	0	0	0
ENSG00000280190.1	1	0	0	1	0	0	0	0	0	0	0	0	0	0	1.585	0	0	1.585	0	0	1	0	0	1	0	0	0	1	0	0	0	0	0	0	0	0	0	0	1	0	1	1	0	0	0	0	1	0	0
ENSG00000270800.1	6.3973	5.1156	6.882	6.4894	5.7853	6.0618	8.8591	8.5418	8.5029	8.4839	7.8003	8.2874	5.8992	5.9212	8.1113	6.4077	5.9134	2.4854	4.4449	8.6381	6.6087	7.9203	4.9968	8.5992	6.3007	8.2958	0	6.0976	7.8331	6.7189	3.845	8.4681	7.6017	7.5507	8.4363	5.8575	7.8795	9.1041	7.603	7.1521	5.3764	4.5957	8.3899	7.8255	7.8825	8.1731	5.8691	5.2895	7.181
ENSG00000228925.1	5.7711	6.2248	3.1699	6.1332	5.607	5.9286	4.2525	1.585	3.0635	3.7236	2.1795	3.4686	6.4822	5.0457	3.5521	6.2063	5.4679	5.7605	6.6515	3.4607	5.7431	1.144	7.2627	4.189	6.2748	1	5.1123	6.2832	3.3334	6.5752	5.7282	4.5686	5.8953	4.849	2.3277	6.868	5.2001	3.251	3.0704	6.2848	5.5407	6.3014	4.2645	3.8146	3.0036	3.5084	3.332	6.2837	3.9681
ENSG00000238632.1	0	0	0	0	0	0	0	0	0	0	0	0	0	0	0	0	0	0	0	0	0	0	0	0	0	0	0	0	0	0	0	0	0	0	0	0	0	0	0	0	0	0	0	0	0	0	0	0	0
ENSG00000227252.1	2.585	3.5298	5.0188	4.729	2.0738	3.1699	5.3878	4.634	5.299	5.0312	5.6502	4.9658	2.585	2.6276	3.3785	3.0303	3.4594	1	3.7236	6.1216	2.4087	4.9146	3.5008	5.2898	4.4336	3.7225	3.0875	3.843	5.0112	2.8074	2.025	7.6666	4.3241	4.4757	3.591	3.4594	4.9616	5.5065	4.98	3.4764	2.0942	2	4.4738	2.8237	5.0553	4.9598	4.4496	3.6064	4.6758
ENSG00000271776.1	0	0	0	0	0	0	0	0	0	0	0	0	1	0	1.6229	0	0	0	0	0	0	0	0	0	1	0	0	0	0	0	1	0	2	0	1	1	0	1	0	0	0	0	0	0	0	0	0	0	0
ENSG00000236646.1	0	0	0	0	0	0	0	0	0	1	0	0	0	0	0	0	1	0	0	1	0	0	0	0	0	0	1.585	0	0	0	0	1	0	0	1	0	0	0	0	0	0	0	0	0	0	0	0	0	0
ENSG00000275881.1	0	0	0	0	0	0	1	0	0	0	0	1	1	0	1	0	0	0	0	0	1	0	0	0	1	0	0	0	1	0	0	0	0	0	0	0	0	1	1	0	0	0	1	1.585	0	0	0	1	0
ENSG00000231006.1	1.6182	0	0	1.0215	0	2.3951	2.5008	2.9745	3.3757	2.516	2.4725	3.3377	1.0286	0	3.2418	0	1.6323	0	2.3646	3.8728	1.6415	2.8319	1.0356	2.9819	0	1.1177	1.6276	1.0215	1.111	1.6826	0	9.1958	0	0	2.2048	2.0566	2.5286	2.1699	3.6299	2.0566	1.0496	0	1.7268	4.2464	2.7613	2.4957	1.0704	3.1522	4.3384
ENSG00000160949.16	7.2384	7.4094	9.9901	8.3083	6.3399	7.1293	9.2668	8.0498	8.5774	8.7682	8.8009	9.1624	6.5546	7.0224	8.8734	6.4094	7.0875	6.5236	7.8826	10.8502	7.2384	7.5392	7.0553	8.3264	8.0444	6.375	7.0112	6.9307	7.2761	7	7.2574	10.7574	8.6184	9.783	8.543	6.4919	9.5236	8.7177	7.8455	7.2761	6.2288	6.1497	8.0768	10.7707	7.8826	8.3794	8.5546	7.5078	7.6366
ENSG00000220993.1	0	0	0	0	0	0	0	0	0	0	0	0	0	0	0	0	0	0	0	0	0	0	0	0	0	0	0	0	0	0	0	0	0	0	0	0	0	0	0	0	0	0	0	0	0	0	0	0	0
ENSG00000229255.1	0	0	0	0.585	0	0	0	0	0	0	0	0	0	0	2.7115	1	0	0	0	0	0	1	0	0	0	0	0	0	0	0	0	2.585	0	0.585	0	0	0	0	0	0	0	0	0	0	0.585	0.585	0.585	1	1.3161
ENSG00000267573.1	1.585	0	1.9336	0	0	0	4.0832	3.0197	2.7845	3.5173	2.3757	3.7655	0	0	2.6803	0	0	0	0	2.5729	0	2.067	1.6229	4.0391	1	1.0072	0	0	2.2479	0	0	0	1	3.0875	3.7137	0	3.121	3.6041	0	0	1	0	2.7698	2.9579	1.157	2.511	2.8135	1	2.0072
ENSG00000277081.1	0	0.9928	0	2.319	0	0	1.9373	0	0	0	0	1	0.9855	0	0	0	0	0	0	0	0	0	1.546	0.9709	0.9928	0	0	0.9782	0	0	1.9819	0	0	0	0	0	0	0.9635	0	0	1.5607	0	0	0.9635	2.7991	0	0	0	0
ENSG00000179195.15	10.9196	11.1	11.7952	11.5493	10.5574	11.4558	12.4067	11.7115	12.2054	12.0704	12.1166	12.5856	11.388	10.5989	11.5097	11.5162	11.5708	10.6257	11.945	11.6425	11.0091	11.227	11.582	13.1374	11.3821	12.1815	10.5469	10.8516	11.7059	11.2191	10.7657	11.6303	11.5522	12.2029	11.5442	11.3021	12.3188	12.9104	13.3283	11.343	10.6045	10.7153	12.0996	12.9493	12.1127	12.0639	11.4722	11.2148	12.375
ENSG00000227224.1	0	0	0	0	0	0	0	0	0	0	0	0	0	0	0	0	0	0	0	0	0	0	0	0	0	0	0	0	0	0	0	0	0	0	0	0	0	0	0	0	0	0	0	0	0	0	0	0	0
ENSG00000206637.1	0	0	0	0	0	0	0	0	0	0	0	0	0	0	0	0	0	0	0	0	0	0	1	0	0	0	0	0	0	0	0	0	0	0	0	0	0	0	0	0	0	0	0	0	0	0	0	0	0
ENSG00000281005.1	5.4263	5.2095	5.2095	6.9069	3.9069	4.2479	6.5999	6.0224	6.2668	6.1293	5.2854	4.585	4.2479	5.0875	6.8074	5.3576	5.2095	4.3219	4.0875	6.1898	4.2479	4.3923	4.3923	5.3219	6.2095	4.3219	4.8074	4.7004	4.8074	4.7004	5.585	6.3923	7.3399	5.2854	5.3219	4.6439	6.5699	6.7004	6.3576	5.4594	4.7549	4.4594	4.6439	5.3576	6.1293	6.3399	5.5236	5.3923	5.8329
ENSG00000110324.9	5.3923	7.2854	7.7549	9.2715	5.1293	6.7142	10.2597	10.9174	10.1762	10.5527	10.6175	10.643	6.3923	5.8329	12.9281	6.4263	6.4757	5.2479	7.4512	10.0014	5.5236	8.1749	7.5925	10.8017	8.4179	10.1749	6.6147	6.5999	9.8933	6.7004	5.7004	10.0017	9.2761	10.9241	9.7944	6.7004	8.7944	11.8914	10.0928	6.6724	6.9542	6.4757	10.0098	8.3129	11.638	11.3619	9.9816	7.3837	11.1799
ENSG00000230568.1	1.585	1	1.5898	0	0	1	0	1.0072	0	1.0072	0	1	0	0	0	0	0	0	0	0	1	0	1	1.0072	0	0	2.585	0	0	0	1	0	0	0	0	0	0	1.0072	1.0072	1	0	0	0	0	0	1.5945	1.0072	1	0
ENSG00000105397.13	10.545	11.0668	11.8765	11.6243	10.2912	10.8665	12.2506	11.5608	11.9513	11.9862	11.1319	11.0417	10.6221	10.3129	12.3004	11.0423	10.5584	10.1972	11.4404	11.7871	10.2336	10.4073	10.9322	11.4548	11.815	10.5736	10.5118	10.817	11.2998	10.7723	10.6175	12.4888	12.3183	12.6154	11.4858	10.7822	11.6987	12.0238	12.0379	11.1472	10.3197	10.544	11.4221	11.9787	11.5873	11.5512	11.4868	11.6161	11.0238
ENSG00000134183.11	1	1	0	1.585	1.6229	1.585	1.4436	0.7398	0	1	2.0036	2	0	1	1.0072	1.6041	1	0	1.0286	2.585	0	0	1.0426	2.0072	1.0144	0	1	0	1.6041	1.0356	1.6229	1	0	0	0	1.585	2.0036	2	0	1.0072	0	0	1.0215	2.3363	2.9727	1	2.0108	1.0215	0
ENSG00000200070.1	0	0	0	0	0	0	0	0	0	0	0	0	0	0	0	0	0	0	0	0	0	0	0	0	0	0	0	0	0	0	0	0	0	0	0	0	0	0	0	0	0	0	0	0	0	0	0	0	0
ENSG00000257336.1	0	0	0	0	0	0	1.585	0	2	2.3219	0	1	0	0	0	0	0	0	0	2	0	1	0	0	0	2.585	0	0	1	0	0	0	0	0	0	0	0	0	0	0	0	0	1.585	1	1	0	0	0	1.585
ENSG00000221475.1	0	0	0	0	0	0	0	0	0.8797	0	0	0	0	0	0	0	0	0	0.5753	0	0	0	0	0	0	1.7991	0	0	0	0	0	0.4222	1.757	0	0	0	0	0	0	0	0	0	0	0.7312	0	0	0	0	0
ENSG00000249830.1	0	0	0	0	0	0	0	0	0	0	0	0	0	0	0	0	0	0	0	0	0	0	0	0	0	0	0	0	0	0	0	0	0	0	0	0	0	0	0	0	0	0	0	0	0	0	0	0	0
ENSG00000187553.8	1	1	3.1699	1	0	1	2.8074	4.1699	2.585	3.585	1.585	1.585	1.585	0	2.8074	0	2.3219	0	0	4.0875	1	2	0	2.8074	2	3	0	1	4	0	0	1.585	3.1699	2.8074	2	0	1.585	3.1699	2	1	1	0	1	0	3.1699	3.3219	3.4594	1.585	2.8074
ENSG00000254846.1	1	0	0	0	0	0	0	0	0	0	0	0	0	0	0	0	0	0	0	0	0	0	0	0	0	0	0	0	0	0	0	0	0	0	0	1	0	0	0	0	0	0	1	0	0	0	0	0	0
ENSG00000161912.17	7.5622	7.858	5.9307	8.5038	6.8704	7.1898	6.0661	6.375	5.5546	5.7004	4.0875	4.7549	6.5699	7.9542	6.9658	7.098	7.7549	6.4757	6.4263	5.8329	5.7814	4.7004	7.8517	6.2668	7.4009	3.585	6.2479	7.9425	6.6724	8.0224	7.1799	6.2095	9.0526	5.8826	5.2854	6.3399	5.0875	6.6582	6.4094	6.9887	5.9069	5.6439	5.585	6.4429	6.8074	6.0875	6	7.6221	6.2479
ENSG00000236634.1	0	0	0	0	0	0	0	0	0	0	0	0	0	0	0	0	0	0	0	0	0	0	0	0	0	0	0	0	0	0	0	0	0	0	0	0	0	0	0	0	0	0	0	0	0	0	0	0	0
ENSG00000250385.1	0	0	0	0	0	0	0	0	0	0	0	0	0	0	1	0	0	0	0	2.3219	0	0	0	1	0	1	0	0	1	0	0	0	0	1.585	0	0	1.585	0	0	0	0	0	0	0	0	1.585	0	0	0
ENSG00000147378.11	2.8074	1	3	1	1	0	3.7004	2.8074	6.7549	2.3219	3.4594	2.585	1	2	1.585	1	1	1	1	4.1699	1	3	0	3.585	1	1	1	1	2.585	0	0	2.8074	2.8074	0	2.3219	1	4.0875	0	3.8074	1	1	1	1	0	0	2	2.585	0	1.585
ENSG00000233997.5	0	0	0	0	0	0	0	0	0	0	0	0	0	0	0	0	0	0	0	0	0	0	0	0	0	0	0	0	0	0	0	0	0	0	0	0	0	0	0	0	0	0	0	0	0	0	0	0	0
ENSG00000144199.11	7.2178	8.3051	6.8835	8.3654	7.8619	7.9771	8.6322	8.6596	9.3182	7.7896	7.7742	8.0409	7.9985	7.6651	8.3728	8.1597	8.3625	7.9347	8.7224	8.7283	7.7206	8.5393	8.6253	8.0342	8.5685	7.7548	7.5537	8.0875	8.2809	8.337	7.9504	10.2391	8.9691	7.9987	8.0833	7.8445	7.8049	8.1748	7.751	8.8864	7.4668	7.2564	8.1097	9.1954	8.5144	8.222	7.79	8.3872	8.3281
ENSG00000258100.1	0	1.585	1	0	0	0	2	4	1.585	2.8074	2.585	2.3219	0	0	1	0	1	0	0	2.8074	0	3.1699	0	2.3219	0	2	0	1	4.4594	1	0	2	1	2.585	3.1699	0	1	2.3219	0	0	0	0	1.585	1.585	3.1699	2.8074	1.585	0	2.8074
ENSG00000243911.3	0	0	0	0	0	0	0	0	0	0	0	0	0	0	1	0	0	0	0	0	0	0	0	0	0	0	0	0	0	0	0	0	0	0	0	0	0	0	0	0	0	0	0	0	0	0	0	0	0
ENSG00000197475.11	0	0	0	0	0	0	0	0	0	0	0	0	0	0	0	0	0	0	0	0	0	0	0	0	0	0	0	0	0	0	0	0	1.585	0	0	0	0	0	0	0	0	1	0	0	0	0	0	0	0
ENSG00000271831.1	0	0	0	0	0	0	0	0	0	0	0	0	0	0	0	0	0	0	0	0	0	0	0	0	0	0	0	0	0	0	0	0	0	0	0	0	0	0	0	0	0	0	0	0	0	0	0	0	0
ENSG00000075131.9	6.2649	5.8826	6.7502	6.2675	4.5236	6.2096	6.9283	7.7121	7.1214	6.7241	7.1933	7.9326	5.8997	5.2098	7.4975	5.709	5.9635	4.7004	6.4152	7.2179	4.9069	6.8948	5.8704	7.8619	6.4373	6.6616	5.366	5.4263	7.3512	6.0459	5.3111	7.9505	6.7903	7.5095	7.1262	6.2977	6.7517	7.7327	8.1013	6.9165	4.9069	5.4857	6.2063	8.0477	7.531	7.3445	6.1799	6.033	6.9629
ENSG00000246363.2	0	0	0	1	0	0	1	2	1.585	1.585	1.585	2	0	0	3.4594	0	1	0	1	0	0	1.585	0	2.3219	0	1	1.585	1	1.585	0	0	1	1	2	1	0	1.585	0	6.0224	0	1	0	1.585	2	2.8074	2.585	1.585	0	1
ENSG00000225394.1	0	0	0	0	0	0	0	0	0	0	0	0	0	0	0	0	0	0	0	0	0	0	0	0	0	0	0	0	0	0	0	0	0	0	0	0	0	0	0	0	0	0	0	0	0	0	0	0	0
ENSG00000251719.1	0	0	0	0	0	0	0	0	0	0	0	0	0	0	0	0	0	0	0	0	0	0	0	0	0	0	0	0	0	0	0	0	0	0	0	0	0	0	0	0	0	0	0	0	0	0	0	0	0
ENSG00000221461.2	0	0	0	0	0	0	0	0	0	0	0	0	0	0	0	0	0	0	0	0	0	0	0	0	0	0	0	0	0	0	0	1.1827	0	0	0	0	1.1043	0	0	0	0	0	0	0	0	0	0	0	0
ENSG00000184274.3	2	1.585	1	2.3219	2	1	2.8074	2.3219	1.585	1	2	1	2	0	2.8074	3.1699	0	1	0	0	0	1.585	0	1.585	1.585	2.585	0	1	1.585	2.3219	1	0	3.3219	3.1699	1	1	0	2.8074	2.3219	1.585	1	0	0	1	1	1.585	1	2.3219	1.585
ENSG00000100804.18	9.6671	9.7398	11.5897	10.0647	9.0307	10.4355	11.8101	12.0928	12.1158	11.9088	11.6684	12.3133	9.8994	9.2201	11.5679	9.6593	9.4798	9.3061	10.8078	12.4615	9.7499	11.9639	10.2321	12.4489	10.0668	11.328	9.2574	9.5546	11.5169	10.1189	9.7194	12.267	9.9571	12.0911	12.0651	10.1325	11.6314	12.0959	12.8746	10.6804	9.3837	9.7381	11.6148	12.3481	11.9513	11.6324	11.073	10.108	10.988
ENSG00000161267.11	6.0444	7.7004	7.3837	8.5314	6.4094	8.6582	10.058	9.4635	9.9366	9.7296	8.543	9.875	7.7211	6.6439	9.4009	7.1189	7.6366	7.2095	7.8009	10.4959	6.9773	9.2923	7.858	10.2107	7.8392	8.2192	6.6724	7.7415	8.3576	8.0928	7.3923	10.0688	8.4136	8.697	9.3509	7.3219	10.1189	8.8486	9.585	8.7682	7.7004	6.4919	8.633	11.733	9.1241	8.4878	9.0768	8.2479	8.1649
ENSG00000237068.1	1	0	1.585	0	0	0	0	0	0	1	0	0	0	0	0	0	0	0	0	0	0	0	0	0	0	0	0	0	0	0	0	0	0	0	0	0	0	0	0	0	0	0	0	0	0	0	0	1	0
ENSG00000143437.20	9.4157	10.0861	10.3848	10.5934	9.4115	9.6952	11.6407	11.1836	11.332	11.1085	11.7292	11.7578	9.9658	9.2143	10.8994	10.2336	9.5314	9.7846	10.2866	10.4737	9.3663	10.0848	10.2527	11.6257	10.3663	11.0661	9.2946	9.9189	11.1731	10.0403	10.0265	11.7805	10.2503	11.2842	10.4635	10.196	11.0437	11.9926	10.4533	10.6582	9.6384	9.5488	10.4818	11.444	11.2703	11.0154	10.5018	10.1799	11.2685
ENSG00000258136.1	3.466	3.1859	1.585	3.1763	3.4594	2.3277	2.3277	1	0	2.3248	1.5993	2.3248	2.6041	1.585	2.5922	2.3248	1.5993	2	2.5874	2.3277	2.025	0	3.5945	2.0108	3.7049	0	1.585	3.1859	1.585	4.0072	2.0072	3.1811	1.5945	1	1.0072	2.6041	3.3334	2.0108	2.8074	2.8278	2.5898	2.8156	2.0072	3.009	3.1731	1.0072	2	3.6088	1.585
ENSG00000240216.7	1	2	1.585	0	0	0	4.858	2	3.585	4	1.585	3.1699	0	1	2	1	0	0	1	5.2854	0	4.3219	2	5.585	2	4.7549	0	1	2.585	0	0	4	1.585	4.2479	1.585	0	8.2808	3.9069	0	1	0	0	5.8074	8.6036	3.7004	1	4.3219	1	2
ENSG00000254796.1	0	0	0	0	0	0	0	0	0	0	0	0	1	0	0	0	0	0	0	0	0	0	0	0	0	0	0	0	0	0	0	0	0	0	0	0	0	0	0	0	0	0	0	0	0	0	0	0	0
ENSG00000162623.15	8.375	8.8334	9.3095	8.751	7.4179	8.6795	9.3662	9.4124	9.6559	9.4731	9.764	9.7609	8.6633	7.6565	9.7047	8.3917	8.3155	8.1649	9.0147	8.9897	7.5259	9.0947	8.8424	10.0574	9.0028	9.4437	8.0835	8.224	9.324	8.7523	8.2987	10.1677	8.817	9.5084	8.6171	8.6295	8.9193	10.4643	10.2973	8.4471	7.5699	8.1969	8.9589	8.5294	10.0964	9.6364	8.7885	8.5819	9.6832
ENSG00000144749.13	11.9613	12.4793	10.9006	12.2773	11.5246	12.3552	11.4143	11.9739	13.3029	12.0297	11.5851	12.2853	12.5703	12.079	11.6729	12.0143	12.2212	11.9827	12.5437	11.2338	12.4223	10.4184	13.5862	11.9045	12.2724	11.3642	11.5006	12.0932	11.9672	12.8411	12.1533	12.3762	13.0436	12.1885	11.0567	12.1318	11.5297	12.5652	10.7313	13.9773	11.7339	12.3888	11.3089	10.5865	11.9777	11.4754	10.9098	11.8201	13.4302
ENSG00000207616.1	0	0	0	0	0	0	0	0	0	0	0	0	0	0	0	0	0	0	0	0	0	0	0	0	0	0	0	0	0	0	0	0	0	0	0	0	0	0	0	0	0	0	0	0	0	0	0	0	0
ENSG00000261205.2	0	0	0	0	0	0	0	0	0	0	0	0	0	0	0	0	0	0	0	0	0	0	0	0	0	0	1	0	0	0	0	0	0	0	0	1	0	0	1	1	0	0	0	0	0	0	0	1	0
ENSG00000116833.13	11.2802	11.7908	8.2143	11.3982	10.5498	11.5216	9.5216	10.9758	8.3399	8.1293	7.7748	10.0084	11.5103	10.6555	7.3129	11.6702	10.8642	11.3504	12.0464	7.6582	11.0382	9.1749	11.9883	11.183	11.4471	11.3788	10.5953	10.9337	8.3487	11.294	11.3875	6.5392	11.314	8.1548	9.6636	11.239	9.2784	11.7855	7.2095	11.7582	10.6411	10.8786	9.6348	5.6439	9.0821	8.5925	10.1319	11.3387	12.4142
ENSG00000134250.17	9.816	10.9757	11.9437	11.9279	10.0392	10.1904	13.4085	12.1807	13.308	12.2965	13.1577	13.7544	10.4066	9.8876	12.396	10.9669	10.0943	9.9301	11.5223	10.8876	9.9128	10.799	10.9927	13.725	11.0645	13.024	9.984	10.6132	12.3346	10.5672	10.247	12.4911	11.5767	12.6671	10.8831	11.135	11.4262	13.3893	9.0078	11.1062	10.6962	10.1978	12.2402	10.4221	12.208	12.1419	12.1578	10.8101	12.7317
ENSG00000140104.13	8.7977	9.2095	9.7004	9.5196	8.0334	8.8796	9.7296	9.2408	9.1649	9.0168	9.0634	8.7211	8.5236	8.3083	7.8765	8.3707	8.9944	8.5507	9.0768	10.4398	7.4179	9.1997	9.1898	9.2784	9.5774	8.0056	7.96	8.9307	8.5275	8.8138	8.9337	9.317	9.683	8.6366	9.137	7.8642	9.058	9.4263	10.2276	9.5216	8.2574	8.2288	8.9307	10.0445	8.7415	8.5546	9.0634	9.3685	8.8329
ENSG00000211947.2	1	3.8639	5.7735	1.585	0	0	7.165	9.2638	7.7225	8.4023	7.9692	8.9832	1	0	10.7636	0	0	2.585	3.4594	5.0457	0	0.3896	0	9.8705	0	9.8114	1	2	8.2052	1	0	11.4761	2.3219	7.0493	6.6439	1	0	9.4303	3.4607	1.844	2	0	6.6574	6.9173	7.6498	7.5746	7.0115	2.6439	7.8172
ENSG00000275527.1	1.6229	2.5607	1.7225	2.0072	0	1.4005	1.7225	1.7824	2.1827	1.2079	2.6871	0.9635	1.8237	1.4957	1.0976	2.9727	2.211	0	1.5705	1.7398	1.4594	1.4594	2.2479	0	2.7159	3.4249	1.4222	3.6485	1.9891	0	2.585	2.3646	4.3089	0	1.2449	2.433	2.5059	3.6182	3.9973	3.6147	0	2.926	2.067	3.6088	3.6927	3.4074	0	2.862	3.2839
ENSG00000004700.15	7.7612	8.4391	10.1618	9.0896	7.5081	7.7091	11.0994	10.3447	11.3082	10.8928	11.9803	12.1376	8.4876	7.3418	10.8917	8.5731	7.6363	7.9641	9.3644	9.1032	7.887	9.2835	8.91	11.1194	8.7807	10.3574	7.5706	7.8454	10.7201	8.1393	8.5576	12.1864	8.1618	10.7987	8.5627	8.8653	9.5394	11.3653	10.006	8.2989	7.957	7.8644	10.5174	9.3301	10.5009	10.8414	9.8362	8.8791	10.4444
ENSG00000141560.14	7.6221	8.4179	10.7322	9.0251	8.5236	8.4009	10.9542	11.2003	10.817	10.7415	10.2574	11.3191	8.1997	8.0056	10.5699	9.1278	8.8009	8.4471	9.0056	10.375	8.6795	9.7228	9.3151	10.6786	8.9513	10.4888	8.1085	8.1085	10.3117	8.8297	8.939	11.3095	9.8757	10.0768	10.8727	8.5016	10.0848	10.6348	10.6733	9.4346	8.8506	8.3083	10.1809	10.8414	9.9054	10.4315	9.543	8.8868	9.9233
ENSG00000005436.13	8.3034	8.6402	8.6366	9.1648	7.8574	8.5887	8.8102	9.1105	9.0587	8.9939	8.8796	9.4464	8.5157	8.1344	9.1556	8.7862	8.6575	8.611	8.9678	9.0683	8.1579	8.9956	9.1317	9.5392	9.1945	8.8926	7.9715	8.3871	9.1511	8.9004	8.5997	9.8032	9.5232	9.0928	8.8169	8.5734	8.857	9.561	9.7392	8.7108	8.0819	8.0926	8.7433	8.9229	9.7278	9.2038	8.8041	8.6326	9.5793
ENSG00000282602.1	0	0	0	0	0	0	0	0	0	0	0	0	0	0	0	0	0	0	0	0	0	0	0	0	0	0	0	0	0	0	0	0	0	0	0	0	0	0	0	0	0	0	0	0	0	0	0	0	0
ENSG00000246465.1	0	1	4.3923	1	0	0	0	3.1699	2.585	2.585	2.585	0	0	1.585	3.3219	1	1	0	0	3.7004	0	3.3219	1	3.4594	1.585	0	0	0	0	0	0	6.9887	0	3.1699	2.585	1.585	1	2	2	0	0	0	2.8074	1.585	1.585	3.4594	3.585	0	1
ENSG00000260239.1	0	0	0	0	0	0	0	0	0	0	0	0	0	0	0	0	0	0	0	0	0	0	0	0	0	0	0	0	0	0	0	0	1	0	0	0	0	0	1	0	0	0	0	1	0	0	0	0	0
ENSG00000257021.1	0	0	0	0	0	0	0	0	0	0	0	0	0	0	0	0	0	0	0	0	0	0	0	0	0	0	0	0	0	0	0	0	0	0	0	0	0	0	0	0	0	0	0	0	0	0	0	0	0
ENSG00000211787.1	1	1	0	0	0	0	0	2	1.585	2.3219	1	1.585	0	0	4.7004	1	0	0	0	1	0	1	0	2	1.585	2.3219	0	0	0	0	0	2.3219	0	2.3219	0	0	0	3.1699	0	0	0	0	0	0	3.4594	2	1	0	2.3219
ENSG00000253487.1	0	0	0	0	0	0	0	0	0	0	0	0	0	0	0	0	0	0	0	0	0	0	0	0	0	0	0	0	0	0	0	0	0	0	0	0	0	0	0	0	0	0	0	0	0	0	0	0	0
ENSG00000273569.1	0	0	0	0	0	0	0	0	0	0	0	0	0	0	0	0	0	0	0	0	0	0	0	0	0	0	0	0	0	0	0	0	0	0	0	0	0	0	0	0	0	0	0	0	0	0	0	0	0
ENSG00000228612.2	1	0	1.0072	0	0	0	2.0215	0	2.359	1.0215	1.6135	2.0391	0	0	0	0	0	0	0	1.0144	0	0	1.5945	3.2141	0	1.6229	0	0	0	0	0	3.0548	0	1.6041	0	0	0	0	1	0	0	0	0	1.6041	0	0	2.0108	0	2.0215
ENSG00000279630.1	0	0	0	0	0	0	0	0	0	0	0	0	0	0	0	0	0	0	0	0	0	0	0	0	0	0	0	0	0	0	0	0	0	0	0	0	0	0	0	0	0	0	0	0	0	0	0	0	0
ENSG00000201945.1	0	0	0	0	0	0	0	0	0	0	0	0	0	0	0	0	0	0	0	0	0	0	0	0	0	0	0	0	0	0	0	0	0	0	0	0	0	0	0	0	0	0	0	0	0	0	0	0	0
ENSG00000137726.15	8.2757	9.6177	9.83	10.5208	7.8817	9.0561	11.4201	12.3151	12.8537	11.7729	11.2959	11.3052	8.5496	8.445	10.5513	8.3088	9.1866	8.6178	8.9468	11.3827	7.7765	10.3538	9.3883	11.183	9.7813	11.1734	6.8947	9.0711	11.9571	8.6696	8.3653	9.8461	10.3987	11.2883	11.2328	8.7308	9.2746	11.3789	14.7381	8.9379	9.4466	7.6472	9.8988	8.7201	12.1298	11.2081	10.8497	9.8039	10.5748
ENSG00000237506.3	3.8943	4.6915	4.5674	4.2994	2.6276	5.0691	0	1.7908	2.9373	3.4343	2.991	2.9598	3.5668	2.7355	5.0321	3.1969	3.4423	2.6064	4.5072	4.1675	2.7527	3.1603	4.735	2.441	3.9146	3.3001	3.8217	3.7431	2.2987	5.1346	4.3597	3.8207	3.7049	4.126	2.5435	2.3951	2.5558	2.7463	2.8156	4.9809	3.3074	3.406	2.2357	4.6479	1.2388	3.0356	2.8217	3.5059	4.2327
ENSG00000159111.12	9.5507	9.7599	10.8918	9.3376	9.2715	8.9189	11.168	11.0941	11.1805	10.2819	10.5962	11.1749	9.5098	9.2621	10.6987	9.8297	9.3332	9.3151	9.9039	11.1555	9.0084	10.7457	10.0928	10.9979	9.7797	10.5275	9.1997	9.7245	9.9586	9.7682	9.8734	12.2435	9.7566	10.0755	10.7185	9.5622	10.8337	11.0593	11.03	10.4263	9.2192	9.4409	10.2216	10.6804	10.7657	10.3619	9.8122	9.8329	10.3399
ENSG00000266537.1	0	0	0	0	0	0	0	0	0	0	0	0	0	0	0	0	0	0	0	0	0	0	0	0	0	1	0	0	0	0	0	0	0	0	0	0	0	0	0	0	0	0	0	0	0	0	0	0	0
ENSG00000253300.1	0	0	0	0	0	0	0	0	0	1	0	0	0	0	1	0	0	0	0	0	0	0	0	0	0	0	0	0	0	0	0	0	0	0	0	0	0	0	0	0	0	0	0	0	0	0	0	0	0
ENSG00000213857.3	0	1	1	1	0	1.585	0	2	1	0	0	0	0	1.585	0	1.585	0	0	0	0	1	0	0	0	0	1	1	0	0	2	1	1.585	2.3219	0	0	1	0	0	0	2.3219	0	1.585	1.585	0	1	0	0	0	1
ENSG00000253546.1	0	0	0	0	0	0	0	0	0	0	0	0	0	0	0	0	0	0	0	0	0	0	0	0	0	0	0	0	0	0	0	0	0	0	0	0	0	0	0	0	0	0	0	0	0	0	0	0	0
ENSG00000235459.5	0	0	0	0	1.0144	1.0215	1.0566	2.1276	0	1.0635	1.189	1.6781	1.2265	0	3.3219	1.0215	0	0	1.0072	4.0496	0	2.4436	2.7225	0	0	1.6781	0	0	0	0	0	2.4463	0	1.0841	2.7442	0	2.4222	1.0566	1.0635	1.3618	0	0	1.0566	2.4303	1.0426	1.0635	0	1.2327	2.5033
ENSG00000232487.1	0	0	0	0	0	0	0	0	0	0	0	0	0	0	1	0	0	0	0	0	0	0	0	0	0	0	0	0	0	0	0	0	0	0	0	0	0	0	0	0	0	0	0	0	0	0	0	1	0
ENSG00000240527.1	1.6462	0	0	0	0	0	0	0	0	0	0	0	0.189	0	0	0	0	1.263	0	0	1.546	0	0	0	0	0	0	3.2615	0	0	0	0	3.3031	0	0	0	0	0	0	0	0	0	0	1.6415	0	0	0	0	0
ENSG00000279104.1	0	0	0	0	0	2	0	1	1.585	0	0	0	0	0	1	0	1	0	0	0	0	0	0	0	0	0	0	0	0	0	0	0	0	0	0	0	0	1	0	0	1	0	0	0	0	1	0	0	0
ENSG00000163291.14	6.4756	6.8158	8.1588	7.4108	6.5619	6.6285	8.7978	7.9425	9.3885	8.606	9.6728	9.3223	6.9	5.858	8.9627	7.4098	6.4053	6.6539	7.6927	7.6018	5.7549	8.3498	7.7182	9.6369	7.1648	8.2451	6.705	6.8455	8.6131	7.1098	6.5632	8.548	6.5419	8.6267	6.5999	6.7614	7.9848	9.1028	6.858	6.8948	6.1593	6.7312	8.0557	9.338	8.3279	9.1891	7.7962	6.9711	8.5552
ENSG00000183911.7	1	1	0	0	0	0	0	0	1	0	0	1	0	0	0	0	0	0	0	0	1	0	1	0	1	0	0	1.585	0	0	0	1.585	0	0	1	1	0	0	0	0	0	0	0	0	0	0	1	1	0
ENSG00000113657.12	7.4263	9.3421	12.3382	9.6366	6.3399	7.1799	14.0443	13.6478	15.1947	14.0899	14.4903	14.7547	7.6366	7.0553	13.6095	7.3576	7.5469	6.4429	8.5546	13.198	6.3923	12.2348	8.2668	13.4979	9.9129	12.8611	7.4179	7.5469	14.5228	7.6366	6.1699	13.3519	8.5999	13.6265	12.7971	6.9189	12.1923	14.1264	9.676	8.0875	7.6724	7.0768	12.6089	13.2377	13.7986	13.7538	12.9007	7.96	12.7993
ENSG00000169429.10	5.1293	5.7004	10.3902	8.6073	3.1699	4.6439	12.4338	10.3531	10.1997	11.9766	9.8424	10.9766	4.3219	3.7004	10.5689	4.9542	2.3219	3.3219	9.1447	8.8549	4.3219	10.4737	4.858	11.1743	9.7698	9.2312	7.5078	3.585	8.1849	4.6439	4	10.5641	7.0768	10.8948	9.2831	3.7004	8.9542	11.3449	4	5.4919	3.7004	8.6073	10.6175	6.6582	10.8803	11.1643	9.2946	6.858	9.7846
ENSG00000025770.18	9.1447	9.9958	10.978	9.9114	9.0795	9.6184	10.6909	10.6653	10.7372	10.3399	10.5177	10.93	9.0954	9.4305	10.9629	9.4919	9.8948	8.9915	9.8041	11.908	9.568	10.2866	9.9263	10.0901	10.1874	9.5925	9.1497	9.5831	10.363	9.7549	9.7039	11.3756	10.9285	10.6366	10.764	9.9744	10.2046	10.796	10.2715	10.6321	9.1898	9.2408	9.7228	11.1948	10.7048	10.7039	9.8781	10.128	9.7912
ENSG00000222658.1	0	0	0	0	0	0	0	0	0	0	0	0	0	0	0	0	0	0	0	0	0	0	0	0	0	0	0	0	0	0	0	0	0	0	0	0	0	0	0	0	0	0	0	0	0	0	0	0	0
ENSG00000256627.1	0	0	0	0	0	0	0	0	0	0	0	0	0	0	0	0	0	0	0	0	0	0	0	0	0	0	0	0	0	0	0	0	0	0	0	0	0	0	0	0	0	0	0	0	0	0	0	0	0
ENSG00000207976.1	0	0	0	0	0	0	0	0	0	0	0	0	0	0	0	0	0	0	0	0	0	0	0	0	0	0	0	0	0	0	0	0	0	0	0	0	0	0	0	0	0	0	0	0	0	0	0	0	0
ENSG00000237574.1	0	0	0	0	0	0	0	1.585	0	0	0	0	0	0	0	1	0	0	0	0	0	0	0	0	0	0	0	0	0	0	0	0	0	0	0	0	0	0	0	0	0	0	0	0	0	0	0	0	0
ENSG00000240342.3	12.6005	12.4069	9.1925	12.4697	10.6935	11.4164	11.1479	11.7214	11.8074	11.6483	11.3768	11.2748	11.4652	11.0627	11.6817	12.4258	11.5234	11.6632	13.3855	12.5179	11.3689	10.8182	12.7055	9.9621	12.0137	10.7591	12.0271	12.088	11.3444	13.1636	11.6275	12.3734	12.2196	10.4983	11.4255	11.4323	11.7125	12.0994	11.3624	12.3608	12.0765	11.7708	11.1603	12.3827	11.6706	11.7338	9.7663	11.5607	11.1565
ENSG00000280959.1	0	0	0	0	0	0	0	0	0	0	0	0	0	0	0	0	0	0	0	0	0	0	0	0	0	0	0	0	0	0	0	0	0	0	0	0	0	0	0	0	0	0	0	0	0	0	0	0	0
ENSG00000150510.15	4.9069	5.7004	5.3219	7.0875	3.9069	5.3576	7.1396	7.9773	9.7748	6.585	6.3576	6.5546	4.6439	4.9542	7.7682	5.1699	4.585	4.4594	7.0444	6.1898	4.0875	5.7279	5.1293	6.3576	5.9542	7.8455	4.858	4.858	7.5392	5.3219	4.0875	6	7.098	7.5236	6.9425	5.0444	5.4919	8.1649	6.8455	4.7549	4.9069	5.3219	7.1189	5.6147	8.1447	7.8887	6.7814	4.858	7.4512
ENSG00000163297.16	7.1898	9.0553	12.0369	10.196	7.0112	8.1898	12.8517	12.0964	12.9304	13.3487	13.0936	12.9991	8.4757	7.4263	11.7756	8.4346	8.1948	7.7074	8.7682	12.8486	6.5078	11.5435	8.8673	14.0644	8.6795	12.3955	6.9887	7.5774	12.4494	8.1997	8.098	12.136	8.9513	11.944	12.4561	8.2143	12.4551	12.0931	8.611	7.8009	8.1799	7.1085	11.9758	11.0444	11.6961	11.722	11.989	8.5887	11.4742
ENSG00000253376.1	0	0	0	0	0	0	0	0	0	0	0	0	0	0	0	0	0	0	0	0	0	0	0	0	0	1	0	0	0	0	0	0	0	0	0	0	0	1.585	2	0	0	0	0	3.585	1	0	0	0	0
ENSG00000252066.1	0	0	0	0	0	0	0	0	0	0	0	0	0	0	0	0	0	0	0	0	0	0	0	0	0	0	0	0	0	0	0	0	0	0	0	0	0	0	0	0	0	0	0	0	0	0	0	0	0
ENSG00000034053.14	8.9039	8.0661	8.3399	8.4878	7.7415	8.0715	9.8122	8.5812	8.9366	9.4429	9.1472	9.4898	7.7814	7.9658	10.2574	8.1749	7.0112	5.3576	8.8392	9.6457	7.5469	7.7944	9	8.9099	7.7616	7.2761	8.9658	6.7682	9.4635	9.2095	7.6073	9.3729	8.6257	8.1137	7.9484	8.4263	8.2192	8.7074	4.585	6.9773	7.3129	6.6865	6.9887	5.4594	8.6257	8.6511	8.0112	9.2761	7.9189
ENSG00000271737.1	1.585	3.4594	3.9069	3.1699	2.8074	1	5.0444	4.8074	4.9542	3.7004	3.1699	2.8074	2.585	2.3219	3.4594	2.585	2	2.8074	3.4594	6.8202	2.8074	5	2.8074	3.585	2.8074	2.585	2	3.7004	4.6439	1	3.3219	7.0661	3.4594	3.585	5.2479	3.4594	5.4263	4.2479	5.858	3	2.585	2	4.1699	6.2095	5	3.7004	3.7004	3.9069	4
ENSG00000173436.13	9.0961	9.3061	9.8202	9.5274	8.6406	8.9929	11.6039	11.5102	11.3215	11.2195	10.9226	11.3437	8.8656	8.7822	11.2383	9.3531	9.4451	8.6579	9.7771	12.1985	8.5445	11.9218	9.418	11.7166	9.4864	10.8421	8.3464	8.9905	10.7286	9.2193	9.1033	10.8245	9.6764	10.721	11.3691	9.1548	10.6512	11.0794	11.6377	9.781	8.8072	8.7235	10.3617	10.9356	10.8645	11.0162	10.3227	9.3438	10.32
ENSG00000212368.1	0	0	0	0	0	0	0	0	0	0	0	0	0	0	0	0	0	0	0	0	0	0	0	0	0	0	0	0	0	0	0	0	0	0	0	0	0	0	0	0	0	0	0	0	0	0	0	0	0
ENSG00000260997.1	1.585	1.585	2.8074	1.585	0	1	4.3923	6.6582	5.0444	4.7549	4	5.7004	2	1.585	8.6366	1.585	3	0	3.585	4.7004	0	1	3	5.2095	4.1699	5.2854	0	1	4.3923	2.3219	2	5.9773	4.6439	5.0875	2.8074	2	2.8074	6.5999	3.3219	1	0	2.585	4.3923	2	6.7279	7.2288	5.0444	2.585	5.4594
ENSG00000163536.12	7.8202	7.8642	7.3399	8.4838	8.2715	9.7715	7.9366	8.2808	8.2288	8.2095	9.1724	7.8392	9.0715	8.4635	7.9307	8.5392	8.697	7.7415	9.1724	7.1085	9.1724	8.1033	9.1849	8.0821	7.9009	8.2854	7.6511	8.7381	8.0874	9.0334	9.1849	7.8887	7.1699	7.4676	7.8826	9.2923	6.4094	8.7582	12.1344	9.2715	8.4136	8.2336	6.7279	5.9307	8.7381	7.1293	7.6439	8.543	9.7091
ENSG00000258544.1	0	0	0	0	0	0	0	0	0	0	0	0	0	0	0	0	0	0	0	0	0	0	0	0	0	0	0	0	0	0	0	0	0	0	0	0	0	0	0	0	0	0	0	0	0	0	0	0	0
ENSG00000215922.1	0	0	0	0	0	0	0	0	0	0	0	0	0	0	0	0	0	0	0	0	0	0	0	0	0	0	0	0	0	0	0	0	0	0	0	0	0	0	0	0	0	0	0	0	0	0	0	0	0
ENSG00000270701.1	0	0	0	0	0	0	0	0	0	0	0	0	0	0	0	0	0	0	0	0	0	0	0	0	0	0	0	0	0	0	0	0	0	0	0	0	0	0	0	0	0	0	0	0	0	0	0	0	0
ENSG00000277997.1	0	0	0	0	0	0	0	0	0	0	0	0	0	0	0	0	0	0	0	0	0	0	1	0	0	0	0	0	0	0	0	0	0	0	0	0	0	0	0	0	0	0	0	0	0	0	0	0	0
ENSG00000224854.3	0	0	4.2479	0	0	0	0	0	0	2.8074	0	0	0	0	0	0	0	0	0	2.3219	0	0	0	1.585	0	0	0	0	1	0	0	3.8074	0	4.1699	1	0	1	2.8074	1	0	0	0	0	0	2.8074	1	0	0	0
ENSG00000223821.1	0	1	1	0	0	1	0	1.6229	2	0	1	1.0286	1.585	1	2	0	0	0	0	0	1	0	0	0	1.585	0	0	1	2.3391	1	0	0	1	1	1	0	1	1.585	1.585	0	0	0	0	0	2.3219	1.5945	0	0	1
ENSG00000262566.1	0	0	0	0	0	0	0	0	0	0	0	0	0	0	0	0	0	0	0	0	0	0	0	0	0	0	0	0	0	0	0	0	0	0	0	0	0	0	0	0	0	0	0	0	0	0	0	0	0
ENSG00000277493.1	0	0	0	0	0	0	0	0	0	0	0	0	0	0	0	0	0	0	0	0	0	0	0	0	0	0	0	0	0	0	0	0	0	0	0	0	0	0	0	0	0	0	0	0	0	0	0	0	0
ENSG00000198833.6	10.0485	10.23	10.7117	9.9129	9.8642	10.4898	11.8708	11.462	11.8761	11.403	11.9473	12.4458	10.8595	9.2095	12.1696	11.0614	10.3095	10.1699	11.3035	10.4273	9.8122	10.9084	11.242	11.8576	10.2167	11.7636	9.9425	10.341	11.3055	10.4635	10.3174	11.369	9.6883	11.8529	10.8857	10.8065	11.2354	12.1526	12.7877	10.9887	9.6257	10.5127	10.93	11.8611	11.628	11.556	10.9636	10.1984	11.7048
ENSG00000267365.1	2.8074	4.1699	3.3219	4.0875	1.585	3.3219	4.7004	4.2479	5.1293	4.4594	5.0875	4.7549	3	2.3219	3.7004	4.0875	2.8074	3.585	4.2479	4.8074	2.3219	2.3219	1.585	4	3.585	3.4594	3	3.4594	5.1293	3.1699	3.1699	6.6294	1.585	4.2479	4	3.585	3.3219	5.3219	7.6073	3.1699	4.0652	3.1699	4	8.1083	5.0875	4.5236	4.2479	3.1699	5
ENSG00000163508.12	4	3.3219	3.1699	2.585	1	3.8074	4.8074	7.0768	4.5236	5.2854	3.4594	6.1699	3.7004	2.3219	7.8887	3.3219	3	2	2.8074	6.1497	2	3.8074	4.3219	6.7549	3.3219	6.9887	2	3.3219	4.6439	3.9069	3.1699	5.9542	3.4594	6.8074	5.1293	2.585	3.3219	8.3174	5	3	3.585	3	5.5546	4.0875	7.0224	7.5157	6.8202	2.3219	7.8202
ENSG00000227834.1	0	0	0	0	0	0	0	0	0	0	0	0	0	0	0	0	0	0	0	0	0	0	0	0	0	0	0	0	1	0	0	0	0	0	0	0	0	0	0	0	0	0	0	0	0	0	0	0	0
ENSG00000270482.1	2	1	0	3.1699	0	2	1	2.585	0	1	2.585	0	1	1	2	0	1	2	0	3.585	2.3219	0	0	1.585	2	1.585	0	1.585	1.585	0	0	2.585	3	1	1	0	1	2.3219	3.7004	2	1.585	0	1	2.585	1	3.1699	1.585	1	1.585
ENSG00000258572.1	1.585	0	0	1.585	0	0	2.585	3.7004	2.8074	2.3219	2.8074	3.8074	1	1	6.4263	0	1	0	3.3219	3	0	2	1	1.585	2.585	3	1	1	4.2479	2.3219	0	4.2479	1	2.8074	2.3219	0	0	4.4594	1.585	0	1	0	2	2.585	4.3923	3.3219	2.3219	1	3.8074
ENSG00000260992.1	3.9069	4.2479	4.1699	3.9069	4.2479	3.4594	6.0875	5.9307	5.4263	5.1699	5.4594	5.6147	4.9542	3.3219	5.0875	4.2479	3.585	3.3219	4.7004	6.5546	4.7004	5.0444	3.8074	6.0224	4.1699	4.0875	2.585	4.6439	5.4263	3.4594	4.7004	9.2264	5.1699	5.2095	5.1293	4.1699	4.9542	5.4263	5.858	5.4919	4.5236	3	5.0444	6.9307	5.8826	4.585	5.0875	4.4594	4.9069
ENSG00000167807.15	6.1031	5.9866	5.2994	6.1819	2.9203	5.14	5.2441	5.8184	5.2048	4.9231	3.852	2.6064	4.1635	4.7576	5.3576	5.0139	5.7962	4.7131	4.942	5.3579	4.6141	5.5558	4.7698	3.9873	6.438	4.228	4.7021	5.4453	5.6963	5.4909	4.5229	5.6679	7.1999	5.4074	5.4947	4.017	4.1747	6.0753	5.1611	5.6441	4.1922	4.1367	5.1859	4.354	5.6038	5.3796	5.3621	5.7181	4.0224
ENSG00000183578.5	3	3.8074	5.858	5.7279	2	4.0875	8.7313	8.6405	8.6073	7.5999	8.4594	7.6073	5.2479	2.585	8.6147	4.1699	3.7004	4.6439	6	7.1085	2.8074	6.3219	5.1699	7.8392	5.7279	7.0661	3.4594	4.8074	9.543	3.8074	3.9069	7.7682	4.4594	8.4676	7.7616	4.0875	4.9542	8.0821	4.9542	5	4.3923	4.3909	8.1085	7.3309	8.7381	8.4094	7.2479	4.858	7.9248
ENSG00000251256.1	0	0	0	0	0	0	0	0	0	0	0	0	0	0	0	0	0	0	0	0	0	0	0	0	0	0	0	0	0	0	0	0	0	0	0	0	0	0	0	0	0	0	0	0	0	0	0	0	0
ENSG00000265222.1	1.585	0	3.4594	1	1.585	0	1.585	1	2.8074	2	2	2.585	0	0	3.8074	1	0	0	1.585	4.1699	1	3	1.585	2.8074	2.3219	1	1	1	1	2.3219	0	3	0	1	1	1	2	3.4594	2	2	1	0	2	3.1699	3	1	1	0	0
ENSG00000124664.10	3	5.7814	10.6175	4.4594	2	3.3219	11.2378	9.5831	11.1755	10.4105	7.375	10.0251	2.585	3	8.6147	2	4.1699	2.8074	2.585	11.7482	2.3219	10.3432	4.585	9.6671	4.1699	8.7944	1.585	3.585	9.3465	3.9069	2.3219	6.5546	4.4594	11.2674	10.0861	2.585	10.5018	9.3487	5.1293	3	1.585	2.3219	9.0084	14.5376	8.0334	9.8704	9.5887	4.4594	7.9658
ENSG00000260883.1	0	0	0	0	0	0	0	0	0	0	0	0	0	0	0	0	0	0	0	0	0	0	0	0	0	0	0	0	0	0	0	0	0	0	0	0	0	0	0	0	0	0	0	0	0	0	0	0	0
ENSG00000253497.1	0	0	0	0	0	0	0	1.5261	0	0	3.2219	0	0	0	1.5008	0	0	1	0	0	0	0	0	0	0	0	0	0	0	0	0	0	0	0	0	0	0	0	0.6599	0	0	0	0	0	0	2.3219	0	0	0
ENSG00000116299.16	12.2088	12.272	7.8948	11.9218	12.3205	13.1483	10.2715	11.2625	10.5382	12.3092	11.3117	10.9159	12.7125	12.0098	9.1319	13.0033	11.5353	12.255	12.7332	8.6618	13.0512	7.5546	12.7932	11.1867	12.6025	11.7194	12.4359	12.4686	12.8737	12.4025	12.3168	7.1898	11.7764	12.1296	11.0355	12.9035	7.9944	12.5114	16.3281	12.9712	12.3904	11.9192	9.9248	16.0251	13.6069	11.3548	11.5196	12.4941	13.0406
ENSG00000170469.10	4.9542	5.2854	5.0875	5.9069	4.8074	5.4263	6.4594	6.7682	6.5999	5.7814	5.7004	5.5236	5.1293	4.585	5.7279	5.0875	5.4594	4.3923	5.7549	6.2095	4.5236	6.0224	5.0875	6	5.8074	6.3219	3.585	4.7549	5.3576	5.2479	4.585	7.5699	6.2479	5.1699	6.4429	5.3576	6.4594	6.7549	8.1189	5.2095	4.9069	4.3219	6.1898	6.0875	6.4263	5.7814	5.3219	5.0444	6.1898
ENSG00000223800.1	0	0	0	0	0	0	0	0	0	0	0	0	0	0	0	0	0	0	0	0	0	0	0	0	0	0	0	0	0	0	0	0	0	0	0	0	0	0	0	0	0	0	0	0	0	0	0	0	0
ENSG00000263595.2	0	0	0	0	0	0	0	0	0	0	0	0	0	0	0	0	0	0	0	0	0	0	0	0	0	0	0	0	0	0	0	0	0	0	0	0	0	0	0	0	0	0	0	0	0	0	0	0	0
ENSG00000184319.15	6.5492	8.7942	8.522	7.6555	6.2821	7.5565	9.4338	9.7304	9.5457	9.2528	9.9427	9.8796	6.6575	6.9564	9.1812	7.3489	7.3814	7.5797	7.5912	9.6634	6.8702	9.072	6.8152	9.148	8.2378	9.0552	6.8272	6.9054	9.1201	6.882	7.1826	9.0021	8.4736	8.8638	9.2521	6.7804	7.6495	9.8038	9.6612	7.6836	6.3129	6.2338	8.1271	8.0842	9.2792	9.3326	8.626	7.0903	8.4508
ENSG00000277775.1	0	0	0	0	0	0	0	0	1	0	0	0	0	0	0	0	0	0	0	1	0	0	0	0	0	0	0	0	0	0	0	1.585	0	0	0	0	0	0	0	0	0	0	0	1	0	0	0	0	0
ENSG00000277889.1	0	0	0	0	0	0	0	0	0	0	0	0	0	0	0	0	0	0	0	0	0	0	0	0	0	0	0	0	0	0	0	0	0	0	0	0	0	0	0	0	0	0	0	0	0	0	0	0	0
ENSG00000142233.11	2.3219	3.585	4.4594	3.9069	2.585	4.7549	3.1699	4.585	3	3.1699	2.8074	3.3219	3.7004	2.3219	4.7549	2.8074	4	3.7004	3.3219	4.7004	3.1699	2.3219	4.3219	2.3219	3.4594	0	2.8074	3.8074	4.2479	2.3219	3.9069	6.8074	5.3219	3.4594	4.3219	3	3.4594	4.585	4.3219	3.9069	4.0875	2	3.8074	3.3219	5	4.9542	4.2479	4.858	3.3219
ENSG00000139890.9	3.1699	4.1699	4.9069	4.8074	3.7004	3.7004	5.3219	5.2854	4.8074	4.5236	3.8074	5.0444	2.3219	3.7004	5.9307	2.585	3.8074	3.4594	4.585	6.0224	3.4594	5.4919	3.9069	4.6439	4.7549	2.3219	3.1699	3.8074	5.1699	3.8074	3.3219	6.2479	5.7549	5.3219	5.5546	3.7004	6.4263	5.6439	8.8329	4.3923	2.8074	2.8074	4.3219	6.4757	6.2479	5.3923	4.3219	4.5236	4.1699
ENSG00000249882.1	0	0	0	0	0	0	0	0	0	0	0	0	0	0	0	0	0	0	0	0	0	0	0	0	0	0	0	0	0	0	0	0	0	0	0	0	0	0	0	0	0	0	0	0	0	0	0	0	0
ENSG00000152082.13	11.2581	11.1339	10.8716	11.2993	10.706	10.5857	11.9605	12.1456	11.8769	11.82	9.5774	9.506	10.9709	10.8608	12.203	11.0093	11.3781	10.844	11.655	13.3591	10.5096	11.4422	11.3321	8.9305	10.8976	8.6922	10.793	11.0614	11.0353	11.1913	11.2384	12.8479	11.7579	10.9479	12.2893	10.5507	11.4292	11.2477	11.7824	12.3343	10.6644	10.8257	10.3193	12.1121	10.7823	11.4663	11.3081	11.2371	11.0872
ENSG00000253770.1	0	0	0	0	0	0	1.585	0	0	0	0	0	0	0	0	0	0	0	0	0	0	0	0	0	1	0	0	0	0	0	0	0	0	0	0	0	1.585	0	0	0	0	0	1.585	0	0	0	0	1	0
ENSG00000260100.1	0	0	0	0	0	0	1	0	1	0	0	0	0	0	1	0	0	0	0	1.585	0	1	1	0	0	0	0	0	0	0	1	2.8074	0	0	0	1	2.8074	0	0	0	0	0	0	1	2.8074	1	2	0	1
ENSG00000227379.2	1.585	1	0	0	1	1	1.585	1.5898	2.5922	1	0	0	0	1	1	0	1.585	0	0	2.8074	1.585	2	0	2	1	2	0	0	1.6369	0	1	2	2.585	1	1	0	1.585	0	0	0	0	0	0	0	2	1	1.585	1	2.8135
ENSG00000196581.10	5.585	5.8826	5.4594	8.5699	7.7814	7.9307	7.2574	7.9484	4.6439	5.9773	4.5236	5.7549	6.7549	7.6439	5.4919	7.4838	8.8486	6.2668	8.4388	6.858	3.8074	6.8455	8.0715	6.9887	8.3399	6.5236	5.2479	9.4073	5.9069	7.8948	7.5622	6.2095	7.7142	4.585	6.3923	7.5392	4	7.5999	6.2095	8.1447	7.5236	5.2832	5.9773	4.8074	5.5546	5.585	7.1898	8.5118	7.1396
ENSG00000147885.4	0	0	0	0	0	0	0	0	0	0	0	0	0	0	0	0	0	0	0	0	0	0	0	0	0	0	0	0	0	0	0	0	0	0	0	0	0	0	0	0	0	0	0	0	0	0	0	0	0
ENSG00000253613.2	0	0	0	0	0	0	0	0	0	0	0	0	0.585	0	0	0	0	0	0	0	0	0	0	0	0	0	0	0	0	0	0	0	0	0	0	0	0	0	0	0	0	0	0	0	0	0	0	0	0
ENSG00000201277.1	0	0	0	0	0	0	0	0	0	0	0	0	0	0	0	0	0	0	0	0	0	0	0	0	0	0	0	0	0	0	0	0	0	0	0	0	0	0	0	0	0	0	0	0	0	0	0	0	0
ENSG00000225240.1	0	0	0	0	0	0	0	0	0	0	0	0	0	0	0	0	0	0	0	0	0	0	0	0	0	0	0	0	0	0	0	0	0	0	0	0	0	0	0	0	0	0	0	0	0	0	0	0	0
ENSG00000237000.1	0	0	0	0	0	0	0	0	0	0	0	0	0	0	0	0	0	0	0	0	0	0	0	0	0	0	0	0	0	0	0	0	0	0	0	0	0	0	0	0	0	0	0	0	0	0	0	0	0
ENSG00000207765.1	0	0	0	0	0	0.189	0.1375	1.5261	1.4436	0.856	0	2.1538	0	0.696	0.1635	1.2449	0	0	0.4957	0	0	1.1243	1.7181	2.3132	1.3045	1.696	0	1.0072	1.844	0	0	0	0	0	0	1.3161	1.2987	0.4436	1.0496	0	0	0	1.9523	1.2265	0	1.774	0.7655	0.4751	0
ENSG00000201649.1	0	0	0	0	0	0	0	0	0	0	0	0	0	0	0	0	0	0	0	0	0	0	0	0	0	0	0	0	0	0	0	0	0	0	0	0	0	0	0	0	0	0	0	0	0	0	0	0	0
ENSG00000260007.1	1.9819	0	3.6554	0	0	0	2.2234	0	0	0	2.3868	0	2.9946	2.0909	0	0	0	0	3.7538	3.5261	2.144	2.5583	0	0	0	2.6531	0	0	2.7334	0	0	3.8982	0	2.266	0	0	2.5656	0	0	3.9991	2.1473	0	0	0	0	0	0	0	0
ENSG00000143384.12	11.8564	12.6636	13.3472	13.5085	11.6781	11.5967	14.6176	14.0486	14.3378	14.3808	14.2994	14.3729	13.0481	11.7916	14.8596	12.6015	11.8305	12.3143	13.7534	14.3709	11.567	13.4214	13.7809	14.9958	13.0673	13.7452	12.2183	12.2246	14.7051	12.8471	12.6152	15.3666	13.0035	14.5793	13.7256	12.2375	13.9632	14.9974	12.2061	12.9281	12.9605	12.9674	14.249	14.2666	14.697	14.5482	13.5787	14.1735	14.3153
ENSG00000248986.1	0	0	0	0	0	0	0	0	0	0	0	0	0	0	0	0	0	0	0	0	0	0	0	0	0	0	0	0	0	0	0	0	0	0	0	0	0	0	0	0	0	0	0	0	0	0	0	0	0
ENSG00000223876.1	0	0	0	0	0	0	0	0	0	0	0	0	0	0	0	0	0	0	0	0	0	0	0	0	0	0	0	0	0	0	0	0	0	0	0	0	0	0	0	0	0	0	0	0	0	0	0	0	0
ENSG00000277541.1	0	0	0	0	0	0	0	0	0	0	0	1	0	0	0	0	0	0	0	0	0	0	0	0	0	0	0	0	0	0	0	0	0	0	0	0	1	0	0	0	0	0	0	0	0	0	0	0	1
ENSG00000162692.10	9	9.2668	10.3641	11.2668	6.2854	6.6582	11.6537	11.9659	10.8611	12.1671	11.0272	10.7296	7.1085	5.7279	12.2195	7.4838	7.1699	6.7004	9.0334	10.8727	7.7347	11.6843	8.1137	13.3467	11.2755	11.7155	9.1137	6.6865	10.6786	8.7347	6.4429	11.1	8.8297	11.1306	10.3432	7.4429	10.611	12.4571	8.7211	7.1699	6.9069	9.0224	11.2544	7.8392	11.3886	11.1529	10.9293	8.3309	11.9586
ENSG00000132429.9	1.585	2.8074	3.1699	2.3219	1.585	2	4	3.9069	4.9542	5.9069	5.1293	4.3923	1.585	1.585	4.0875	1	1.585	2.3219	3.1699	3	1.585	3	2.3219	4.2479	3.4594	4.3923	1	3	5.3219	2.8074	1	3	3.1699	5.1699	2.3219	1	1	3.4594	11.1434	3	3	0	3.8074	5.7279	6.1085	5.4919	4.2479	3.4594	4
ENSG00000091583.10	5.4919	6.0875	3.7004	6.375	6.4594	7.0553	6.7279	6.8329	5.6147	9.5755	7.7748	7.4429	5.858	5.9069	6.0224	6.8329	6.2854	6.0661	6.4263	7.4838	6.0224	5.585	6.8826	7.7074	6.8948	8.3837	4.0875	6.9542	9.69	5.9307	6.7142	1	7.1699	7.2479	8.96	6.8329	1.585	9.0688	10.4136	6.8329	6.9069	5.3219	6.4429	7.9887	10.4615	7.9366	8.2621	7.6724	8.9425
ENSG00000237691.1	1	0	0	0	0	0	1	0	2	1	0	0	0	0	0	0	0	0	0	1	0	0	0	0	1	1	0	0	0	0	0	2.3219	0	0	0	0	4.1699	0	0	0	0	0	0	0	0	0	0	0	0
ENSG00000240395.1	0	1.585	3.1763	2.8074	2	2.3219	3.6194	4.917	3.4289	4.1359	3.4893	4.7175	2.8074	0	6.2553	1	3	1	2.8074	3.8248	2.585	3.3406	3.585	4.0925	2	3.2434	2	1.585	3.1194	1	1	4.2854	1.585	3.0054	3.7452	2.3219	4.6622	4.4469	4.3882	3	1.585	2.8074	3.9736	4.7043	3.7803	3.8817	3.1747	2.585	3.9533
ENSG00000187003.6	1.585	0	0	0	0	1	0	1	0	0	0	0	0	2	0	0	1	0	0	0	1.585	0	0	0	0	0	1.585	1	1	0	1	0	0	0	0	2.3219	0	0	0	0	1.585	0	0	0	0	0	0	0	0
ENSG00000261195.1	0	1	1.585	0	0	0	0	1.585	1	1	0	0	1	0	1	0	0	1	1.585	0	0	1.585	0	0	2.3219	1	0	0	1	0	0	0	0	0	1.585	0	1	1	0	1.585	0	1	0	1	1	0	0	0	2.3219
ENSG00000258887.2	0	0	0	0	0	0	0	0	0	0	0	0	0	0	0	0	0	0	0	0	0	0	0	0	0	0	0	0	0	0	0	0	0	0	0	0	0	0	0	0	0	0	0	0	0	0	0	0	0
ENSG00000269737.1	5.5185	5.8263	3.8836	7.0703	4.3313	5.2012	5.106	3.2494	3.86	4.5472	3.4396	4.4854	5.0587	4.3118	5.4886	5.1671	4.0815	3.1859	4.9768	3.254	4.0286	2.8032	4.9584	4.6334	6.1305	3.9269	4.3441	5.1851	4.5008	5.7447	4.696	5.272	6.1957	4.9059	3.0583	5.3298	5.2924	4.5619	4.9444	4.1603	4.6106	4.1077	4.5527	4.8738	4.627	4.0875	4.851	7.3931	4.62
ENSG00000177169.9	11.2761	11.5788	11.4445	12.8357	11.6421	10.8994	11.8154	11.1137	11.5048	11.1923	11.0587	10.5784	12.1777	11.4813	11.3587	12.3029	11.8588	11.5994	12.7526	11.7381	11.5328	9.8857	12.6542	10.4315	12.2814	9.944	10.8933	12.0182	11.1306	11.92	12.7024	11.7936	12.8974	12.2662	10.9607	12.1456	12.1827	11.7985	11.6948	12.9383	11.7495	12.1373	10.5216	12.6945	11.2282	11.1325	11.3443	12.4648	11.1991
ENSG00000259019.1	0	0	0	0	0	0	0	0	0	0	0	0	0	0	0	0	0	0	0	0	0	0	0	0	0	0	0	0	0	0	0	0	0	0	0	0	0	0	0	0	0	0	0	0	0	0	0	0	0
ENSG00000276827.1	0	0	0	0	0	0	0	0	0	0	0	0	0	0	0	0	0	0	0	0	0	0	0	0	0	0	0	0	0	0	0	0	0	0	0	0	0	0	0	0	0	0	0	0	0	0	0	0	0
ENSG00000226783.1	1	0	0	0	0	0	0	0	0	0	0	0	0	0	0	0	1	0	0	0	0	0	0	0	0	0	0	0	0	0	0	0	0	0	0	0	0	0	0	0	0	0	0	0	0	0	0	0	0
ENSG00000221175.2	0	0	0	0	0	0	0	0	0	0	0	0	0	0	0	0	0	0	0	0	0	0	0	0	0	0	0	0	0	0	0	0	0	0	0	0	0	0	0	0	0	0	0	0	0	0	0	0	0
ENSG00000162694.13	7.9414	8.6294	8.8287	8.6942	7.5144	8.3034	9.5509	9.4168	9.7649	9.2808	10.2808	10.0471	8.0076	7.7531	8.8451	8.4798	8.2166	7.5276	8.9085	8.3177	7.2302	8.7211	8.7456	9.7364	8.4268	8.8297	7.6875	8.219	9.6053	8.363	8.226	9.0732	8.7085	9.4125	8.1142	8.4375	8.0842	10.086	9.6582	8.4501	7.2288	7.607	8.4511	8.0843	9.2579	9.1307	8.5962	8.8732	9.1
ENSG00000252539.1	0	0	0	0	0	0	0	0	0	0	0	0	0	0	0	0	0	0	0	0	0	0	0	0	0	0	0	0	0	0	0	0	0	0	0	0	0	0	0	0	0	0	0	0	0	0	0	0	0
ENSG00000185630.18	10.9107	11.9596	10.8642	11.1774	10.3309	11.2467	11.207	12.2131	12.2963	11.7797	11.9469	12.2228	11.2137	10.6248	10.0098	11.6443	11.2348	9.9542	11.7952	10.5068	10.8305	10.1948	11.4057	12.4325	11.357	12.4025	10.6591	10.7168	11.7989	11.0375	10.888	11.1818	11.2312	12.1892	10.9225	11.762	10.3542	12.7362	11.6064	11.3015	10.9556	10.3465	10.9099	10.9972	11.4828	11.4414	11.7436	11.3778	12.6046
ENSG00000229015.1	0	0	0	0	0	0	0	0	0	0	0	0	0	0	0	0	0	1	0	0	0	2.3219	0	0	0	0	0	0	1	0	0	0	0	1	0	1	1	0	0	1.585	0	0	1	0	1	0	1	0	0
ENSG00000188186.10	9.2539	9.5985	10.5819	9.7589	8.7945	9.0419	12.51	12.0613	11.5672	11.5355	10.7116	11.0402	9.2738	9.0575	11.9696	9.5305	9.5774	8.8674	10.0235	12.9614	8.8834	12.6764	9.4661	11.325	9.7623	11.0118	8.8138	9.3219	11.1103	9.4529	9.5212	12.3428	10.5029	11.8611	12.2353	9.4615	11.3573	11.6384	12.149	10.4349	8.9633	8.8138	10.8588	11.8811	11.6651	11.6561	10.6449	9.8673	10.7065
ENSG00000122068.12	9.809	10.2131	10.5401	10.1599	9.2143	9.8297	11.5812	11.032	11.8305	11.4661	12.1238	12.4231	10.3663	9.3219	11.4538	10.3663	10.3912	9.6221	10.7262	10.1624	9.8533	11.0189	11.1453	11.9582	10.1254	11.2906	9.2992	9.6883	11.3493	10.4696	9.9513	11.6649	9.388	11.4476	10.2119	10.3859	10.4676	11.978	10.8781	10.4533	9.7698	9.7992	10.9866	10.7665	11.5127	11.3309	10.7624	10.0154	11.4757
ENSG00000241022.1	0	0	0	0	0	0	0	0	0	0	0	0	0	0	0	0	0	0	0	0	0	0	0	0	0	0	0	0	0	0	0	0	0	0	0	0	0	0	0	0	0	0	0	0	0	0	0	0	0
ENSG00000166535.19	3	2.8074	8.7649	4.6439	3.3219	3.4594	5.8329	1	3.1699	4.5236	10.3061	1	3.7004	2.3219	6.585	4.3219	4	2.3219	3	1	3.9069	4.6439	3.8074	4.3923	2.585	7.5999	4.2479	3.3219	4.6439	3.585	3.585	11.6096	3.585	3.1699	2.585	4.1699	1.585	7.5622	0	2	4.0875	3.9069	5.9307	0	2.8074	4.9069	3.1699	1.585	1.585
ENSG00000082293.12	3	3.7004	1	4.585	2.8074	2	3	5.3576	6.3219	2.585	1	4.9542	2.585	3	6.9773	3	3.8074	2	5.2095	0	3	0	1.585	1.585	4.9542	2.8074	2.8074	4.5236	3.1699	4	2.3219	4.3219	4.585	3.8074	1.585	4.9069	0	5.4263	1	3	2.8074	2.585	0	1	5.2479	6.3399	3	3.3219	4.7004
ENSG00000235961.5	4.1699	5.2095	6.5999	4.9542	5	5.3219	7.5469	7.8856	8.1344	6.7004	6.6865	6.6724	3.4594	4.3377	7.0334	3.7301	5.2296	4.4886	5.4594	7.6248	4.4634	5.9502	3.585	6.2003	5.8552	5.7814	4.3923	4.4222	7.4666	3.8074	4.6439	6.1898	6.1888	6.4263	9.3987	4.2935	5.0444	7.1699	7.1421	4.9991	5.0444	4.9069	4.6741	2.3219	7.3468	6.9189	6.8418	5.6865	5.5236
ENSG00000278107.1	3.1699	3.9069	2.3219	3.4594	1.585	3.585	4.858	5.3219	4.3219	3.585	2.585	2.8074	2.8074	3.8074	4.9069	3.585	3	3.4594	3.3219	4.3219	3.585	3.1699	3.585	4	3.3219	3.585	2.585	2.3219	4.8074	2.3219	3.1699	3.3219	4.6439	3.585	4.9069	3	2.3219	5	6.4094	3.7004	1	2.585	4.1699	4.1699	5.585	4.1699	3.7004	3.585	3.1699
ENSG00000207196.1	0	0	0	0	0	0	0	0	0	0	0	0	0	0	0	0	0	0	0	0	0	0	0	0	0	0	0	0	0	0	0	0	0	0	0	0	0	0	0	0	0	0	0	0	0	0	0	0	0
ENSG00000265813.2	0	0	0	0	0	0	0	1	0	0	0	0	0	0	0	0	0	0	0	0	0	0	0	0	0	0	0	1	0	0	0	0	0	0	0	0	0	0	0	0	0	0	0	0	0	0	0	1	0
ENSG00000146221.9	0	2.7506	2.9709	1.7137	1	3.0925	0	2.0391	2.1077	1.373	2.0635	3.0704	2.8074	0	2.852	1.1177	2.6415	0	3.4621	1.585	0.4957	1.585	1.7655	2.0566	2	2.101	0.4957	2.8797	2.7027	2.0909	1	2.3646	2.2957	2.6088	4.157	2.2449	4.2203	3.774	3.2079	2.6915	1	2.8074	2.1538	3.1027	2.1408	2.5084	1.269	1.9561	2.5632
ENSG00000168243.10	5.9069	6.2288	6.4094	7.7004	5.6724	6.7682	7.0112	8.0389	7.0444	9.4656	9.3015	9.2644	6.6865	6.0224	6.4263	5.5546	5.6147	7.3923	7.3837	8.4221	6.5392	5.7004	7.5392	8.6475	7.6511	8.5925	5.8329	6.6865	10.6546	5.6439	6.4594	10.0307	7.6724	9.6528	9.4858	6.1699	5.2854	10.0056	12.6241	7.3129	6.3576	5.6724	8.8611	6.7415	11.388	8.4635	9.9009	7.8642	8.2992
ENSG00000222915.1	0	0	0	0	0	0	0	0	0	0	0	0	0	0	0	0	0	0	0	0	0	0	0	0	0	0	0	0	0	0	0	0	0	0	0	0	0	0	0	0	0	0	0	0	0	0	0	0	0
ENSG00000182747.4	1	1.585	5.8329	5.0875	2.8074	2.3219	4.8074	2	3.1699	4.3923	7.0224	4.8074	3.4594	3.7004	3.9069	3.1699	1.585	4.5236	4.9542	3.585	2.585	3.3219	3.9069	5.0875	4.3219	4	1.585	3.3219	6.4757	1	2.585	3.4594	4.6439	5.4594	3.1699	3.3219	2.8074	3.585	1.585	3.8074	0	3.585	1.585	7.5999	7.2574	2.8074	3.9069	5.4594	3.3219
ENSG00000163534.14	1	1.585	0	1.585	0	0	1.585	7.4429	1	3.3219	2.3219	6.0661	0	0	10.6591	0	0	0	0	0	2	0	0	3.585	1	3.8074	1.585	0	5.3923	0	1.585	7.8517	1	7.4838	0	1	1	8.2046	3	1	1	0	3.4594	2.3219	8.9484	9.6147	6.1699	1.585	7.4512
ENSG00000233101.10	2.585	2.8074	5.9542	3.1811	1	2.585	7.0888	6.5261	8.0169	6.4606	6.067	6.1532	1	1	5.7554	1.585	3.3219	1	2	6.7699	1	7.0681	2.8074	7.6227	1.6276	5.1731	0	1	6.4627	2.8679	1.585	5.5558	2.585	5.7004	6.2679	2.6253	6.375	5.8826	2.3219	1	1.585	1.0426	4.0875	5.2574	6.1497	6.0235	5.1699	1.585	4.6439
ENSG00000186480.12	10.599	10.5108	10.5108	11.2467	10.115	12.4489	10.0348	12.0678	10.3663	11.9958	10.4969	11.5396	10.4115	9.3038	11.3072	12.5061	9.875	10.2276	12.8118	10.7313	11.2703	11.4543	11.5512	11.9826	11.0189	10.0701	11.8545	10.8082	10.9396	10.4928	9.9069	10.2969	9.4898	11.7805	11.9248	11.2088	11.5372	11.3476	11.3515	11.8498	9.8265	11.0073	10.2621	10.7532	11.7035	11.3674	10.4284	9.8218	11.8537
ENSG00000253519.1	0	0	1	0	0	0	0	0	1.585	0	1	0	0	0	3.3219	0	0	2	0	0	0	0	0	1.585	1	0	0	0	1.585	0	1	0	0	0	0	0	1	0	0	0	0	0	1	0	1.585	2	1	0	0
ENSG00000183495.13	10.3192	10.7198	10.7294	11.346	9.6746	10.266	11.6363	10.7645	11.4048	11.0709	11.1862	11.4202	10.1448	9.8634	11.5048	10.2226	10.3909	9.7544	10.7312	10.7405	9.8015	9.1794	10.6243	11.5697	10.84	10.6828	10.0739	9.9645	10.7586	10.4791	9.7812	11.4344	11.457	11.3959	10.2069	10.3296	11.3113	11.7934	11.6933	10.2415	9.9351	9.6597	10.5292	11.8408	11.2702	10.9229	10.7652	10.6935	10.9771
ENSG00000254333.1	0	0	1	0	0	0	0	0	2	0	2.3219	1	1.585	1	0	1	2	0	1.585	2.3219	0	1	0	1.585	0	0	0	0	0	2	1.585	2.8074	2.585	0	1	1	0	1	1.585	0	1	1	0	0	2.3219	2.3219	1	0	1.585
ENSG00000254024.1	1.585	2.585	1	2	1	1.585	2.585	2	2	1.585	0	2.8074	1.585	1	0	1	1.585	2	1.585	1.585	1.585	1.585	2	1	2	0	0	1.585	0	2.3219	1.585	6.1898	2	1	1.585	2.3219	0	3.3219	0	2.3219	2.8074	0	1	1.585	0	1.585	0	1.585	1
ENSG00000252456.1	0	0	0	0	0	0	0	0	0	0	0	0	0	0	0	0	0	0	0	0	0	0	0	0	0	0	0	0	0	0	0	0	0	0	0	0	0	0	0	0	0	0	0	0	0	0	0	0	0
ENSG00000237292.1	1	0	0	0	0	0	0	0	1	0	0	0	0	1	0	1.585	1	0	0	0	0	0	0	0	1	0	0	0	0	0	1	0	0	0	0	1	0	0	1	0	1	0	0	0	0	0	0	0	0
ENSG00000143382.13	6.8835	8.6753	10.4655	9.8422	6.8401	6.952	11.1035	9.0538	11.0763	10.5966	10.4922	9.5477	7.2966	7.1407	10.3383	7.2414	7.7074	7.0058	8.041	10.934	6.4341	10.1792	8.3378	9.2921	8.6792	10.0014	7.0768	7.648	9.6346	7.6366	7.4524	10.0847	9.7114	10.276	8.6176	7.1862	10.9788	10.3121	5.9286	8.5038	7.5885	7.1937	10.0737	6.5323	10.3951	10.0334	9.0942	8.2219	9.2022
ENSG00000221916.3	5.4263	5.4263	4	6.2479	5.1293	4.7549	4.4594	5.2479	4.3923	5.0875	3	3.585	3.9069	5.9069	5.2095	5.3576	4.9542	5.2479	5.1293	6.4094	6	5.8074	4.585	3.7004	5.7279	3.1699	4.7549	5.7279	4.3219	5.0875	5.5546	4.3923	5.9542	3.3219	4.7004	4.8074	3.9069	5.2854	5.7549	6.2854	5.4594	4.3923	3.3219	6.7004	5.2847	5	4.0875	5.2095	4.9069
ENSG00000230663.1	3.9069	0	0	0	0	0.6041	6.4263	0	0.0566	0.1763	0.1635	0	0	0.111	0.5558	0	0	0	3.1699	0.0976	0	0	1.2869	0	0.3103	0	0	0	0	3.1699	0	0	0	0.0144	3.3219	0	0	4.9542	0.433	0	1	0	0.4542	5.585	0	0	0	0	0
ENSG00000154556.17	11.0593	11.5985	10.7185	12.5838	10.7887	11.0654	12.0771	12.1548	11.236	11.5656	11.5718	10.6795	11.2509	10.6284	9.0634	11.5167	11.7082	10.6046	12.006	9.5699	11.0498	11.2574	12.6497	11.5157	11.9986	11.9647	10.5622	11.1874	11.0492	11.8723	10.9189	11.6839	12.7509	11.3032	11.2639	11.6497	8.6546	13.1981	11.944	12.3346	11.0091	11.0914	10.7944	10.8903	10.8887	10.7855	11.5028	11.0921	12.4633
ENSG00000232023.2	1	0	0	1	0	0	0	0	0	0	0	0	0	0	0	0	0	0	0	0	0	0	0	0	1	1	0	0	0	0	0	0	0	0	0	0	0	0	0	0	0	0	0	0	0	0	0	1.585	0
ENSG00000256229.7	6.6724	6.7415	9.2503	7.2946	5.7814	6.8202	8.7022	9.0928	8.2668	6.585	7.33	7.5546	6.7142	6.5078	8.4051	6.858	6.3923	6.0444	7.2288	6.1085	7.2192	7.9658	6.2095	8.5392	7.3923	9.0607	5.8826	6.2479	7.6558	5.4594	6.4919	6.4094	6.858	8.9513	6.4094	7.4263	7.7142	10.0196	7.3487	6.4919	5.9307	6.2854	8.0279	10.2574	7.6795	7.5774	8.1948	5.6724	8.8361
ENSG00000205858.9	0	0	0	0	0	0	0	0	0	0	0	0	0	0	0	0	0	0	0	0	0	0	0	0	0	0	0	0	0	0	0	0	0	0	0	0	0	0	0	0	0	0	0	0	0	0	0	0	0
ENSG00000119522.15	7.7879	8.585	9.4533	9.0821	7.4346	8.2384	9.973	10.2633	11.0196	9.9248	9.9873	10.1434	8.0279	7.7211	10.3253	8.0444	8.0768	7.6221	8.7108	10.1774	8.0607	8.585	8.1849	10.3158	8.7582	9.6126	7.5695	8.0821	9.8041	8.2288	7.7415	11.5603	9.3576	10.3264	10.0861	8.3219	9.5831	10.446	10.6865	8.8074	7.7279	7.6724	9.7085	10.4325	10.4221	10.3387	9.8154	8.1948	9.6092
ENSG00000250630.1	0	0	0	0	0	0	0	0	0	0	0	0	0	0	0	0	0	0	0	0	0	0	0	0	0	0	0	0	0	0	0	0	0	0	0	0	0	0	0	0	0	0	0	0	0	0	0	0	0
ENSG00000154451.14	4.3262	5.585	5.6147	5.9773	2.585	4.4594	7.7814	8.9099	9.8703	7.7748	8.1344	9.1673	4	2	10.3185	4.0875	4.1699	3.4594	4.4594	9.3487	3.585	7.7482	4.4594	9.5793	5.4594	8.8041	4.3923	4.4594	7.0768	3.7495	3.7004	9.0819	6.1293	9.3923	7.2479	3.8074	6.3399	9.7142	5.4919	4.3219	4.858	3	8.1085	5.2479	9.0112	8.9307	8.4717	5.3576	10.2656
ENSG00000155275.18	7.7944	8.1948	8.0498	7.8202	7.2095	7.4263	9.2877	8.8392	8.6294	8.817	8.3264	8.9218	7.7482	7.5999	8.6546	7.5546	7.6439	7.3038	8.1447	9.4737	6.9425	8.2432	8.4305	9.1749	8.388	8.0715	7.3309	7.7814	8.4179	7.7616	7.4094	9.0821	8.4635	8.9687	8.9744	7.3038	8.4263	9.5314	8.1497	8.3531	7.3576	7.2288	7.9944	9.0056	8.3354	8.4878	7.7616	8.0444	8.2192
ENSG00000252662.1	0	0	0	0	0	0	0	0	0	0	0	0	0	0	0	0	0	0	0	0	0	0	0	0	0	0	0	0	0	0	0	0	0	0	0	0	0	0	0	0	0	0	0	0	0	0	0	0	0
ENSG00000272498.1	1	2.3219	0	0	2	1.585	1.585	2	2	1.585	2.3219	3	1	2	5.2095	0	1	2.3219	1.585	1	1	1	2.8074	3.7004	1	3.4594	0	1	1.585	1.585	0	2.8074	1	2.585	1	2.585	2.585	3.8074	1	1	1	1.585	3	2.585	3.585	3	2	2.8074	4
ENSG00000118849.9	7.7944	9.1137	9.611	10.196	4.858	8.1189	10.191	12.4576	11.0484	11.2063	10.3476	10.6847	7.4346	6.0224	10.9505	5.4263	6.9542	5.9773	7.4757	8.7108	6.2271	10.8564	6.4263	11.7616	9.7091	10.69	7.6073	4.6439	10.6581	8.9395	5.7814	10.641	8.066	12.0494	9.8186	4.7549	6.9189	11.6393	7.4094	6	6.7142	5.7279	10.6501	11.1687	10.9337	11.2998	10.5284	5.8547	10.7968
ENSG00000177133.10	10.332	9.7715	6.4429	11.2258	9.137	9.5294	7.8948	8.2854	8.1189	6.5392	5.585	4.6439	9.224	9.3794	5.585	8.8265	10.3945	8.8361	9.5906	8.9039	9.585	7.3923	10.3004	6.1293	10.128	6.858	8.4051	9.8329	7.4346	9.6742	9.8719	4.1699	11.5873	7.1189	8.5699	8.9484	7.9715	8.7004	6.8826	10.3542	9.5527	8.5314	6.8329	4.7549	6.1898	7.8392	8.3309	10.4522	9.3332
ENSG00000140043.11	7.6623	8.0048	8.8085	9.0194	7.4652	7.2799	8.7205	9.1808	8.503	8.9866	8.909	9.986	7.5237	7.716	7.8603	7.9688	7.9298	7.3793	8.6214	9.2763	7.302	8.9911	8.1929	9.2064	8.3171	8.5986	7.4405	7.6727	8.644	8.1642	7.7456	9.586	8.5258	8.7133	8.0953	7.7809	8.8102	9.6493	10.5406	8.3487	7.2361	7.3391	8.4332	8.9223	9.1067	8.4979	8.2473	8.0686	8.8956
ENSG00000250753.2	0	2.3219	0	1	0	0	1	0	0	0	0	1	1	1.585	1.585	0	0	0	0	3.3219	0	0	0	1	0	0	0	0	0	0	0	0	0	2	2.3219	0	0	0	2.3219	1	0	0	0	1.585	2.585	2	1	1	0
ENSG00000242246.2	0	0	0	0	0	0	0	0	0	0	0	0	0	0	0	0	0	0	0	0	0	0	0	0	0	0	0	0	0	0	0	0	0	0	0	0	0	0	0	0	0	0	0	0	0	0	0	0	0
ENSG00000243307.2	0	0	0	0	0	1	0	0	0	0	2.157	0	0	1.585	0	0	0	0	0	0	0	0	0	0	0	1.585	0	0	2.3219	1	0	0	2.0108	0	0	1	0	1.0215	4.0925	0	0	2.585	0	0	1.5993	1.406	1.669	0	0
ENSG00000112619.7	4.858	5.9069	5.4919	5.8826	5.3219	7.2479	7.5469	7.1599	8.0224	7.2761	7.2854	7.5078	6.1085	4.3219	5.9773	5.4263	6.585	5.3576	5.7004	5.5546	6.6147	5.7549	6.7682	5.585	5.5546	5.7004	4.585	6.0875	7.5699	5.4263	5.8826	5.2095	4.4594	7.098	6.2288	5.6724	5.3219	7.6073	4.858	6.2479	6.5078	5.4919	5	4.2479	6.8948	6.8704	6.1497	5.2854	5.9307
ENSG00000092009.10	0	3.8074	1	3	2	0	1.585	9.4409	6.5078	0	2	4.0875	0	0	4.0875	0	1	1.585	1	1	0	0	1	2.8074	3.585	4.3923	3	0	3.585	1	1	1.585	0	4.1699	1	0	0	8.0821	1	3.585	3.585	0	3.1699	2.3219	6.4263	6.5546	0	2.585	6.2854
ENSG00000184351.7	1.585	0	1	0	0	0	0	0	0	0	0	0	0	0	0	0	0	0	0	0	0	0	0	0	0	0	0	0	0	0	0	0	0	0	0	0	0	0	0	0	0	0	0	0	0	0	0	0	0
ENSG00000251249.1	0	0	0	0	0	0	0	0	0	0	0	0	0	0	1	0	0	0	0	0	1	0	0	0	0	0	0	0	0	0	0	1	0	1.585	0	0	0	0	2	0	0	0	0	0	0	0	0	0	0
ENSG00000261599.5	3.1424	2.7004	1.8074	0	0	2	3.853	2.3219	3.3561	1.7049	1.0144	3.3045	2.4087	3.6005	3.8699	2.3306	0	1	3.4396	2	1.4383	3.2141	4.025	1.8197	3.8339	1	1.6781	3.3813	0.9336	0	1.4906	2.6369	1.0072	1.3219	1	2.6323	0.585	1.4906	4.6513	4.6141	1	1.585	2.4568	1.585	3.4019	3.009	4.1227	3.925	3.5632
ENSG00000229382.1	0	1	0	1.585	0	0	0	0	0	0	0	0	0	0	0	0	0	0	0	0	0	0	0	0	0	0	0	0	0	0	0	0	1.585	0	0	0	0	0	0	0	0	0	0	0	0	0	0	0	1
ENSG00000265090.1	0	0	0	0	0	0	0	0	0	0	0	0	0	0	0	0	0	0	0	0	0	0	0	0	0	0	0	0	0	0	0	0	0	0	0	0	0	0	0	0	0	0	0	0	0	0	0	0	0
ENSG00000159792.9	9.9873	10.3477	10.218	10.3107	9.4073	10.739	11.0614	10.4808	10.792	10.2726	11.1098	11.425	10.0755	9.6258	10.6917	10.1435	9.9323	9.3151	10.6961	10.3365	9.6796	8.6724	10.268	10.9007	10.3641	9.9958	9.4696	10.0335	10.3652	10.2889	9.7863	11.5656	10.8465	10.5008	9.983	10.2169	9.2668	11.2697	10.6812	11.0314	9.796	9.9644	9.7398	10.5689	11.0423	11.0272	10.352	10.3242	10.3265
ENSG00000243649.8	9.4778	10.6671	12.0293	11.8223	7.7638	8.4838	13.9879	14.6715	13.8925	12.9086	10.6183	14.5269	10.4594	7.1764	11.6371	8.1699	8.6795	10.0593	11.5699	13.9556	8.388	14.0365	9.8303	13.2446	12.3926	13.6191	10.158	8.8619	11.796	9.8918	9.5603	12.6166	10.8376	13.5968	12.6531	8.8229	13.5829	13.7894	8.5038	10.0238	9.1215	10.3826	12.8749	10.2298	12.217	12.6709	12.8224	10.1712	12.1093
ENSG00000229001.1	1	0	1	0	0	0	0	0	0	0	0	0	0	0	0	0	1	0	0	0	0	1.585	0	0	0	0	0	0	0	0	1	0	0	0	0	1	0	0	0	1	0	0	1	0	0	1	0	0	0
ENSG00000261396.1	0	1	0	0	0	0	0	0	1.0072	0	0	1.585	1	0	1.0072	1.5898	0	0	0	0	0	0	1.0072	0	0	0	0	0	0	0	0	0	0	0	0	1.0072	0	1.0072	0	0	0	0	0	1.1177	0	1.0072	1.0144	0	1
ENSG00000264304.1	1.585	2.3219	2.3219	2	1.585	1	2.585	1.585	1	2.3219	1	1.585	1.585	0	2.3219	1.585	1.585	1	3	0	2.3219	0	3.1699	3.1699	3.1699	0	2.8074	1.585	1	1.585	2	2	2.3219	1	1.585	1	2	2.8074	2	2.3219	1.585	2	1.585	1	2	2.8074	1	3.1699	2.585
ENSG00000183643.4	0	0	1	0	0	0	0	0	0	0	0	0	0	0	1	0	0	0	0	0	0	1	0	0	0	0	0	0	0	0	0	0	0	0	0	1	0	0	0	0	0	0	0	0	0	0	0	0	0
ENSG00000234877.2	0	0	0	0	0	0	0	0	0	0	0	0	0	0	0	0	0	0	0	0	0	0	0	0	0	0	0	0	0	0	0	0	0	0	0	0	0	0	0	0	0	0	0	0	0	0	0	0	0
ENSG00000223765.2	0	0	0	0	0	0	0	0	0	0	0	0	0	0	0	0	0	0	0	0	0	0	0	0	0	0	0	0	0	0	0	0	0	0	0	0	0	0	0	0	0	0	0	0	0	0	0	0	0
ENSG00000246145.1	1.585	2	0	1	0	2.585	2.3219	1.585	1.585	2	0	1.585	1.585	2.3219	1	2.3219	1	1.585	2.585	1	2.3219	2	4.0875	2.3219	2.3219	1.585	0	2	0	0	2.585	4.3219	1	0	0	2.8074	0	2.8074	3.9069	4	1.585	1.585	1	1	2.3219	2	2	3.3219	3.4594
ENSG00000212545.1	0	0	0	0	0	0	0	0	0	0	0	0	0	0	0	0	0	0	0	0	0	0	0	0	0	0	0	0	0	0	0	0	0	0	0	0	0	0	0	0	0	0	0	0	0	0	0	0	0
ENSG00000153107.11	9.141	9.7141	10.0973	9.849	8.2775	9.2894	10.3754	10.0287	10.8488	10.5147	10.8129	11.2163	9.2564	8.7414	10.473	9.0892	9.1077	8.9264	9.7773	10.3672	8.8675	9.2083	9.6952	11.3719	9.7121	10.2638	8.7463	8.9698	10.0353	9.6599	8.9073	11.5493	9.8782	10.6058	9.6967	9.4871	10.2612	10.9941	10.3586	9.3623	8.6423	8.5717	10.1721	10.4255	10.5252	10.4804	9.8599	9.4253	10.3683
ENSG00000275582.1	2.8074	2.3219	4.585	4.6439	2.3219	2.585	3.5886	2	3.4594	2.585	2	3.4594	3.3219	2.585	2.8074	2.3219	2.585	1.585	4.3923	3.1699	3.8074	2.585	3.1699	3	4.2479	1	1	2.585	3.8074	3.3219	2.3219	4.858	3.4594	3.3219	1	2.8074	4.858	3	2.8074	3	2.585	2	3.7004	3.3219	3.7004	2.8074	3.1699	3.3219	3
ENSG00000232528.3	0	0	0	1	0	0	2.3219	0	2	1.585	2	2.3219	0	0	1.585	0	1	0	1	0	0	1.585	0	1.585	1.585	2.585	0	1.585	0	0	0	1	0	1	1	0	1.585	1	1	0	0	0	1	0	1.585	1	0	1	2
ENSG00000252068.1	0	0	0	0	0	0	0	0	0	0	0	0	0	0	0	0	0	0	0	0	0	0	0	0	0	0	0	0	0	0	0	0	0	0	0	0	0	0	0	0	0	0	0	0	0	0	0	0	0
ENSG00000224773.2	1	0	0	0	0	0	0	0	0	0	1	0	0	0	1	0.9709	0	0	0	0	0	0	1.585	1	0	0	0	0	1	0	1	0	0	0	0	0	0	0	1	0	0	0	0	0	0	0	0	0	0
ENSG00000238224.1	0	0	0	0	0	0	0	0	0	0	0	0	0	0	0	0	0	0	0	0	0	0	0	0	0	0	0	0	0	0	0	0	0	0	0	0	0	0	0	0	0	0	0	0	0	0	0	0	0
ENSG00000225408.1	1	2	0	2	1	0	1	2	1	1.585	1	1	1	1	2	2	2.3219	0	1	1	2	1	1	1	0	1.585	0	0	0	1.585	1	1	2	1	1.585	1.585	1	0	2.3219	2	1	0	0	1	2	1.585	1	2	1.585
ENSG00000280196.1	0	0	0	0	0	0	0	1	0	0	0	0	0	0	0	0	0	0	0	0	0	0	0	0	0	0	0	0	0	0	0	0	0	0	0	0	0	0	1.585	0	0	0	0	0	0	0	0	0	0
ENSG00000129596.4	6.4094	7.1898	5.3923	8.6689	6.3219	7.1497	7.7549	8.9915	7.4998	8.0661	6.9307	7.8642	6.6147	6.1699	8.6184	6.9307	7.0224	7.2384	7.1898	7.3038	5.5546	6.9189	7.2479	7.983	6.7004	8.4179	5.585	7.7549	9.0715	6.7944	6.9658	6.1898	8.1344	8.1241	7.2854	7.1599	5.9773	9.1599	10.2396	7.4094	6.8948	5.9773	7.0444	5.6147	9.5699	8.6439	7.8329	7.1799	9.4073
ENSG00000264932.3	1	0	0	1	2	0	1.585	0	0	0	1	1	2.3219	2	0	2	1	1	3.4594	0	1	0	2.8074	0	2.8074	0	1.585	2.585	0	2.3219	1	0	3.3219	0	0	2	0	2	1	1.585	2.585	1	1	1	1.585	1	0	2.585	0
ENSG00000258750.2	0	0	0	0	0	0	0	0	0	0	0	0	0	0	0	0	0	0	0	0	0	0	0	0	0	0	0	0	0	0	0	0	0	0	0	0	0	0	0	0	0	0	0	0	0	0	0	0	0
ENSG00000102290.21	2	0	0	0	0	0	0	0	2.0841	1.8718	2.5211	1.585	0	0	5.3705	0	0	0	1	0	0	0	0	1.585	0	1	1	0	3.585	1	0	3	0	1	1.585	0	1.585	0	2.8074	0	0	0	1	0	2	3.7004	0	0	2.585
ENSG00000280113.1	0	0	0	0	0	0	0	1	0	0	0	0	0	0	1	0	0	0	0	0	0	0	0	1	0	0	0	0	0	1	0	3	0	0	1	1	1	0	1	1	0	0	0	2	0	0	0	1.585	0
ENSG00000141505.11	3.1699	3.3219	4.585	5.1699	1.585	3	6.3576	6.4594	7.1189	6.3576	4.7549	5.3576	3.4594	3.3219	6.5392	1.585	2.585	2.3219	4.3923	6.2854	3.4594	6.5236	3.8074	4.6439	4.9069	6.1085	3.3219	2.8074	5.3219	2.8074	3.7004	6.3923	4.5236	6.0661	6.9887	2.585	4.8074	6.585	6.5078	4	3.3219	3.4594	5.7279	5.3576	6.4757	5.9069	6.4094	4	5.1293
ENSG00000264336.1	0	0	0	0	0	0	0	0	0	0	0	0	0	0	0	0	0	0	0	0	0	0	0	0	0	0	0	0	0	0	0	0	0	0	0	0	0	0	0	0	0	0	0	0	0	0	0	0	0
ENSG00000064419.13	9.0168	9.7108	10.9556	9.5058	9.0471	9.1137	11.115	11.0348	11.2685	11.3415	11.007	11.4828	9.6366	8.7108	11.2186	9.6636	9.2046	9.1007	10.0781	10.8941	8.7748	9.9484	9.9381	12.1026	9.5831	11.0526	9	9.3487	10.5765	9.4898	9.6812	12.0918	9.5353	11.0654	10.6239	9.6795	11.2848	11.5976	11.5182	10.128	9.1033	9.098	10.5622	11.5294	10.9121	10.9285	10.375	9.6221	10.7004
ENSG00000165282.13	9.4471	10.0444	9.5196	10.0835	9.1472	9.5492	10.6147	10.4325	10.9039	10.2033	10.8765	10.8471	9.5058	9.1497	9.8502	9.5868	9.5962	8.8486	10.1072	9.9248	9.5255	8.375	9.941	11.4491	10.29	10.1599	9.1997	9.817	9.8826	9.6366	9.6493	11.2497	10.3432	10.2889	9.6439	9.8486	11.9088	10.7698	11.0258	10.2033	9.2691	9.2854	10.4502	10.6786	10.3805	9.825	9.8564	10.1202	10.4273
ENSG00000233388.2	0	1	0	0	0	0	0	0	0	1	0	1	0	0	2.3219	0	0	0	0	0	1	0	0	0	0	0	0	1	1	0	1	1	1.585	1.585	0	1	1	0	0	0	1	0	1	3.9069	0	0	1	0	1
ENSG00000228229.2	0	0	0	0	0	0	0	0	0	0	0	0	0	0	0	0	0	0	0	0	0	0	0	0	0	0	0	0	0	0	0	0	0	0	0	0	0	0	0	0	0	0	0	0	0	0	0	0	0
ENSG00000170906.15	8.6772	8.1273	9.3015	9.1757	8.4136	8.905	10.3019	11.1295	10.3863	10.6805	9.7045	10.6956	8.3171	8.3707	10.9218	8.6184	9.029	7.7682	9.0397	11.824	8.46	11.9301	8.6212	10.8072	9.092	10.483	7.8338	8.3683	10.2604	8.627	8.2258	10.6399	9.4391	9.5334	11.8819	8.587	10.8131	10.5331	11.2581	9.3606	8.3976	8.4305	9.9936	10.7762	10.6161	10.416	9.9634	9.2746	9.666
ENSG00000270344.2	5.5195	6.7415	6.3576	7.6073	5.7004	6.4594	6.9069	6.0444	5.6147	6.0661	5.7549	6.3219	5.1699	5.8329	6.7004	5.7549	6.3576	5.1699	5.4263	7.2479	5.4216	6.5999	5.9773	6.7004	6.7549	5.9542	4.5236	5.7732	6.6147	6.1497	5.7973	7.3487	8.0553	6.2668	5.9307	5.4515	7.0875	7.3576	6.6294	5.7814	5.2095	5	6.7004	8.7977	6.8074	6.1085	6.1898	6.4494	6.5392
ENSG00000236711.2	0	0	0	0	0	0	0	0	1	0	0	0	0	0	1	0	1	0	1	0	0	0	0	0	1	0	0	0	1.585	0	0	0	0	1	0	0	0	0	0	0	1	0	0	2.585	0	1	0	1	1
ENSG00000259417.2	4.858	6.0224	4.5236	6.5699	4.4594	3.1699	5.5236	7.858	6.6865	6.0224	4.4594	5.3219	4.7549	3.7004	5.3923	5.1293	5.2095	4.9542	5.1293	3.1699	5.6724	4.4594	6.2854	5.4263	6.2479	7.1997	5.3219	5.1293	6.7682	4.7549	5.0444	4.2479	7.3576	8.4094	6.1293	5.2854	3.4594	7.9773	6.7004	5.8074	5.3576	4.6439	5.9542	2.8074	6.8948	8.0553	6.585	6.3038	7.7549
ENSG00000206702.1	0	0	0	0	0	0	0	0	0	0	0	0	0	0	0	0	0	0	0	0	0	0	0	0	0	0	0	0	0	0	0	0	0	0	0	0	0	0	0	0	0	0	0	0	0	0	0	0	0
ENSG00000248456.1	0	0	0	0	0	0	0	0	0	0	0	0	0	0	0	0	0	0	0	0	0	0	0	0	0	0	0	0	0	0	0	0	0	0	0	0	0	0	0	0	0	0	0	0	0	0	0	0	0
ENSG00000223145.1	0	1	0	0	0	0	0	0	0	0	0	0	1.585	0	0	0	0	1	0	0	0	0	1	0	0	0	0	0	0	0	0	0	0	0	0	1	0	0	0	0	0	0	0	0	0	0	0	1	0
ENSG00000252466.1	0	0	0	0	0	0	0	0	0	0	0	0	0	0	0	0	0	0	0	0	0	0	0	0	0	0	0	0	0	0	0	0	0	0	0	0	0	0	0	0	0	0	0	0	0	0	0	0	0
ENSG00000182487.12	2.6206	4.1723	3.6927	2.9317	3.3923	3.319	6.0488	8.2381	7.5615	6.0566	4.0592	6.5865	2.3277	2.2418	10.3353	2.4699	2.251	2.0496	4.8535	7.2824	2.6871	4.0652	2.5922	5.0879	5.233	6.0343	2.9616	3.8074	5.4954	0	1.8639	8.3198	5.4346	6.5103	6.4075	1.4647	4.0934	8.1799	4.4529	2.585	3.2854	1.6462	4.9741	4.0224	8.238	8.8563	5.632	2.441	6.3125
ENSG00000222686.1	0	0	0	0	0	0	0	0	0	0	0	0	0	0	0	0	0	0	0	0	0	0	0	0	0	0	0	0	0	0	0	0	0	0	0	0	0	0	0	0	0	0	0	0	0	0	0	0	0
ENSG00000199791.1	0	0	0	0	0	0	0	0	0	0	0	0	0	0	0	0	0	0	0	0	0	0	0	0	0	0	0	0	0	0	0	0	0	0	0	0	0	0	0	0	0	0	0	0	0	0	0	0	0
ENSG00000229877.1	0	0	1.585	1	0	0	0	0	0	1	0	0	0	0	1.585	0	0	0	0	0	0	1	0	0	0	0	0	0	1	0	0	1.585	0	0	0	0	0	1	0	1.585	0	0	0	0	0	0	0	1	1
ENSG00000265317.1	0	0	0	0	0	0	0	0	0	0	0	0	0	0	0	0	0	0	0	0	0	0	0	0	0	0	0	0	0	0	0	0	0	0	0	0	0	0	0	0	0	0	0	0	0	0	0	0	0
ENSG00000260702.2	0	0	0	0	0	0	0	0	0	0	0	0	0	0	0	0	0	0	0	0	0	0	0	0	0	0	0	0	0	0	0	0	0	0	0	0	0	0	0	0	0	0	0	0	0	0	0	0	0
ENSG00000276229.1	0	0	0	0	0	0	0	0	0	0	0	0	0	0	0	0	0	0	0	0	0	0	0	0	0	0	0	0	0	0	0	0	0	0	0	0	0	0	0	0	0	0	0	0	0	0	0	0	0
ENSG00000266514.1	0	0	0	0	0	0	0	0	0	0	0	0	0	0	0	0	0	0	0	0	0	0	0	0	0	0	0	0	0	0	0	0	0	0	0	0	0	0	0	0	0	0	0	0	0	0	0	0	0
ENSG00000222418.1	0	0	0	0	0	0	0	0	0	0	0	0	0	0	0	0	0	0	0	0	0	0	0	0	0	0	0	0	0	0	0	0	0	0	0	0	0	0	0	0	0	0	0	0	0	0	0	0	0
ENSG00000148200.16	8.098	8.3663	8.0444	9.5411	7.3219	7.9069	7.8765	7.375	6.5699	6.6582	5.8329	7.8009	7.7682	7.1189	6.2288	7.9307	8.3264	7.3487	8.1293	7.098	7.7347	7.2946	8.6073	8.2384	8.6257	7.5699	7.4009	7.7482	5.6439	8.3576	7.7616	10.2819	9.4073	6.2095	7.7347	7.8202	7.6147	8.8642	7.5925	8.1849	8.0168	7.0334	7.8265	8.1137	7.2384	6.1293	7.6439	8.817	8
[truncated: 58,615 more rows]
[truncated: 301 more columns]
