# Supplementary material for: Identification of FEZ2 as a potential oncogene in pancreatic ductal adenocarcinoma
Source: PeerJ. 2022 Jan 5;10:e12736. doi: 10.7717/peerj.12736 (PMC8742541; doi:10.7717/peerj.12736)
Supplement: Supplemental Information 15 [file peerj-10-12736-s015.zip]

Archive with 9 entries (4 files):
- western-blot/
- western-blot/actin_cf/
- western-blot/actin_cf/actin_cf.tif
- western-blot/actin_p_c/
- western-blot/actin_p_c/actin_p_c.tif
- western-blot/cfpac_beta_catenin/
- western-blot/cfpac_beta_catenin/cfpac_beta_catenin.tif
- western-blot/p_b_cantenin_1_3/
- western-blot/p_b_cantenin_1_3/p_b_cantenin_1_3.tif
